# Supplementary material for: Transcriptome analysis of the Bactrian camel (Camelus bactrianus) reveals candidate genes affecting milk production traits
Source: BMC Genomics. 2023 Nov 2;24:660. doi: 10.1186/s12864-023-09703-9 (PMC10621195; doi:10.1186/s12864-023-09703-9)
Supplement: Supplementary file 5 — Additional file 5: Supplementary Figure 5. Quantitative real-time PCR. [file 12864_2023_9703_MOESM5_ESM.zip]

Archive with 2 entries (2 files):
- Supplementary figure 5 Quantitative Real-time PCR.pdf
- Supplementary figure 5 Total RNA agarose gel electrophoresis.png
