# Supplementary material for: Transcriptome analysis of the Bactrian camel (Camelus bactrianus) reveals candidate genes affecting milk production traits
Source: BMC Genomics. 2023 Nov 2;24:660. doi: 10.1186/s12864-023-09703-9 (PMC10621195; doi:10.1186/s12864-023-09703-9)
Supplement: Supplementary file 6 — Additional file 6: Supplementary Table 1. Camel milk trait. [file 12864_2023_9703_MOESM6_ESM.xlsx]

## Sheet: Sheet1
Supplementary table 1 Camel milk trait
month	May	June	July	August	September	October	November	December	January	February
	Lactation month milk production（kg）
sample	1	2	3	4	5	6	7	8	9	10	300-day milk yield(kg)
WGH1	124.181	162.35	184.67	159.48	132.23	85.95	44.77	26.93	31.34	24.31	976.211
WGH2	131.74	157.82	185.91	143.45	128.5	85.99	56.53	32.33	36.33	25.08	983.68
WGH3	132.12	157.36	178.84	139.75	121.34	92.34	54.12	39.21	36.42	23.62	975.12
WDL1	69.87	105.5	89.5	29.4	45.54	32.78	25.4	22.3	21.54	19.54	461.37
WDL2	72.35	98.4	89.54	35.4	43.54	28.54	25.4	31.45	27.34	16.54	468.5
WDL3	67.65	99.65	87.645	43.67	39.45	35.04	34.15	33.43	22.65	17.32	480.655
Average Fats(g/100g)
Camel number	1	2	3	4	5	6	7	8	9	10	Fats(g/100g)
WGH1	4.43	4.08	4.41	4.74	4.12	4.56	5.5	6.74	7.25	7.11	5.294
WGH2	4.43	4.09	4.43	4.19	3.91	4.44	5.43	6.74	7.2	7.25	5.211
WGH3	4.4	4.1	4.4	4.52	4.09	4.48	5.45	6.84	7.15	7.13	5.256
WDL1	4.45	4.15	4.45	4.81	4.15	4.58	5.49	6.77	7.25	7.26	5.336
WDL2	4.44	4.13	4.47	4.72	4.1	4.55	5.51	6.78	7.31	7.29	5.33
WDL3	4.42	4.12	4.45	4.7	4.13	4.58	5.47	6.84	7.35	7.24	5.33
Average Protein(g/100g)
Camel number	1	2	3	4	5	6	7	8	9	10	Protein(g/100g)
WGH1	4.05	3.94	4.16	3.82	3.99	4.12	4.17	4.14	4.11	4.05	4.055
WGH2	4.07	3.93	4.17	3.82	4.06	4.11	4.18	4.11	4.12	4.08	4.065
WGH3	4.05	3.95	4.13	3.85	3.99	4.16	4.19	4.12	4.13	3.92	4.049
WDL1	4.08	4.03	4.18	4.08	4.04	4.13	4.19	4.16	4.17	4.12	4.11778
WDL2	4.12	4.01	4.2	4.02	4.05	4.16	4.17	4.14	4.14	4.11	4.11222
WDL3	4.11	3.95	4.17	4.05	4.02	4.12	4.14	4.12	4.13	4.08	4.09
	Milk trait
Group	Milk trait	1	2	3	4	5	6	7	8	9	10	Total
		May	June	July	August	September	October	November	December	January	February
WGH	Milk production（kg）	129.35±3.66	159.18±2.25	183.14±3.08	147.56±8.56	127.36±4.52	88.09±3.00	51.81.±5.07	32.82±5.03	34.70±2.37	24.34±0.60	978.34±3.80
	Average Fats(g/100g)	4.42±0.02	4.09±0.01	4.41±0.02	4.48±0.28	4.04±0.11	4.49±0.06	5.46±0.04	6.77±0.06	7.2±0.05	7.16±0.08	5.25±0.04
	Average Protein(g/100g)	4.06±0.01	3.94±0.01	4.15±0.02	3.83±0.02	4.01±0.04	4.13±0.03	4.18±0.01	4.12±0.02	4.12±0.01	4.02±0.09	4.06±0.01
WDL	Milk production（kg）	69.96±2.35	101.18±3.79	88.9±1.08	36.16±7.17	42.84±3.1	32.12±3.3	28.32±5.05	29.06±5.94	23.84±3.08	17.8±1.56	470.18±9.75
	Average Fats(g/100g)	4.44±0.02	4.13±0.02	4.46±0.01	4.74±0.06	4.13±0.03	4.57±0.02	5.49±0.02	6.8±0.04	7.3±0.05	7.26±0.03	5.33±0.01
	Average Protein(g/100g)	4.1±0.02	4±0.04	4.18±0.02	4.05±0.03	4.04±0.02	4.14±0.02	4.17±0.03	4.14±0.02	4.15±0.02	4.1±0.02	4.11±0.01
Sample	Species	Age	Parity	Sex	Health_state	Body weight
WDL1	Junggar Bactrian Camel	10 year	4	female	healthy	502
WDL2	Junggar Bactrian Camel	10 year	4	female	healthy	510
WDL3	Junggar Bactrian Camel	10 year	4	female	healthy	507
WGH1	Junggar Bactrian Camel	10 year	4	female	healthy	500
WGH2	Junggar Bactrian Camel	10 year	4	female	healthy	506
WGH3	Junggar Bactrian Camel	10 year	4	female	healthy	507
