# Supplementary material for: Transcriptome analysis of the Bactrian camel (Camelus bactrianus) reveals candidate genes affecting milk production traits
Source: BMC Genomics. 2023 Nov 2;24:660. doi: 10.1186/s12864-023-09703-9 (PMC10621195; doi:10.1186/s12864-023-09703-9)
Supplement: Supplementary file 7 — Additional file 7: Supplementary Table 2. Analysis of reads quality detection. [file 12864_2023_9703_MOESM7_ESM.xlsx]

## Sheet: Sheet1
	Supplementary table 2 Analysis of reads quality detection
Group	Sample	Raw reads	Clean reads	Total map	Clean bases	Multi map	Q20 Phred	Q30 Phred	GC pct clean	NCBI Accession
WDLvsWGH	WDL1	42384690	40503158	35938566(88.73%)	6.08G	1067925(2.64%)	97.47	93.71	53.24	PRJNA892805
	WDL2	45405416	43971376	38964140(88.61%)	6.60G	1402564(3.19%)	97.48	93.66	53.74
	WDL3	53079232	51641490	46277811(89.61%)	7.75G	3109891(6.02%)	97.58	93.74	53.74
	WGH1	46162564	44712548	37459308(83.78%)	6.71G	2174393(4.86%)	97.48	93.61	53.39
	WGH2	43290102	40957506	33173019(80.99%)	6.14G	2862837(6.99%)	97.44	93.52	53.96
	WGH3	44144142	42464412	35904981(84.55%)	6.37G	1757338(4.14%)	97.58	93.74	53.74
RSQvsCRQ	RSQ1	46236042	44919552	39531306(88.0%)	6.94G	1277684(2.84%)	97.97	94.4	53.32	PRJNA892714
	RSQ2	47187386	45796890	40152774(87.68%)	7.08G	1025512(2.24%)	97.92	94.27	53.79
	RSQ3	44566740	43545170	38181674(87.68%)	6.69G	1055164(2.42%)	98.12	94.54	52.7
	CRQ1	46460224	46460224	40314155(88.93%)	6.97G	978059(2.16%)	97.74	93.81	52.75
	CRQ2	44173210	44173210	37493151(86.34%)	6.63G	1137575(2.62%)	98.06	94.41	53.72
	CRQ3	44621198	44621198	38570245(87.9%)	6.69G	1023025(2.33%)	98.15	94.6	51.1
