# Supplementary material for: Transcriptome analysis of the Bactrian camel (Camelus bactrianus) reveals candidate genes affecting milk production traits
Source: BMC Genomics. 2023 Nov 2;24:660. doi: 10.1186/s12864-023-09703-9 (PMC10621195; doi:10.1186/s12864-023-09703-9)
Supplement: Supplementary file 8 — Additional file 8: Supplementary Table 3. Differentially expressed genes (WDL vs WGH). [file 12864_2023_9703_MOESM8_ESM.xlsx]

## Sheet: Supplemental Table S3 WDLvsWGH_
Supplementary table 3 Differentially expressed genes (WDL vs WGH)
gene_id	WDL1	WDL2	WDL3	WGH1	WGH2	WGH3	WDL	WGH	log2FoldChange	pvalue	padj	gene_name	gene_chr	gene_start	gene_end	gene_strand	gene_length	gene_biotype	gene_description	tf_family
105083405	58.4768	61.7242	56.9592	190.788	137.32	126.04	59.0534	151.383	-1.35884	1.01e-06	0.0184589	NCKAP5	NW_011544907.1	13086014	13870230	+	6300	protein_coding	NCK-associated protein 5%2C transcript variant X4	-
105062094	141.575	232.373	223.455	668.785	322.26	477.901	199.135	489.649	-1.29705	1.34e-05	0.112715	GABRB3	NW_011511545.1	422188	643783	-	2851	protein_coding	gamma-aminobutyric acid (GABA) A receptor%2C beta 3	Neur_chan_memb
105065138	48.2177	58.0934	79.7428	186.685	101.883	306.697	62.018	198.422	-1.67605	1.85e-05	0.112715	LOC105065138	NW_011509858.1	99344	102805	-	506	protein_coding	immunoglobulin omega chain-like	V-set
105075507	366.249	299.544	261.136	632.884	459.58	858.122	308.976	650.195	-1.0745	2.6e-05	0.118481	IFI44	NW_011515636.1	8295276	8308753	-	2350	protein_coding	interferon-induced protein 44	-
105073298	135.42	140.695	94.6398	253.359	221.484	240.526	123.585	238.456	-0.950285	5.08e-05	0.153674	LOC105073298	NW_011510719.1	5558823	5632514	-	3926	protein_coding	multidrug resistance-associated protein 1-like	ABC_membrane
105062360	21.5441	13.6156	12.2681	164.119	36.5449	44.114	15.8093	81.5926	-2.37465	5.66e-05	0.153674	ABCB1	NW_011511553.1	679594	771266	+	4265	protein_coding	ATP-binding cassette%2C sub-family B (MDR/TAP)%2C member 1	ABC_membrane
105078730	6580.18	4688.31	5004.52	12345.8	7088.6	12217.5	5424.34	10550.6	-0.959897	5.89e-05	0.153674	LTF	NW_011516692.1	156785	183222	-	2340	protein_coding	lactotransferrin	-
105071122	194.923	282.297	393.456	511.846	584.718	682.716	290.225	593.093	-1.02941	8.95e-05	0.203096	E2F2	NW_011514262.1	589219	606397	+	2569	protein_coding	E2F transcription factor 2	E2F_TDP
105075644	88.2282	86.2323	75.3614	143.604	152.824	186.959	83.2739	161.129	-0.953559	0.00010202	0.203096	LOC105075644	NW_011515647.1	17132	18270	-	662	protein_coding	interferon-induced transmembrane protein 1-like	-
105081372	833.038	813.307	695.778	1302.69	1134	1134.36	780.708	1190.35	-0.609027	0.000124214	0.203096	LRRK2	NW_011517687.1	10037673	10170156	+	7600	protein_coding	leucine-rich repeat kinase 2	Pkinase
105081936	64.6323	45.3854	54.3303	103.6	149.502	108.184	54.7827	120.429	-1.13797	0.000136489	0.203096	TANC1	NW_011517956.1	3438278	3595394	+	6970	protein_coding	tetratricopeptide repeat%2C ankyrin repeat and coiled-coil containing 1	-
105078059	52.3214	83.5092	45.5673	139.501	145.072	119.738	60.466	134.77	-1.15525	0.000160913	0.203096	AIRE	NW_011516553.1	1715706	1735087	-	2128	protein_coding	autoimmune regulator	PHD
105081023	11.285	12.7079	10.5155	35.901	31.0078	57.7683	11.5028	41.559	-1.85417	0.000166864	0.203096	DMD	NW_011510995.1	3079808	4753720	+	13606	protein_coding	dystrophin%2C transcript variant X5	CH
105078330	23.5959	32.6775	28.9177	66.6733	118.494	54.6173	28.397	79.9282	-1.48851	0.00022576	0.228983	KANK2	NW_011516557.1	6005998	6026409	+	3847	protein_coding	KN motif and ankyrin repeat domains 2	-
105080586	223.648	360.36	581.86	1054.46	691.031	802.454	388.623	849.316	-1.12693	0.000322573	0.309959	OAS1	NW_011517499.1	3873089	3883373	-	2225	protein_coding	2'-5'-oligoadenylate synthetase 1%2C 40/46kDa	NTP_transf_2
105079722	19.4923	16.3388	12.2681	38.9782	111.85	31.51	16.0331	60.7792	-1.92437	0.00048684	0.386445	FHDC1	NW_011516836.1	2627663	2663217	+	3483	protein_coding	FH2 domain containing 1	FH2
105078966	224.674	206.958	194.537	396.963	258.029	568.23	208.723	407.741	-0.966929	0.000596626	0.435704	EIF2AK2	NW_011516700.1	3651289	3682114	-	2243	protein_coding	eukaryotic translation initiation factor 2-alpha kinase 2%2C transcript variant X2	Pkinase
105083358	0	0	3.50518	25.6436	12.1816	12.604	1.16839	16.8097	-3.79193	0.000632601	0.444208	LOC105083358	NW_011511146.1	5401	23790	+	444	protein_coding	cathelicidin-6-like	-
105062540	140.55	94.4017	224.331	707.763	219.269	302.496	153.094	409.843	-1.42047	0.000692111	0.44585	PGLYRP1	NW_011511555.1	2141663	2146059	-	1396	protein_coding	peptidoglycan recognition protein 1	-
105071494	2.05182	6.35396	5.25777	15.3861	44.2968	17.8557	4.55452	25.8462	-2.48651	0.00073141	0.44585	ANK1	NW_011510533.1	2120808	2206534	+	5880	protein_coding	ankyrin 1%2C erythrocytic	-
novel.5	207.234	216.035	58.7118	424.658	383.168	370.767	160.66	392.864	-1.29158	0.000732623	0.44585	-	NW_011509509.1	3143	49463	-	7676	-	PF07714:Protein tyrosine kinase	Pkinase_Tyr
novel.4	33.855	47.2008	17.5259	89.2397	68.6601	87.1776	32.8606	81.6925	-1.31669	0.000951711	0.546429	-	NW_011509509.1	8952	28134	+	5102	-	PF07714:Protein tyrosine kinase	Pkinase_Tyr
105066887	13.3368	9.07709	6.13406	41.0297	28.7929	27.3087	9.51599	32.3771	-1.77969	0.00103105	0.553646	MCF2L	NW_011512878.1	657389	755140	-	3304	protein_coding	MCF.2 cell line derived transforming sequence-like	RhoGEF
105072552	8.20727	13.6156	54.3303	75.905	213.732	49.3656	25.3844	113.001	-2.14677	0.00107846	0.562553	LOC105072552	NW_011514977.1	998150	1007874	+	3322	protein_coding	band 3 anion transport protein-like	Band_3_cyto
105081240	21.5441	39.9392	76.2377	112.832	107.42	129.191	45.907	116.481	-1.33664	0.00113586	0.576041	LOC105081240	NW_011509886.1	2690	11244	-	1264	protein_coding	2'-5'-oligoadenylate synthase 1-like	NTP_transf_2
novel.958	3.07773	0	0	38.9782	8.85937	5.25166	1.02591	17.6964	-4.1904	0.00122272	0.60333	-	NW_011542753.1	150	1055	-	325	-	PF00666:Cathelicidin	-
105072482	466.789	396.669	395.209	649.296	551.496	637.552	419.555	612.781	-0.547587	0.00138616	0.637824	PARD3	NW_011514851.1	3712233	4169024	-	5173	protein_coding	par-3 family cell polarity regulator	PDZ
105083348	6.15545	0	8.76295	99.4971	14.3965	11.5537	4.9728	41.8157	-3.0737	0.00146529	0.637824	LOC105083348	NW_011511146.1	445	1577	+	376	protein_coding	cathelicidin-7-like	-
105079895	1507.06	1380.62	1056.81	2115.08	2191.59	1703.64	1314.83	2003.44	-0.607885	0.00149439	0.637824	SERPINA1	NW_011517098.1	5378716	5390737	-	1503	protein_coding	serpin peptidase inhibitor%2C clade A (alpha-1 antiproteinase%2C antitrypsin)%2C member 1%2C transcript variant X2	Serpin
105066866	66.6841	87.14	108.661	321.058	114.064	168.053	87.4949	201.058	-1.19943	0.00149539	0.637824	LOC105066866	NW_011510359.1	787495	789920	-	1810	lncRNA	uncharacterized LOC105066866	-
105078430	543.732	637.211	462.684	896.5	695.46	957.903	547.876	849.954	-0.633886	0.0016289	0.64099	NIN	NW_011516558.1	1176682	1256629	+	6386	protein_coding	ninein (GSK3B interacting protein)	-
105077058	2.05182	6.35396	17.5259	30.7723	65.3378	24.1577	8.64389	40.0893	-2.19481	0.00163634	0.64099	EPB42	NW_011516268.1	8490535	8506493	-	2061	protein_coding	erythrocyte membrane protein band 4.2	Transglut_core
105062914	2.05182	7.26167	7.88665	29.7466	42.082	11.5537	5.73338	27.7941	-2.25946	0.00171201	0.649968	LOC105062914	NW_011511566.1	1417252	1428892	+	2363	protein_coding	cytochrome P450 2S1	p450
novel.399	10.2591	2.72313	15.7733	32.8238	54.2636	25.208	9.58517	37.4318	-1.96192	0.00178438	0.649968	-	NW_011513524.1	6515141	6515872	+	732	-	-	-
105068936	67.71	50.8317	42.9384	125.141	122.924	77.7246	53.8267	108.596	-1.01641	0.00186642	0.649968	LOC105068936	NW_011513524.1	6518209	6521731	+	558	lncRNA	uncharacterized LOC105068936	-
105068812	456.529	569.133	753.614	730.329	1356.59	1059.79	593.092	1048.9	-0.821758	0.00186741	0.649968	GYPC	NW_011510364.1	4289250	4296700	+	1016	protein_coding	glycophorin C (Gerbich blood group)	-
105084138	0	0	0	1.02574	7.75195	14.7047	0	7.82745	-5.50802	0.00188685	0.649968	LOC105084138	NW_011511150.1	1582588	1582900	-	313	protein_coding	histone H4	-
105075834	47.1918	55.3702	32.4229	80.008	94.1308	94.5299	44.995	89.5562	-0.994593	0.00198684	0.659521	AAK1	NW_011515779.1	3248708	3380700	+	3847	protein_coding	AP2 associated kinase 1	Pkinase
105065484	30.7773	19.0619	20.1548	20.5149	141.75	77.7246	23.3313	79.9965	-1.77939	0.00225394	0.715341	LOC105065484	NW_011509858.1	126248	130319	-	474	V_segment	-	V-set
105080387	211.337	393.038	333.868	452.353	1299	419.083	312.748	723.48	-1.20908	0.00225836	0.715341	LOC105080387	NW_011510938.1	655286	672542	+	1507	protein_coding	transmembrane and coiled-coil domains protein 2	-
105070857	328.291	332.221	368.044	474.919	827.243	455.844	342.852	586.002	-0.772597	0.002307	0.715341	ID3	NW_011514262.1	569736	571352	+	949	protein_coding	inhibitor of DNA binding 3%2C dominant negative helix-loop-helix protein	HLH
105066690	144.653	188.803	140.207	293.363	231.451	238.426	157.888	254.413	-0.688237	0.00233429	0.715341	SKIL	NW_011512859.1	18466431	18486466	+	3152	protein_coding	SKI-like proto-oncogene%2C transcript variant X2	-
105073889	32.8291	44.4777	41.1859	90.2654	73.0898	70.3723	39.4976	77.9092	-0.97749	0.0023509	0.715341	LOC105073889	NW_011515224.1	357640	373248	-	1143	protein_coding	serpin B7-like%2C transcript variant X2	Serpin
105071645	431.908	1302.56	459.178	2044.31	1356.59	1380.14	731.216	1593.68	-1.1238	0.00242004	0.716792	MX1	NW_011514563.1	7789	38650	-	1764	protein_coding	MX dynamin-like GTPase 1	-
105081200	8.20727	4.53854	5.25777	25.6436	8.85937	49.3656	6.00119	27.9562	-2.23012	0.0024342	0.716792	PNMA5	NW_011517675.1	2706	4932	+	2227	protein_coding	paraneoplastic Ma antigen family member 5	-
105073420	455.504	312.252	318.971	977.533	305.648	1114.4	362.242	799.195	-1.14227	0.00259134	0.739219	HP	NW_011510721.1	2041047	2045462	-	1239	protein_coding	haptoglobin	Trypsin
novel.3	17.4405	10.8925	7.01036	32.8238	34.3301	34.661	11.7811	33.9383	-1.53957	0.00269028	0.746717	-	NW_011509509.1	1	649	+	649	-	-	-
105065833	1655.82	1347.95	1020.88	2167.4	1796.24	2203.6	1341.55	2055.74	-0.616234	0.00286256	0.751754	USP32	NW_011512521.1	67383	232599	-	4934	protein_coding	ubiquitin specific peptidase 32	UCH
105075509	267.762	211.496	255.878	377.474	307.863	527.267	245.045	404.201	-0.722796	0.00290779	0.751754	IFI44L	NW_011515636.1	8315712	8336182	-	2032	protein_coding	interferon-induced protein 44-like	-
105065084	58.4768	39.9392	38.557	98.4714	93.0234	73.5233	45.6577	88.3393	-0.957224	0.00296893	0.751754	LOC105065084	NW_011512127.1	3660365	3731181	+	5546	protein_coding	putative ATP-dependent RNA helicase TDRD12	DEAD
105077103	496.54	447.5	402.219	592.88	662.238	639.653	448.753	631.59	-0.493739	0.00306863	0.751754	FOXO3	NW_011516269.1	5107428	5214336	+	2342	protein_coding	forkhead box O3%2C transcript variant X1	-
105080040	42.0623	39.0315	28.9177	72.8278	62.0156	84.0266	36.6705	72.9567	-0.996745	0.00310713	0.751754	LOC105080040	NW_011517117.1	14289	28417	-	1908	pseudogene	-	-
105073328	156.964	161.572	107.784	219.509	227.021	240.526	142.107	229.019	-0.690139	0.00312764	0.751754	NFAT5	NW_011510721.1	8479	64328	+	6629	protein_coding	nuclear factor of activated T-cells 5%2C tonicity-responsive%2C transcript variant X3	RHD
105067419	498.592	432.977	244.486	673.913	689.923	621.797	392.018	661.878	-0.756742	0.00317057	0.751754	ABCA1	NW_011513243.1	19317647	19441049	-	7336	protein_coding	ATP-binding cassette%2C sub-family A (ABC1)%2C member 1	ABC_tran
novel.668	572.457	563.687	280.414	1142.68	559.248	1003.07	472.186	901.664	-0.933967	0.00335334	0.774961	-	NW_011515647.1	1	8461	-	8461	-	-	-
105078471	2.05182	1.81542	0.876295	13.3347	9.96679	11.5537	1.58118	11.6184	-2.89398	0.00355685	0.811718	LOC105078471	NW_011510930.1	1189810	1191650	+	1714	pseudogene	-	-
105063187	31.8032	71.709	30.6703	206.174	63.123	88.2279	44.7275	119.175	-1.41349	0.00376748	0.828323	LOC105063187	NW_011511605.1	190777	268738	-	8040	protein_coding	probable maltase-glucoamylase-like protein	Glyco_hydro_31
105067492	47.1918	28.139	36.8044	70.7763	102.99	59.869	37.3784	77.8785	-1.06152	0.00390538	0.828323	FGD5	NW_011513243.1	23804650	23899517	-	4601	protein_coding	FYVE%2C RhoGEF and PH domain containing 5	RhoGEF
105077802	283.151	284.113	211.187	404.143	435.216	340.308	259.484	393.222	-0.600459	0.003952	0.828323	IL6ST	NW_011516528.1	5663926	5709682	+	3064	protein_coding	interleukin 6 signal transducer	fn3
105072565	18.4664	19.0619	26.2888	52.3129	65.3378	33.6106	21.2724	50.4205	-1.24027	0.00411411	0.838793	MPP2	NW_011514977.1	1237774	1266882	+	6398	protein_coding	membrane protein%2C palmitoylated 2 (MAGUK p55 subfamily member 2)%2C transcript variant X2	SH3_2
105078974	59.5027	22.6927	29.794	89.2397	48.7265	153.349	37.3298	97.1049	-1.38561	0.00424175	0.8405	LOC105078974	NW_011516700.1	4372381	4378450	-	2888	protein_coding	cytochrome P450 1B1	p450
105075778	155.938	140.695	141.96	236.947	209.303	209.016	146.198	218.422	-0.580476	0.00426782	0.8405	PAIP2B	NW_011515779.1	2163164	2196229	+	3361	protein_coding	poly(A) binding protein interacting protein 2B%2C transcript variant X2	PAM2
105076794	1.02591	3.63083	2.62888	34.8753	5.5371	10.5033	2.42854	16.9719	-2.79259	0.00431472	0.8405	OTOG	NW_011516265.1	22722298	22806751	-	9037	protein_coding	otogelin	VWD
105073486	1711.22	1829.94	2133.78	3243.4	2198.23	2815.94	1891.64	2752.52	-0.541072	0.00432749	0.8405	TGM2	NW_011515153.1	229918	262112	+	3914	protein_coding	transglutaminase 2	Transglut_core
105079348	324.187	174.28	297.94	488.254	396.457	428.536	265.469	437.749	-0.722612	0.00438226	0.842179	MAOB	NW_011516737.1	146502	199116	-	1530	protein_coding	monoamine oxidase B	Amino_oxidase
105081529	55.3991	42.6623	25.4126	97.4456	63.123	96.6306	41.158	85.7331	-1.06549	0.00468188	0.888197	RGS20	NW_011517737.1	9306596	9346475	-	1734	protein_coding	regulator of G-protein signaling 20	RGS
105079641	1989.24	1973.36	1495.84	2537.69	2370.99	2679.4	1819.48	2529.36	-0.475497	0.00471902	0.888197	HIPK1	NW_011510931.1	13199098	13243646	-	4564	protein_coding	homeodomain interacting protein kinase 1	Pkinase
105071687	72.8395	59.9088	52.5777	194.891	78.6269	106.084	61.7753	126.534	-1.03777	0.00509839	0.910073	KLF15	NW_011514572.1	84651	92916	+	2242	protein_coding	Kruppel-like factor 15	-
105075203	2629.4	2763.06	2136.41	3076.2	3516.06	3848.42	2509.63	3480.23	-0.471783	0.00517983	0.910073	AKAP13	NW_011515601.1	8546990	8758954	+	8854	protein_coding	A kinase (PRKA) anchor protein 13	RhoGEF
105075394	66.6841	82.6015	76.2377	107.703	152.824	119.738	75.1744	126.755	-0.750973	0.00536034	0.916348	CHST3	NW_011515632.1	10414087	10443388	-	2108	protein_coding	carbohydrate (chondroitin 6) sulfotransferase 3%2C transcript variant X1	Sulfotransfer_1
105080809	0	0.907709	0	16.4119	4.42968	3.151	0.30257	7.99753	-4.58122	0.00543246	0.916348	ATRNL1	NW_011517503.1	5688092	6317334	+	5819	protein_coding	attractin-like 1	PSI
105082022	943.836	958.54	906.089	1213.45	1211.52	1207.88	936.155	1210.95	-0.371401	0.00549073	0.916348	PJA2	NW_011517961.1	5309523	5358553	-	2912	protein_coding	praja ring finger 2%2C E3 ubiquitin protein ligase%2C transcript variant X1	-
105075416	181.586	267.774	157.733	294.388	322.26	351.861	202.364	322.836	-0.6735	0.00576837	0.944233	CR2	NW_011515635.1	155422	186278	-	5261	protein_coding	complement component (3d/Epstein Barr virus) receptor 2%2C transcript variant X2	Sushi
novel.489	285.203	131.618	155.98	404.143	330.011	281.489	190.934	338.548	-0.828817	0.00635531	0.999409	-	NW_011514259.1	1005194	1006502	+	1127	-	-	-
105078993	978.717	578.21	429.384	1460.66	878.185	1149.06	662.104	1162.64	-0.813157	0.00658712	0.999409	SLC8A1	NW_011516700.1	5894650	6286133	-	4132	protein_coding	solute carrier family 8 (sodium/calcium exchanger)%2C member 1%2C transcript variant X1	Na_Ca_ex
105071544	3129.02	2716.77	1700.01	4053.74	3413.07	4119.4	2515.27	3862.07	-0.618886	0.00680874	0.999409	SSH2	NW_011514557.1	3345710	3467814	+	4570	protein_coding	slingshot protein phosphatase 2%2C transcript variant X2	DSPc
105066831	60.5286	58.0934	66.5984	98.4714	109.635	97.6809	61.7401	101.929	-0.722092	0.00681249	0.999409	PXYLP1	NW_011512871.1	3907772	3972763	-	2786	protein_coding	2-phosphoxylose phosphatase 1	Acid_phosphat_A
105067865	853.556	1049.31	632.685	1118.06	1353.27	1301.36	845.184	1257.56	-0.573369	0.00684166	0.999409	CBL	NW_011513285.1	1007703	1064271	-	5776	protein_coding	Cbl proto-oncogene%2C E3 ubiquitin protein ligase	-
novel.1041	138.498	109.833	73.6088	204.123	176.08	162.802	107.313	181.001	-0.75779	0.00703441	0.999409	-	NW_011544912.1	1473820	1474411	-	592	-	-	-
105082990	0	0.907709	0.876295	0	39.8672	3.151	0.594668	14.3394	-4.55239	0.00710755	0.999409	MPDZ	NW_011544901.1	1074758	1198572	+	7453	protein_coding	multiple PDZ domain protein	PDZ
105064001	1092.59	1279.87	612.53	2420.75	1120.71	1802.37	994.997	1781.28	-0.840426	0.00716089	0.999409	LOC105064001	NW_011511680.1	6525632	6528931	-	1883	protein_coding	C-X-C chemokine receptor type 2-like	7tm_1
105062285	1.02591	0	1.75259	11.2832	8.85937	7.35233	0.926166	9.16496	-3.30149	0.00728668	0.999409	ABCC9	NW_011511552.1	8221272	8328186	-	7137	protein_coding	ATP-binding cassette%2C sub-family C (CFTR/MRP)%2C member 9	ABC_membrane
105083365	0	0	7.88665	29.7466	16.6113	12.604	2.62888	19.654	-2.87024	0.0072922	0.999409	LOC105083365	NW_011511146.1	28174	29970	-	417	protein_coding	protegrin-5-like	-
105079236	398.053	443.87	356.652	573.391	503.877	578.733	399.525	552	-0.466784	0.00734893	0.999409	ARHGAP21	NW_011516730.1	1174430	1292852	+	7049	protein_coding	Rho GTPase activating protein 21%2C transcript variant X1	RhoGAP
105081951	944.862	866.862	675.623	1281.15	906.978	1841.23	829.116	1343.12	-0.696338	0.00739191	0.999409	IFIH1	NW_011517956.1	5910856	5961454	-	3288	protein_coding	interferon induced with helicase C domain 1	Helicase_C
105079460	450.374	388.499	331.239	601.086	482.836	591.337	390.038	558.419	-0.519075	0.00753902	0.999409	KIAA0513	NW_011516738.1	2766611	2812811	-	3014	protein_coding	KIAA0513 ortholog%2C transcript variant X2	-
105075986	6.15545	2.72313	7.88665	32.8238	7.75195	27.3087	5.58841	22.6281	-2.02023	0.00755489	0.999409	KAL1	NW_011515853.1	2204394	2369201	-	1848	protein_coding	Kallmann syndrome 1 sequence	fn3
105067759	133.368	89.8632	66.5984	198.994	163.898	143.896	96.6099	168.929	-0.810438	0.00760809	0.999409	SEMA4F	NW_011510362.1	494994	526098	-	3944	protein_coding	sema domain%2C immunoglobulin domain (Ig)%2C transmembrane domain (TM) and short cytoplasmic domain%2C (semaphorin) 4F	Sema
105080925	131.316	131.618	118.3	181.557	178.295	204.815	127.078	188.222	-0.567581	0.00766282	0.999409	HAVCR2	NW_011517530.1	4689350	4705746	-	2963	protein_coding	hepatitis A virus cellular receptor 2%2C transcript variant X2	V-set
105083393	125.161	138.879	94.6398	205.149	196.014	162.802	119.56	187.988	-0.653992	0.00770098	0.999409	LCT	NW_011544907.1	11256164	11300845	+	5830	protein_coding	lactase	Glyco_hydro_1
105065623	102.591	154.31	149.846	255.41	141.75	358.163	135.583	251.774	-0.892194	0.00787423	0.999409	SPHK1	NW_011512519.1	4528660	4531495	-	2028	protein_coding	sphingosine kinase 1	-
105065667	1.02591	3.63083	11.3918	7.1802	58.6933	19.9563	5.34953	28.6099	-2.39896	0.0079145	0.999409	LOC105065667	NW_011509858.1	143622	144919	-	516	protein_coding	immunoglobulin omega chain-like	V-set
105073436	264.685	298.636	362.786	391.834	504.984	449.542	308.702	448.787	-0.53828	0.00792497	0.999409	ITGA6	NW_011515021.1	699167	739696	+	3228	protein_coding	integrin%2C alpha 6%2C transcript variant X2	-
105065286	106.695	90.7709	56.9592	142.578	112.957	216.369	84.8082	157.301	-0.89453	0.0080045	0.999409	LOC105065286	NW_011512444.1	9787	55962	-	3176	protein_coding	guanylate-binding protein 5-like%2C transcript variant X2	-
105068300	203.13	245.989	181.393	294.388	297.896	320.351	210.171	304.212	-0.533571	0.00808175	0.999409	LPHN1	NW_011513414.1	350576	377161	+	5435	protein_coding	latrophilin 1	7tm_2
105067737	0	0	0	3.07723	8.85937	3.151	0	5.0292	-4.8675	0.00824539	0.999409	MTNR1A	NW_011513270.1	9506523	9526098	+	1301	protein_coding	melatonin receptor 1A	7tm_1
105081214	297.514	226.019	247.115	384.654	339.978	369.717	256.883	364.783	-0.507562	0.00826541	0.999409	SLC12A7	NW_011517677.1	573306	596515	-	3575	protein_coding	solute carrier family 12 (potassium/chloride transporter)%2C member 7	AA_permease
105070244	29.7514	22.6927	81.4954	82.0595	98.5605	131.292	44.6465	103.971	-1.21507	0.00844158	0.999409	KEL	NW_011509864.1	1334549	1354117	+	2375	protein_coding	Kell blood group%2C metallo-endopeptidase	-
105073347	152.86	171.557	351.394	354.907	798.451	269.936	225.271	474.431	-1.07317	0.00849547	0.999409	PHOSPHO1	NW_011514988.1	3359235	3365019	-	2941	protein_coding	phosphatase%2C orphan 1	-
105080440	55.3991	56.2779	42.9384	95.3941	285.715	38.8623	51.5385	139.99	-1.44111	0.00881566	0.999409	SPATA31A3	NW_011517211.1	63722	74322	-	4962	protein_coding	SPATA31 subfamily A%2C member 3%2C transcript variant X2	-
105066381	668.893	682.597	523.148	752.896	866.003	1070.29	624.879	896.396	-0.520879	0.00916973	0.999409	PAG1	NW_011510342.1	5211033	5260786	-	2133	protein_coding	phosphoprotein membrane anchor with glycosphingolipid microdomains 1	-
105079658	103.617	38.1238	54.3303	179.505	89.7011	134.443	65.3569	134.55	-1.04713	0.00938031	0.999409	IGSF1	NW_011516773.1	2539969	2556114	-	4464	protein_coding	immunoglobulin superfamily%2C member 1	-
novel.99	89.2541	68.9859	33.2992	247.204	75.3046	442.19	63.8464	254.9	-1.99851	0.00958107	0.999409	-	NW_011510741.1	202237	232310	-	6423	-	PF01365:RIH domain|PF00622:SPRY domain|PF02026:RyR domain	SPRY
105071709	400.104	318.606	287.425	518	394.242	580.834	335.378	497.692	-0.570922	0.00974464	0.999409	SNX27	NW_011514627.1	451050	477698	-	1880	protein_coding	sorting nexin family member 27	PX
105065481	616.571	635.396	460.055	784.694	753.046	839.216	570.674	792.319	-0.474017	0.00981155	0.999409	NR3C1	NW_011512517.1	1729354	1830078	-	3696	protein_coding	nuclear receptor subfamily 3%2C group C%2C member 1 (glucocorticoid receptor)%2C transcript variant X2	GCR
105073918	193.897	188.803	139.331	260.539	284.607	231.073	174.01	258.74	-0.573543	0.00983995	0.999409	ALPK2	NW_011515224.1	3765936	3859267	+	8570	protein_coding	alpha-kinase 2%2C transcript variant X1	I-set
105082716	706.851	847.8	598.509	853.418	1155.04	1068.19	717.72	1025.55	-0.514797	0.00984591	0.999409	HIP1	NW_011544899.1	348188	480996	+	4295	protein_coding	huntingtin interacting protein 1%2C transcript variant X1	-
105071342	1429.09	1469.58	782.531	1541.69	1650.06	3343.21	1227.07	2178.32	-0.828183	0.00992786	0.999409	ISG15	NW_011514349.1	120283	121377	+	635	protein_coding	ISG15 ubiquitin-like modifier	ubiquitin
105072470	48.2177	61.7242	58.7118	60.5189	111.85	156.5	56.2179	109.623	-0.961408	0.0100205	0.999409	NRP1	NW_011514851.1	3050496	3183707	-	5257	protein_coding	neuropilin 1	CUB
105064401	1170.56	928.586	786.036	1829.93	1128.46	1376.99	961.728	1445.12	-0.588075	0.0102386	0.999409	NAIP	NW_011511773.1	8836896	8871703	-	5765	protein_coding	NLR family%2C apoptosis inhibitory protein%2C transcript variant X3	NACHT
105074758	965.38	877.754	669.489	1396.04	944.63	1351.78	837.541	1230.81	-0.555984	0.0103961	0.999409	EDEM1	NW_011515411.1	1567833	1589625	-	2926	protein_coding	ER degradation enhancer%2C mannosidase alpha-like 1	-
105077892	7.18136	20.8773	21.9074	26.6693	53.1562	48.3153	16.6553	42.7136	-1.34719	0.0105828	0.999409	BAI1	NW_011516551.1	1005814	1095690	+	5199	protein_coding	brain-specific angiogenesis inhibitor 1	7tm_2
novel.780	0	0	0	6.15446	3.32226	4.20133	0	4.55935	-4.73087	0.0106225	0.999409	-	NW_011516558.1	2066713	2067009	+	297	-	-	-
105066597	151.835	173.372	117.424	268.745	179.402	244.728	147.543	230.958	-0.647935	0.0107871	0.999409	ATXN7	NW_011512853.1	129843	210280	+	2370	protein_coding	ataxin 7	-
105067241	321.11	356.729	361.91	416.452	460.687	623.898	346.583	500.346	-0.529292	0.0108124	0.999409	TRIM56	NW_011513243.1	54563	59034	+	3648	protein_coding	tripartite motif containing 56	zf-B_box
105063233	0	0	0	3.07723	7.75195	3.151	0	4.66006	-4.75786	0.0108615	0.999409	LOC105063233	NW_011511608.1	15	877	+	518	protein_coding	protein BEX4-like	-
105069905	160.042	146.141	127.939	206.174	198.228	224.771	144.707	209.725	-0.537184	0.0109742	0.999409	IRF7	NW_011510397.1	318189	321775	+	2525	protein_coding	interferon regulatory factor 7	IRF
105070785	1.02591	0	0	7.1802	5.5371	5.25166	0.34197	5.98966	-4.16185	0.0110405	0.999409	LOC105070785	NW_011514256.1	5775500	5776633	+	1134	pseudogene	-	-
105078072	19.4923	29.9544	20.1548	43.0812	33.2226	82.9763	23.2005	53.0934	-1.19363	0.0110525	0.999409	LOC105078072	NW_011510929.1	1795724	1868183	-	322	lncRNA	uncharacterized LOC105078072	-
105069416	613.494	590.918	510.004	770.333	880.4	682.716	571.472	777.816	-0.444984	0.0113242	0.999409	IL7R	NW_011513750.1	305892	330019	-	1602	protein_coding	interleukin 7 receptor	-
105076483	1461.92	1486.83	1398.57	1717.09	2182.73	1809.72	1449.1	1903.18	-0.393135	0.0113418	0.999409	TP53I11	NW_011516265.1	3195208	3200815	+	2545	protein_coding	tumor protein p53 inducible protein 11%2C transcript variant X2	-
105068597	193.897	218.758	154.228	281.054	266.888	270.986	188.961	272.976	-0.531501	0.0114673	0.999409	MAP3K2	NW_011510364.1	4722448	4754047	-	3793	protein_coding	mitogen-activated protein kinase kinase kinase 2	Pkinase
105082260	32.8291	21.785	23.66	59.4931	45.4043	48.3153	26.0914	51.0709	-0.975208	0.0115635	0.999409	GFRA3	NW_011517961.1	26858388	26870347	-	1662	protein_coding	GDNF family receptor alpha 3	-
105071171	1428.07	1258.99	897.326	1702.73	1542.64	1864.34	1194.79	1703.24	-0.511986	0.0116725	0.999409	RERE	NW_011514262.1	11148445	11376669	+	4773	protein_coding	arginine-glutamic acid dipeptide (RE) repeats	Atrophin-1
105082961	130.29	147.049	89.3821	217.458	283.5	136.543	122.24	212.5	-0.798024	0.0117078	0.999409	KHDRBS3	NW_011544900.1	14760184	14847797	+	969	protein_coding	KH domain containing%2C RNA binding%2C signal transduction associated 3	KH_1
105082373	113.876	275.943	99.8976	412.349	266.888	260.483	163.239	313.24	-0.939858	0.0118512	0.999409	LOC105082373	NW_011536946.1	7	481	-	475	pseudogene	-	-
novel.969	16.4145	23.6004	21.0311	30.7723	42.082	59.869	20.3487	44.2411	-1.11645	0.0120776	0.999409	-	NW_011544664.1	877	2380	+	635	-	PF13246:Cation transport ATPase (P-type)|PF00122:E1-E2 ATPase	E1-E2_ATPase
105077152	94.3836	118.91	57.8355	236.947	109.635	158.6	90.3763	168.394	-0.899701	0.0120872	0.999409	DSE	NW_011516269.1	10901841	10963358	+	3891	protein_coding	dermatan sulfate epimerase%2C transcript variant X1	-
105080165	65.6582	55.3702	57.8355	96.4199	102.99	88.2279	59.6213	95.8793	-0.686817	0.0122989	0.999409	NEK4	NW_011517149.1	456681	484415	+	2312	protein_coding	NIMA-related kinase 4	Pkinase
105063772	24.6218	21.785	18.4022	22.5664	60.9082	68.2716	21.603	50.582	-1.22845	0.0123016	0.999409	MMS22L	NW_011511620.1	1806853	1910166	+	3849	protein_coding	MMS22-like%2C DNA repair protein	-
105079522	40.0104	56.2779	34.1755	41.0297	75.3046	202.714	43.488	106.35	-1.29002	0.012405	0.999409	GYG2	NW_011516739.1	974628	1002617	+	3491	protein_coding	glycogenin 2	Glyco_transf_8
105065164	0	0	0.876295	13.3347	0	10.5033	0.292098	7.946	-4.57188	0.0124373	0.999409	ABCA13	NW_011512250.1	650814	830522	+	13731	protein_coding	ATP-binding cassette%2C sub-family A (ABC1)%2C member 13	ABC_tran
105065273	2326.76	1536.75	1146.19	3051.59	1859.36	3235.02	1669.9	2715.32	-0.701706	0.013258	0.999409	MEGF9	NW_011512405.1	1147526	1219184	+	2880	protein_coding	multiple EGF-like-domains 9	Laminin_EGF
105062326	92.3318	171.557	56.9592	233.869	225.914	150.198	106.949	203.327	-0.926758	0.0137999	0.999409	TMTC1	NW_011511552.1	13639123	13872274	-	3457	protein_coding	transmembrane and tetratricopeptide repeat containing 1	-
105077655	97.4614	181.542	112.166	183.608	180.51	314.049	130.39	226.056	-0.792824	0.0138028	0.999409	MLLT4	NW_011516296.1	1542662	1632609	-	5113	protein_coding	myeloid/lymphoid or mixed-lineage leukemia (trithorax homolog%2C Drosophila)%3B translocated to%2C 4	DIL
105075558	662.737	590.918	629.18	824.698	777.41	815.058	627.612	805.722	-0.360827	0.0140958	0.999409	MIER1	NW_011515636.1	17151203	17205275	-	2145	protein_coding	mesoderm induction early response 1%2C transcriptional regulator%2C transcript variant X1	ELM2
105068830	28.7255	6.35396	12.2681	15.3861	48.7265	84.0266	15.7825	49.3798	-1.65422	0.014106	0.999409	LOC105068830	NW_011513511.1	39384	40168	+	582	V_segment	-	V-set
105072117	21.5441	33.5852	140.207	175.402	178.295	133.392	65.1122	162.363	-1.31415	0.0141721	0.999409	REEP1	NW_011514758.1	1746566	1793534	-	1733	protein_coding	receptor accessory protein 1%2C transcript variant X2	TB2_DP1_HVA22
105070693	4535.54	4179.09	3953.84	5869.3	4808.42	5603.52	4222.83	5427.08	-0.362094	0.0143022	0.999409	FYB	NW_011510457.1	2095475	2236803	-	3453	protein_coding	FYN binding protein%2C transcript variant X4	SH3_2
105063032	461.659	533.733	235.723	802.131	582.503	622.847	410.372	669.161	-0.706116	0.0144359	0.999409	HIPK2	NW_011511605.1	1966701	2084196	+	6964	protein_coding	homeodomain interacting protein kinase 2%2C transcript variant X3	Pkinase
105070267	1349.07	1015.73	800.057	1924.29	1275.75	1513.53	1054.95	1571.19	-0.575269	0.0145111	0.999409	BACH1	NW_011514130.1	6661199	6692973	-	2736	protein_coding	BTB and CNC homology 1%2C basic leucine zipper transcription factor 1	bZIP_Maf
novel.122	86.1764	68.0781	29.794	147.707	102.99	102.933	61.3495	117.877	-0.947182	0.01455	0.999409	-	NW_011511147.1	1063429	1070572	+	3984	-	-	-
105078210	109.772	216.035	186.651	268.745	181.617	522.015	170.819	324.126	-0.92317	0.0145649	0.999409	GNA12	NW_011510929.1	1792687	1794342	-	1246	protein_coding	guanine nucleotide binding protein (G protein) alpha 12	G-alpha
105084061	71.8136	56.2779	52.5777	127.192	73.0898	108.184	60.2231	102.822	-0.776048	0.0147548	0.999409	GABBR1	NW_011511150.1	255290	281840	+	4157	protein_coding	gamma-aminobutyric acid (GABA) B receptor%2C 1	ANF_receptor
105079055	210.311	228.743	175.259	260.539	411.961	262.583	204.771	311.694	-0.60574	0.015031	0.999409	CRIM1	NW_011516700.1	3054337	3235460	+	2673	protein_coding	cysteine rich transmembrane BMP regulator 1 (chordin-like)	VWC
105079567	544.758	809.676	627.427	798.028	1128.46	913.789	660.62	946.76	-0.518527	0.0151875	0.999409	FLNB	NW_011516746.1	4423258	4551556	-	9413	protein_coding	filamin B%2C beta%2C transcript variant X3	-
105074928	208.26	160.664	187.527	190.788	283.5	464.247	185.484	312.845	-0.754576	0.015718	0.999409	PNMA1	NW_011510733.1	641168	643771	-	2604	protein_coding	paraneoplastic Ma antigen 1	-
novel.553	45.14	30.8621	41.1859	75.905	81.9492	52.5166	39.0626	70.1236	-0.845664	0.0158456	0.999409	-	NW_011514977.1	143657	147011	+	729	-	-	-
105077858	862.789	989.402	813.202	1156.01	1047.62	1323.42	888.464	1175.68	-0.404212	0.0163015	0.999409	MAP3K1	NW_011516528.1	4966497	5029410	-	5449	protein_coding	mitogen-activated protein kinase kinase kinase 1%2C E3 ubiquitin protein ligase	Pkinase
novel.173	22.57	7.26167	7.88665	45.1327	29.9004	24.1577	12.5728	33.0636	-1.41078	0.0166	0.999409	-	NW_011511566.1	1606496	1620700	+	13608	-	PF14787:GAG-polyprotein viral zinc-finger|PF00607:gag gene protein p24 (core nucleocapsid protein)|PF02337:Retroviral GAG p10 protein|PF06817:Reverse transcriptase thumb domain|PF00077:Retroviral aspartyl protease|PF00692:dUTPase|PF02093:Gag P30 core shell protein|PF02022:Integrase Zinc binding domain|PF00665:Integrase core domain	rve
105071865	6948.48	5835.66	5329.63	7347.4	7313.41	10283.8	6037.92	8314.87	-0.461715	0.0166035	0.999409	ZNFX1	NW_011514637.1	8529938	8554578	+	6949	protein_coding	zinc finger%2C NFX1-type containing 1	-
105083021	599.131	530.102	321.6	812.389	592.47	805.605	483.611	736.821	-0.608485	0.0166566	0.999409	RNF24	NW_011544902.1	3959935	4007337	+	1373	protein_coding	ring finger protein 24%2C transcript variant X2	-
105082122	8.20727	5.44625	14.897	16.4119	54.2636	17.8557	9.51685	29.5104	-1.62475	0.0166994	0.999409	AQP1	NW_011511114.1	2401853	2413236	-	929	protein_coding	aquaporin 1 (Colton blood group)	-
105073894	88.2282	82.6015	86.7532	315.929	39.8672	255.231	85.8609	203.676	-1.24701	0.0167648	0.999409	LOC105073894	NW_011515224.1	498517	506023	+	1468	protein_coding	serpin B4-like%2C transcript variant X3	Serpin
105065498	944.862	675.335	615.159	1103.7	941.308	1080.79	745.119	1041.93	-0.484631	0.0170947	0.999409	ITM2A	NW_011512518.1	788435	794603	+	1926	protein_coding	integral membrane protein 2A%2C transcript variant X3	-
105083422	8.20727	1.81542	2.62888	25.6436	7.75195	16.8053	4.21719	16.7336	-2.01501	0.0172745	0.999409	LRP1B	NW_011544907.1	6234747	7831832	+	14433	protein_coding	low density lipoprotein receptor-related protein 1B	Ldl_recept_a
105067606	58.4768	67.1704	49.9488	78.9822	84.164	138.644	58.532	100.597	-0.782	0.0177414	0.999409	LOC105067606	NW_011513264.1	2186228	2188693	+	1400	protein_coding	guanine nucleotide-binding protein subunit alpha-12-like	G-alpha
105064177	49.2436	44.4777	20.1548	86.1624	34.3301	143.896	37.9587	88.1294	-1.2194	0.017912	0.999409	SLC26A8	NW_011511766.1	1734947	1779921	+	3225	protein_coding	solute carrier family 26 (anion exchanger)%2C member 8%2C transcript variant X1	Sulfate_transp
105080577	71.8136	103.479	93.7635	109.755	201.551	133.392	89.6853	148.232	-0.721671	0.0182986	0.999409	MLEC	NW_011517499.1	3593572	3602047	+	1029	protein_coding	malectin	-
105070732	2.05182	7.26167	12.2681	13.3347	27.6855	28.359	7.19387	23.1264	-1.66599	0.0183455	0.999409	DAB2	NW_011510457.1	2302468	2464078	-	4141	protein_coding	Dab%2C mitogen-responsive phosphoprotein%2C homolog 2 (Drosophila)%2C transcript variant X4	PID
105073736	11.285	13.6156	9.63924	30.7723	39.8672	15.755	11.5133	28.7981	-1.32153	0.0184424	0.999409	MYH11	NW_011515158.1	8034985	8140280	+	6094	protein_coding	myosin%2C heavy chain 11%2C smooth muscle%2C transcript variant X3	Myosin_tail_1
105063967	325.213	337.668	269.899	422.606	420.82	403.328	310.927	415.585	-0.419196	0.018554	0.999409	ERN1	NW_011511653.1	5505215	5588880	+	4279	protein_coding	endoplasmic reticulum to nucleus signaling 1	Pkinase
105073252	59.5027	49.0163	54.3303	60.5189	102.99	118.688	54.2831	94.0655	-0.793411	0.0187573	0.999409	GSDMA	NW_011514988.1	826680	836442	-	1599	protein_coding	gasdermin A	-
105072454	52.3214	60.8165	36.8044	97.4456	104.098	61.9696	49.9807	87.8376	-0.814444	0.0187657	0.999409	MPP7	NW_011514851.1	973679	1104481	+	2980	protein_coding	membrane protein%2C palmitoylated 7 (MAGUK p55 subfamily member 7)	PDZ
105077865	373.431	278.667	417.116	644.167	401.994	532.519	356.405	526.226	-0.562599	0.0187808	0.999409	SNX18	NW_011516528.1	6777004	6800575	-	2516	protein_coding	sorting nexin 18	PX
105080849	1240.32	1094.7	886.81	1494.51	1283.5	1546.09	1073.94	1441.37	-0.42507	0.0188244	0.999409	ANKFY1	NW_011517517.1	254474	323633	-	4283	protein_coding	ankyrin repeat and FYVE domain containing 1%2C transcript variant X2	FYVE
105067490	239.037	289.559	223.455	303.62	359.912	380.22	250.684	347.917	-0.472503	0.0189843	0.999409	NR2C2	NW_011513243.1	23713768	23777116	-	2484	protein_coding	nuclear receptor subfamily 2%2C group C%2C member 2%2C transcript variant X1	Hormone_recep
novel.568	55.3991	99.8479	49.9488	55.3901	166.113	210.067	68.3986	143.857	-1.07142	0.0190649	0.999409	-	NW_011514986.1	8004609	8024453	-	2538	-	-	-
105063959	33.855	37.2161	14.897	48.2099	50.9414	75.624	28.656	58.2584	-1.02803	0.0190909	0.999409	ICAM2	NW_011511653.1	5599720	5605718	+	2201	protein_coding	intercellular adhesion molecule 2	-
105070789	1060.79	933.124	861.398	1151.91	1293.47	1228.89	951.771	1224.76	-0.36418	0.0191157	0.999409	DAP	NW_011514256.1	529518	577304	-	322	protein_coding	death-associated protein	-
105065443	5.12954	29.0467	14.897	56.4159	23.2558	52.5166	16.3577	44.0628	-1.42309	0.0191238	0.999409	ROR2	NW_011512512.1	2433529	2518580	-	3563	protein_coding	receptor tyrosine kinase-like orphan receptor 2	Pkinase_Tyr
105071524	385.742	383.053	311.961	464.662	663.345	424.334	360.252	517.447	-0.522384	0.0193242	0.999409	FAM101B	NW_011514557.1	2289102	2291484	-	720	protein_coding	family with sequence similarity 101%2C member B	-
novel.830	1.02591	10.8925	2.62888	7.1802	4.42968	70.3723	4.8491	27.3274	-2.48679	0.0197222	0.999409	-	NW_011516739.1	645288	650423	-	1192	-	-	-
105075408	53.3473	62.6319	47.3199	84.111	74.1972	110.285	54.433	89.531	-0.718808	0.0197971	0.999409	ZCCHC24	NW_011515632.1	4578737	4633098	+	753	protein_coding	zinc finger%2C CCHC domain containing 24	-
105081904	628.882	565.502	444.281	828.801	530.455	1266.7	546.222	875.319	-0.680849	0.0198736	0.999409	IFIT5	NW_011517816.1	12269453	12273489	-	3083	protein_coding	interferon-induced protein with tetratricopeptide repeats 5	-
novel.875	52.3214	26.3235	29.794	106.677	35.4375	86.1273	36.1463	76.0807	-1.08017	0.0201445	0.999409	-	NW_011517391.1	5	3966	-	3962	-	PF02093:Gag P30 core shell protein|PF01140:Matrix protein (MA), p15	Gag_p30
105078511	26.6736	25.4158	31.5466	56.4159	85.2714	30.4596	27.8787	57.3823	-1.03867	0.0201496	0.999409	CREM	NW_011516559.1	130223	175192	+	1646	protein_coding	cAMP responsive element modulator%2C transcript variant X1	bZIP_1
105079664	37.9586	61.7242	27.1651	88.2139	58.6933	90.3286	42.2827	79.0786	-0.904188	0.02016	0.999409	BCL2L15	NW_011510931.1	13277207	13281723	+	564	protein_coding	BCL2-like 15	-
105077035	354.964	481.086	426.756	524.155	547.066	647.005	420.935	572.742	-0.44349	0.0203401	0.999409	AVEN	NW_011516268.1	489722	628244	+	1278	protein_coding	apoptosis%2C caspase activation inhibitor	-
105081424	201.078	156.126	239.228	416.452	179.402	405.428	198.811	333.761	-0.747885	0.0205115	0.999409	PROK2	NW_011517692.1	4403041	4419653	+	464	protein_coding	prokineticin 2	-
105064124	0	0.907709	0	8.20595	3.32226	4.20133	0.30257	5.24318	-3.97171	0.0205183	0.999409	LOC105064124	NW_011510157.1	176	7620	-	475	protein_coding	probable methyltransferase TARBP1%2C transcript variant X1	-
105080493	184.664	182.449	139.331	209.252	283.5	237.375	168.815	243.376	-0.528295	0.020632	0.999409	MYO5A	NW_011517309.1	8547322	8657127	+	6700	protein_coding	myosin VA (heavy chain 12%2C myoxin)%2C transcript variant X3	Myosin_head
105061855	3.07773	19.9696	39.4333	91.2912	35.4375	53.567	20.8269	60.0985	-1.52083	0.0207467	0.999409	LOC105061855	NW_011511198.1	321711	327053	+	441	protein_coding	hemoglobin subunit epsilon-like	-
105079744	9.23318	9.98479	5.25777	21.5406	27.6855	15.755	8.15858	21.6604	-1.41242	0.0208806	0.999409	LOC105079744	NW_011516836.1	2269589	2303094	-	2426	pseudogene	-	-
105061823	187.741	191.527	105.155	308.749	205.98	248.929	161.474	254.553	-0.658696	0.0209943	0.999409	DLEC1	NW_011511178.1	977156	1040058	+	5580	protein_coding	deleted in lung and esophageal cancer 1	-
105063300	291.358	304.082	306.703	377.474	385.382	414.881	300.715	392.579	-0.384256	0.0210406	0.999409	TNFSF10	NW_011511611.1	1532359	1547310	-	1082	protein_coding	tumor necrosis factor (ligand) superfamily%2C member 10	-
105072550	38.9845	49.924	7.01036	40.004	358.804	129.191	31.973	176	-2.4613	0.0211126	0.999409	RUNDC3A	NW_011514977.1	932714	941967	-	1918	protein_coding	RUN domain containing 3A	RUN
105062469	38.9845	133.433	80.6191	227.715	139.535	123.939	84.3456	163.73	-0.954577	0.0211397	0.999409	DMRTC2	NW_011511555.1	453025	457017	-	1654	protein_coding	DMRT-like family C2	DM
105079724	148.757	149.772	112.166	182.582	214.84	192.211	136.898	196.544	-0.522753	0.0214302	0.999409	LRIG2	NW_011510931.1	13848649	13895224	-	3887	protein_coding	leucine-rich repeats and immunoglobulin-like domains 2%2C transcript variant X2	I-set
105081255	10.2591	8.16938	7.88665	36.9268	11.0742	24.1577	8.77171	24.0529	-1.46251	0.0217379	0.999409	PFN2	NW_011517679.1	515385	519020	+	1873	protein_coding	profilin 2	-
105064571	819.701	888.647	1069.08	1242.18	1277.96	1109.15	925.809	1209.76	-0.385421	0.0218509	0.999409	ERAP2	NW_011511990.1	1181577	1215892	-	3247	protein_coding	endoplasmic reticulum aminopeptidase 2	-
105075398	349.835	328.591	182.269	643.141	400.886	350.811	286.898	464.946	-0.697723	0.0220776	0.999409	CDH23	NW_011515632.1	10533477	10612939	-	7004	protein_coding	cadherin-related 23%2C transcript variant X1	Cadherin
105074020	17.4405	20.8773	9.63924	45.1327	26.5781	33.6106	15.9857	35.1072	-1.14037	0.0221937	0.999409	TXNRD3	NW_011510722.1	2066310	2089554	+	1485	protein_coding	thioredoxin reductase 3	Pyr_redox_2
105066287	319.058	292.282	250.62	422.606	364.341	371.818	287.32	386.255	-0.428287	0.0222671	0.999409	PARP4	NW_011512597.1	19241393	19281395	-	3313	protein_coding	poly (ADP-ribose) polymerase family%2C member 4%2C transcript variant X1	BRCT
105067379	37.9586	24.5081	99.0213	72.8278	157.254	119.738	53.8294	116.606	-1.11134	0.0222861	0.999409	HEMGN	NW_011513243.1	14619829	14665865	-	1780	protein_coding	hemogen%2C transcript variant X2	-
105080017	645.297	910.432	672.118	759.05	1295.68	1209.98	742.616	1088.24	-0.550922	0.0222923	0.999409	LOC105080017	NW_011517098.1	11647078	11678331	+	7509	protein_coding	cytoplasmic dynein 1 heavy chain 1	-
105063442	1326.5	1178.21	1188.26	1460.66	1564.79	1586	1230.99	1537.15	-0.320672	0.0223621	0.999409	WASF2	NW_011511613.1	1431170	1487858	+	2093	protein_coding	WAS protein family%2C member 2	-
105077587	12.3109	33.5852	10.5155	36.9268	45.4043	46.2146	18.8039	42.8486	-1.18459	0.0225268	0.999409	LOC105077587	NW_011516271.1	907668	918796	+	2201	protein_coding	arachidonate 15-lipoxygenase B-like	-
105078406	1082.33	625.411	691.397	1327.31	885.937	1382.24	799.714	1198.5	-0.5844	0.0225905	0.999409	MCEMP1	NW_011516557.1	5039383	5042048	+	1289	protein_coding	mast cell-expressed membrane protein 1	-
105066988	0	1.81542	2.62888	10.2574	8.85937	7.35233	1.48143	8.82304	-2.53642	0.0227291	0.999409	LOC105066988	NW_011513012.1	455634	457587	+	1112	pseudogene	-	-
105069090	71.8136	74.4321	64.8458	148.733	99.6679	89.2783	70.3638	112.56	-0.679285	0.022745	0.999409	LOC105069090	NW_011513546.1	1666334	1668916	+	2582	protein_coding	putative SCAN domain-containing protein SCAND2P	SCAN
105066660	2.05182	0.907709	7.88665	9.23169	34.3301	7.35233	3.61539	16.9714	-2.21262	0.0228213	0.999409	LOC105066660	NW_011509858.1	240132	240739	-	500	V_segment	-	V-set
105062470	26.6736	57.1856	25.4126	118.986	58.6933	50.416	36.4239	76.0318	-1.06109	0.0228411	0.999409	LYPD4	NW_011511555.1	458343	463377	+	2017	protein_coding	LY6/PLAUR domain containing 4	-
105073155	299.565	252.343	254.126	429.786	614.619	248.929	268.678	431.111	-0.682178	0.0228563	0.999409	C1QTNF6	NW_011514986.1	7393891	7402003	+	3289	protein_coding	C1q and tumor necrosis factor related protein 6	Collagen
105067104	107.72	98.0325	83.248	138.475	135.105	147.047	96.3337	140.209	-0.543763	0.0229483	0.999409	HSPA4L	NW_011513121.1	827599	873807	-	4199	protein_coding	heat shock 70kDa protein 4-like	HSP70
105076452	191.845	188.803	139.331	203.097	276.855	274.137	173.326	251.363	-0.537051	0.0229612	0.999409	ACP2	NW_011516265.1	1357367	1364802	+	2264	protein_coding	acid phosphatase 2%2C lysosomal%2C transcript variant X1	Acid_phosphat_A
105081952	403.182	386.684	280.414	726.226	325.582	651.206	356.76	567.671	-0.670997	0.0230058	0.999409	GCA	NW_011517956.1	5978898	5994015	+	1235	protein_coding	grancalcin%2C EF-hand calcium binding protein%2C transcript variant X1	-
105075664	649.4	564.595	478.457	934.452	667.775	725.78	564.151	776.002	-0.4609	0.0230563	0.999409	C1RL	NW_011509867.1	97625	106589	-	1566	protein_coding	complement component 1%2C r subcomponent-like%2C transcript variant X2	Trypsin
novel.1018	58.4768	49.924	35.0518	112.832	47.6191	107.134	47.8175	89.1949	-0.90399	0.02316	0.999409	-	NW_011544904.1	8668986	8671450	-	2465	-	-	-
105069346	59.5027	189.711	132.321	215.406	287.929	182.758	127.178	228.698	-0.843863	0.0233198	0.999409	VPREB3	NW_011513709.1	827069	828263	+	459	protein_coding	pre-B lymphocyte 3	V-set
105080298	21.5441	5.44625	35.9281	248.23	68.6601	26.2583	20.9728	114.383	-2.44703	0.0237443	0.999409	LOC105080298	NW_011517149.1	3619602	3629808	-	481	protein_coding	antibacterial peptide PMAP-23-like	-
105074033	1285.46	1150.97	845.625	1554	1302.33	1628.02	1094.02	1494.78	-0.450813	0.0238458	0.999409	IQSEC1	NW_011510722.1	339869	477632	+	2202	protein_coding	IQ motif and Sec7 domain 1	-
105070944	76.9432	86.2323	89.3821	121.038	128.461	119.738	84.1859	123.079	-0.546092	0.0243497	0.999409	DNAJC16	NW_011514262.1	6345962	6378701	-	4058	protein_coding	DnaJ (Hsp40) homolog%2C subfamily C%2C member 16	DnaJ
105079703	2.05182	0	0.876295	24.6178	3.32226	1.05033	0.976038	9.66348	-3.34336	0.0244127	0.999409	LOC105079703	NW_011516813.1	13	1274	-	590	protein_coding	paired immunoglobulin-like type 2 receptor beta	V-set
105072939	24.6218	30.8621	20.1548	32.8238	55.371	56.718	25.2129	48.3043	-0.937159	0.0251627	0.999409	IKZF2	NW_011514985.1	11842680	11994475	+	2115	protein_coding	IKAROS family zinc finger 2 (Helios)%2C transcript variant X2	-
105070988	443.193	403.023	309.332	640.064	451.828	523.066	385.182	538.319	-0.484167	0.0253272	0.999409	KIF1B	NW_011514262.1	9907507	10028508	-	9311	protein_coding	kinesin family member 1B%2C transcript variant X2	Kinesin
105072820	200.052	263.235	208.558	253.359	401.994	316.15	223.949	323.834	-0.530841	0.0254579	0.999409	AGO1	NW_011514983.1	6267039	6297561	-	4035	protein_coding	argonaute RISC catalytic component 1	Piwi
105080815	479.099	383.053	448.663	816.492	387.597	814.008	436.938	672.699	-0.623113	0.0255895	0.999409	PDZD8	NW_011517503.1	7337748	7409651	-	6169	protein_coding	PDZ domain containing 8	C1_1
105066462	918.189	891.37	1648.31	1754.02	1646.73	1645.87	1152.62	1682.21	-0.545088	0.0256512	0.999409	RNF11	NW_011512834.1	2864001	2898291	-	2693	protein_coding	ring finger protein 11	-
novel.401	18.4664	25.4158	37.6807	38.9782	88.5937	42.0133	27.1876	56.5284	-1.04853	0.0256756	0.999409	-	NW_011513524.1	10378782	10380563	+	1124	-	-	-
105082030	155.938	144.326	134.073	179.505	194.906	235.275	144.779	203.229	-0.490279	0.0256948	0.999409	DCP2	NW_011517961.1	7282756	7322681	-	1710	protein_coding	decapping mRNA 2%2C transcript variant X1	NUDIX
novel.725	10.2591	13.6156	10.5155	30.7723	17.7187	30.4596	11.4634	26.3169	-1.19943	0.0257451	0.999409	-	NW_011516269.1	35770849	35772213	+	1233	-	-	-
105064569	520.136	642.658	424.127	565.185	925.804	802.454	528.973	764.481	-0.531095	0.0258602	0.999409	LNPEP	NW_011511990.1	1090556	1170610	-	3646	protein_coding	leucyl/cystinyl aminopeptidase	-
novel.861	50.2695	69.8936	47.3199	91.2912	74.1972	106.084	55.8277	90.524	-0.697345	0.0259668	0.999409	-	NW_011517098.1	10459259	10480787	-	4367	-	-	-
105078782	49.2436	39.9392	45.5673	87.1882	70.8749	61.9696	44.9167	73.3443	-0.70955	0.0261033	0.999409	KIF27	NW_011516693.1	2137169	2196155	-	4610	protein_coding	kinesin family member 27	Kinesin
105067596	37.9586	25.4158	37.6807	116.935	25.4707	77.7246	33.685	73.3767	-1.12595	0.0261131	0.999409	MMP8	NW_011513264.1	2153069	2163515	+	1413	protein_coding	matrix metallopeptidase 8 (neutrophil collagenase)	Hemopexin
novel.493	1.02591	0	0	3.07723	3.32226	8.40266	0.34197	4.93405	-3.88211	0.0263797	0.999409	-	NW_011514262.1	10582417	10583010	+	305	-	-	-
105081731	198	195.157	192.785	252.333	290.144	243.677	195.314	262.051	-0.423743	0.026469	0.999409	LZTS2	NW_011517816.1	3754138	3758663	-	2452	protein_coding	leucine zipper%2C putative tumor suppressor 2	Fez1
105072708	5.12954	4.53854	5.25777	15.3861	17.7187	11.5537	4.97529	14.8862	-1.58046	0.0265369	0.999409	RASGEF1A	NW_011510558.1	490746	521522	-	1970	protein_coding	RasGEF domain family%2C member 1A%2C transcript variant X2	-
105064880	2.05182	0	2.62888	3.07723	9.96679	15.755	1.56023	9.59967	-2.62332	0.0267011	0.999409	LOC105064880	NW_011509858.1	78604	87166	-	480	V_segment	-	V-set
105082684	6.15545	5.44625	4.38147	18.4634	9.96679	18.906	5.32773	15.7787	-1.57398	0.0268613	0.999409	CRLF1	NW_011544898.1	1777622	1784804	-	1356	protein_coding	cytokine receptor-like factor 1	-
105080750	379.586	753.398	516.138	614.42	1081.95	852.87	549.707	849.747	-0.62763	0.0268893	0.999409	ABLIM1	NW_011517503.1	5173032	5339011	-	3662	protein_coding	actin binding LIM protein 1%2C transcript variant X3	LIM
105070834	809.442	774.275	604.643	1039.08	910.3	917.991	729.454	955.79	-0.390522	0.0269232	0.999409	TUBGCP6	NW_011514259.1	960052	980383	-	4877	protein_coding	tubulin%2C gamma complex associated protein 6	-
105078736	860.738	944.925	486.344	1126.27	813.954	1725.7	764.002	1221.97	-0.677908	0.0271511	0.999409	DDX58	NW_011516693.1	51081	86382	-	3824	protein_coding	DEAD (Asp-Glu-Ala-Asp) box polypeptide 58	Helicase_C
105074026	10.2591	11.8002	10.5155	15.3861	55.371	16.8053	10.8583	29.1875	-1.42204	0.0273424	0.999409	LOC105074026	NW_011510722.1	104382	191895	-	1473	protein_coding	uncharacterized LOC105074026	-
105078224	40.0104	28.139	17.5259	69.7505	55.371	39.9126	28.5584	55.0114	-0.953328	0.0274036	0.999409	PLIN5	NW_011516557.1	2932228	2939499	-	1890	protein_coding	perilipin 5	Perilipin
105080894	3052.08	3612.68	2862.86	3949.11	3790.7	4310.57	3175.87	4016.79	-0.338898	0.0274494	0.999409	ANKRD11	NW_011517529.1	420293	498952	+	7865	protein_coding	ankyrin repeat domain 11	-
105065814	0	0.907709	0.876295	8.20595	5.5371	4.20133	0.594668	5.98146	-3.28779	0.0275647	0.999409	KIF19	NW_011512519.1	5982962	6006864	-	3317	protein_coding	kinesin family member 19	Kinesin
novel.98	60.5286	57.1856	32.4229	209.252	33.2226	310.898	50.0457	184.458	-1.88287	0.027767	0.999409	-	NW_011510741.1	191573	201247	-	3376	-	PF02026:RyR domain	-
105081120	16.4145	20.8773	20.1548	34.8753	34.3301	40.963	19.1489	36.7228	-0.936437	0.0277746	0.999409	BACE2	NW_011517549.1	44449	104956	-	1616	protein_coding	beta-site APP-cleaving enzyme 2	Asp
105071582	38.9845	78.0629	86.7532	96.4199	120.709	126.04	67.9336	114.39	-0.746543	0.0278022	0.999409	KLF8	NW_011510536.1	111256	167900	+	3731	protein_coding	Kruppel-like factor 8%2C transcript variant X1	-
105080319	22.57	3.63083	42.0622	240.024	63.123	48.3153	22.7543	117.154	-2.36377	0.027894	0.999409	LOC105080319	NW_011517149.1	3650990	3662227	+	451	protein_coding	antibacterial peptide PMAP-37-like	-
105070115	58.4768	74.4321	70.1036	106.677	99.6679	98.7313	67.6708	101.692	-0.585557	0.028101	0.999409	FADS3	NW_011514128.1	2167503	2182063	-	1434	protein_coding	fatty acid desaturase 3	-
105065887	326.239	385.776	304.074	360.036	445.183	723.679	338.697	509.633	-0.589435	0.0282825	0.999409	TRIM25	NW_011512521.1	3799984	3815418	+	1689	protein_coding	tripartite motif containing 25	SPRY
105075875	2051.82	2458.98	1759.6	2707.96	2478.41	3022.86	2090.13	2736.41	-0.388757	0.0283223	0.999409	BAZ2A	NW_011515840.1	135229	165784	+	6412	protein_coding	bromodomain adjacent to zinc finger domain%2C 2A%2C transcript variant X2	MBD
105070804	2205.7	1537.66	1969.91	2293.56	2331.12	3128.94	1904.42	2584.54	-0.440724	0.0284308	0.999409	LOC105070804	NW_011509864.1	1480373	1495075	-	986	C_region	-	C1-set
105066445	230.83	190.619	188.403	366.19	256.922	244.728	203.284	289.28	-0.510613	0.0285262	0.999409	ZYG11B	NW_011512834.1	1698194	1767416	-	3939	protein_coding	zyg-11 family member B%2C cell cycle regulator	-
105066090	85.1504	48.1086	29.794	109.755	166.113	54.6173	54.351	110.162	-1.02288	0.0285844	0.999409	OSBP2	NW_011512590.1	3897096	3998464	+	4180	protein_coding	oxysterol binding protein 2%2C transcript variant X3	-
105080695	56.425	159.757	52.5777	232.844	233.666	85.0769	89.5865	183.862	-1.03613	0.0286181	0.999409	HECW1	NW_011517499.1	1388018	1601746	-	3923	protein_coding	HECT%2C C2 and WW domain containing E3 ubiquitin protein ligase 1	HECT
105083433	1519.37	1466.86	1707.02	1935.58	1751.94	2467.23	1564.42	2051.58	-0.3911	0.0286946	0.999409	EPSTI1	NW_011544908.1	240793	318262	+	1208	protein_coding	epithelial stromal interaction 1 (breast)%2C transcript variant X2	-
105070114	11.285	14.5233	14.0207	19.4891	26.5781	43.0636	13.2764	29.7103	-1.15873	0.0287205	0.999409	RAB3IL1	NW_011514128.1	2188571	2207537	-	2069	protein_coding	RAB3A interacting protein (rabin3)-like 1%2C transcript variant X2	-
105065749	1486.54	1610.28	6045.56	7740.26	12495	8125.37	3047.46	9453.55	-1.63321	0.0287728	0.999409	HBM	NW_011512519.1	8238120	8238789	-	476	protein_coding	hemoglobin%2C mu	-
105070031	3861.52	3769.71	2431.72	4988.19	4557.04	4177.17	3354.32	4574.13	-0.447613	0.0288432	0.999409	KIF21B	NW_011514126.1	1297558	1325210	+	5068	protein_coding	kinesin family member 21B	Kinesin
105063972	1359.33	1608.46	1322.33	1790.95	1735.33	1847.54	1430.04	1791.27	-0.324886	0.028904	0.999409	STK17B	NW_011511680.1	671002	710890	+	1502	protein_coding	serine/threonine kinase 17b	Pkinase
105072313	0	3.63083	1.75259	6.15446	8.85937	13.6543	1.79447	9.55605	-2.38463	0.0292563	0.999409	LOC105072313	NW_011514844.1	781139	788449	-	748	lncRNA	uncharacterized LOC105072313	-
105063028	406.26	434.792	266.394	595.957	448.505	527.267	369.149	523.91	-0.50608	0.0292731	0.999409	KDM7A	NW_011511605.1	1628047	1667493	+	4212	protein_coding	lysine (K)-specific demethylase 7A	JmjC
105071593	62.5804	94.4017	64.8458	88.2139	120.709	145.996	73.9427	118.306	-0.676327	0.0295229	0.999409	NF1	NW_011514557.1	5189449	5361436	+	8996	protein_coding	neurofibromin 1	-
105074130	23.5959	13.6156	12.2681	38.9782	28.7929	33.6106	16.4932	33.7939	-1.04557	0.0295406	0.999409	KCNG2	NW_011510723.1	50187	51610	+	733	protein_coding	potassium voltage-gated channel%2C subfamily G%2C member 2	Ion_trans
105065321	90.28	128.895	180.517	188.737	215.947	205.865	133.23	203.516	-0.607909	0.0296232	0.999409	GCLM	NW_011512444.1	3360826	3372740	-	1238	protein_coding	glutamate-cysteine ligase%2C modifier subunit	-
105075116	701.722	617.242	520.519	821.62	765.228	797.203	613.161	794.684	-0.374993	0.0296373	0.999409	LGALS8	NW_011515599.1	4482798	4497585	+	1135	protein_coding	lectin%2C galactoside-binding%2C soluble%2C 8	-
105063040	1285.46	1187.28	967.429	1466.81	1446.29	1477.82	1146.73	1463.64	-0.352478	0.0298059	0.999409	ZC3HAV1	NW_011511605.1	2398983	2448638	+	3815	protein_coding	zinc finger CCCH-type%2C antiviral 1	WWE
105071646	182.612	381.238	172.63	513.897	374.308	314.049	245.493	400.752	-0.706666	0.0299722	0.999409	MX2	NW_011514563.1	45859	80323	-	3529	protein_coding	MX dynamin-like GTPase 2	-
105078803	55.3991	76.2475	52.5777	107.703	87.4863	91.3789	61.4081	95.5228	-0.637256	0.030525	0.999409	CTSL	NW_011516693.1	4793831	4797539	+	1187	protein_coding	cathepsin L	Peptidase_C1
105079802	82.0727	93.494	69.2273	117.96	128.461	113.436	81.598	119.952	-0.556141	0.0305424	0.999409	FAM126A	NW_011517028.1	760786	820234	-	3256	protein_coding	family with sequence similarity 126%2C member A%2C transcript variant X1	-
105083077	628.882	501.963	385.57	770.333	629.015	693.22	505.472	697.523	-0.465807	0.0305502	0.999409	LOC105083077	NW_011544902.1	5512559	5515733	+	461	protein_coding	signal-regulatory protein beta-1 isoform 3-like	V-set
105073028	3023.35	3018.13	3225.64	3898.85	3933.56	3480.8	3089.04	3771.07	-0.287751	0.0307711	0.999409	KIAA0930	NW_011514986.1	1621819	1660055	+	7094	protein_coding	KIAA0930 ortholog	-
105080318	7.18136	0	5.25777	35.901	12.1816	6.302	4.14638	18.1282	-2.14139	0.0309776	0.999409	LOC105080318	NW_011517149.1	3609201	3612538	-	579	protein_coding	protegrin-2-like	-
novel.159	53.3473	44.4777	78.8665	125.141	68.6601	105.033	58.8972	99.6114	-0.757508	0.0310305	0.999409	-	NW_011511553.1	11126201	11138789	+	3307	-	-	-
105071637	0	0	0	0	60.9082	115.537	0	58.8149	-8.4184	0.0312443	0.999409	LOC105071637	NW_011510539.1	2744	3183	+	336	V_segment	The sequence of the model RefSeq transcript was modified relative to this genomic sequence to represent the inferred CDS: added 201 bases not found in genome assembly	-
105084160	542.706	700.751	618.664	811.363	862.681	733.132	620.707	802.392	-0.369749	0.0312823	0.999409	MPRIP	NW_011509917.1	390789	467368	+	2924	protein_coding	myosin phosphatase Rho interacting protein	PH
105075176	56.425	54.4625	65.7221	101.549	107.42	69.322	58.8699	92.7635	-0.654483	0.0315942	0.999409	SV2B	NW_011515601.1	8208532	8364633	-	5713	protein_coding	synaptic vesicle glycoprotein 2B%2C transcript variant X1	Sugar_tr
105074320	645.297	573.672	504.746	769.307	852.714	647.005	574.571	756.342	-0.396997	0.0316454	0.999409	NLRP12	NW_011515311.1	494767	512585	-	3624	protein_coding	NLR family%2C pyrin domain containing 12	NACHT
105070243	269.814	315.883	233.094	400.04	367.664	332.955	272.93	366.886	-0.427101	0.0316666	0.999409	SYNJ1	NW_011514130.1	3905438	3984783	+	5353	protein_coding	synaptojanin 1%2C transcript variant X1	Exo_endo_phos
105077741	7.18136	9.98479	2.62888	18.4634	11.0742	28.359	6.59835	19.2989	-1.55523	0.0316814	0.999409	CDS1	NW_011516410.1	6808370	6854895	-	2662	protein_coding	CDP-diacylglycerol synthase (phosphatidate cytidylyltransferase) 1	-
105067994	108.746	66.2627	71.8562	148.733	121.816	110.285	82.2884	126.945	-0.629693	0.0317919	0.999409	DHTKD1	NW_011513322.1	47296	87117	+	4259	protein_coding	dehydrogenase E1 and transketolase domain containing 1%2C transcript variant X1	-
105066404	52.3214	56.2779	106.032	144.63	160.576	75.624	71.5437	126.943	-0.82398	0.0320263	0.999409	ALOX15	NW_011512710.1	98255	106811	+	2214	protein_coding	arachidonate 15-lipoxygenase	Lipoxygenase
105072458	25.6477	48.1086	35.9281	57.4416	80.8417	54.6173	36.5615	64.3002	-0.809005	0.0320383	0.999409	LOC105072458	NW_011514851.1	2424910	2441331	+	3463	protein_coding	FERM domain-containing protein 4A-like	-
105066339	1.02591	6.35396	1.75259	22.5664	6.64453	9.45299	3.04415	12.888	-2.07253	0.0320685	0.999409	TBATA	NW_011512613.1	592122	623951	+	1333	protein_coding	thymus%2C brain and testes associated	-
105077067	649.4	529.194	570.468	728.278	725.361	759.391	583.021	737.676	-0.340099	0.0323111	0.999409	PPP1R15B	NW_011509872.1	69320	74087	+	1354	protein_coding	protein phosphatase 1%2C regulatory subunit 15B	-
105068818	83.0986	157.034	124.434	299.517	111.85	217.419	121.522	209.595	-0.785754	0.0323873	0.999409	ADCY4	NW_011513511.1	1564059	1579148	-	3434	protein_coding	adenylate cyclase 4	Guanylate_cyc
105076525	2031.3	1683.8	1618.52	3029.02	1911.41	2287.62	1777.87	2409.35	-0.438788	0.0324695	0.999409	HIPK3	NW_011516265.1	11691266	11769834	-	6120	protein_coding	homeodomain interacting protein kinase 3%2C transcript variant X4	Pkinase
105077495	62.5804	73.5244	49.0725	103.6	88.5937	92.4293	61.7258	94.8743	-0.621679	0.0325623	0.999409	TNK1	NW_011516271.1	317694	328473	+	4044	protein_coding	tyrosine kinase%2C non-receptor%2C 1%2C transcript variant X1	Pkinase_Tyr
105083855	0	0.907709	0	8.20595	1.10742	5.25166	0.30257	4.85501	-3.86219	0.0331523	0.999409	GLYATL3	NW_011544912.1	7428531	7442999	+	1042	protein_coding	glycine-N-acyltransferase-like 3	-
105073742	2.05182	0	0	8.20595	3.32226	7.35233	0.683939	6.29351	-3.28885	0.0333762	0.999409	MPV17L	NW_011515158.1	8373055	8377475	-	1064	protein_coding	MPV17 mitochondrial membrane protein-like	-
105065818	16.4145	13.6156	7.88665	22.5664	38.7597	23.1073	12.6389	28.1445	-1.16038	0.0333861	0.999409	LOC105065818	NW_011512519.1	6899651	6994911	+	531	protein_coding	zinc transporter ZIP11-like	-
105077700	728.395	544.625	670.366	854.444	712.072	1081.84	647.795	882.786	-0.447017	0.0334059	0.999409	HERC5	NW_011516410.1	3920562	3958188	-	3178	protein_coding	HECT and RLD domain containing E3 ubiquitin protein ligase 5%2C transcript variant X2	HECT
105065892	120.031	124.356	144.589	151.81	261.351	168.053	129.659	193.738	-0.577342	0.0334155	0.999409	PCTP	NW_011512521.1	4682528	4707814	-	2043	protein_coding	phosphatidylcholine transfer protein%2C transcript variant X1	START
105078197	45.14	49.0163	42.9384	57.4416	87.4863	75.624	45.6982	73.5173	-0.684537	0.0335536	0.999409	LOC105078197	NW_011516557.1	2407948	2420042	+	2257	protein_coding	tight junction protein ZO-3-like	PDZ
105066820	62.5804	48.1086	45.5673	70.7763	89.7011	84.0266	52.0854	81.5013	-0.648776	0.0335799	0.999409	GK5	NW_011512871.1	3196962	3251538	+	2246	protein_coding	glycerol kinase 5 (putative)	FGGY_N
105082444	2.05182	0	4.38147	0	23.2558	22.057	2.14443	15.1043	-2.80868	0.0337992	0.999409	LOC105082444	NW_011543080.1	25	737	+	368	protein_coding	DNA-directed RNA polymerase I subunit RPA1-like	-
105066739	5.12954	3.63083	6.13406	7.1802	26.5781	13.6543	4.96481	15.8042	-1.66561	0.0339632	0.999409	LOC105066739	NW_011512860.1	17833	31738	+	1647	protein_coding	butyrophilin subfamily 1 member A1-like	V-set
105068899	265.71	231.466	193.661	315.929	303.433	304.596	230.279	307.986	-0.421243	0.0340076	0.999409	RC3H1	NW_011513524.1	250176	285874	-	3743	protein_coding	ring finger and CCCH-type domains 1%2C transcript variant X2	-
105075511	2.05182	0	6.13406	6.15446	32.1152	5.25166	2.72863	14.5071	-2.39558	0.0340845	0.999409	GIPC2	NW_011515636.1	8661599	8737408	-	1734	protein_coding	GIPC PDZ domain containing family%2C member 2	PDZ
105063667	93.3577	125.264	95.5161	115.909	188.262	168.053	104.713	157.408	-0.586273	0.0342824	0.999409	RBM15	NW_011511616.1	1034836	1038199	+	3364	protein_coding	RNA binding motif protein 15	RRM_1
105073232	2057.97	1585.77	1307.43	2314.08	2945.74	1753.01	1650.39	2337.61	-0.502404	0.0343979	0.999409	CCR7	NW_011514988.1	392184	403252	+	2070	protein_coding	chemokine (C-C motif) receptor 7	7tm_1
105069242	19.4923	20.8773	21.9074	31.798	42.082	40.963	20.759	38.281	-0.880296	0.034399	0.999409	KIF7	NW_011513546.1	684660	701180	-	4373	protein_coding	kinesin family member 7	Kinesin
105080760	5.12954	5.44625	7.88665	15.3861	22.1484	12.604	6.15415	16.7129	-1.4334	0.0344057	0.999409	HSPA12A	NW_011517503.1	6896835	6928216	-	2966	protein_coding	heat shock 70kDa protein 12A	-
105065734	175.43	136.156	166.496	211.303	230.344	209.016	159.361	216.888	-0.44532	0.0344107	0.999409	NME4	NW_011512519.1	8032047	8033851	-	877	protein_coding	NME/NM23 nucleoside diphosphate kinase 4	NDK
105067383	557.069	443.87	301.445	806.234	503.877	607.092	434.128	639.068	-0.559064	0.0348497	0.999409	CORO2A	NW_011513243.1	14745998	14799242	-	2497	protein_coding	coronin%2C actin binding protein%2C 2A	-
105065832	2.05182	4.53854	1.75259	23.5921	6.64453	5.25166	2.78098	11.8294	-2.08838	0.0353545	0.999409	LOC105065832	NW_011512521.1	149477	152389	-	2913	protein_coding	nuclear envelope pore membrane protein POM 121C-like	-
105069427	2.05182	0	1.75259	6.15446	11.0742	5.25166	1.26814	7.49344	-2.57643	0.0356224	0.999409	RAI14	NW_011513750.1	1056252	1194032	-	4013	protein_coding	retinoic acid induced 14%2C transcript variant X2	Ank
105080772	108.746	154.31	90.2584	135.398	222.592	184.859	117.772	180.949	-0.618658	0.0357219	0.999409	CACUL1	NW_011517503.1	8482449	8533595	-	1701	protein_coding	CDK2-associated%2C cullin domain 1	Cullin
105062430	13.3368	0	9.63924	66.6733	13.2891	11.5537	7.65869	30.5053	-2.00255	0.035856	0.999409	RUNDC3B	NW_011511553.1	524514	638802	-	1550	protein_coding	RUN domain containing 3B	RUN
105073453	189.793	229.65	198.043	254.384	254.707	328.754	205.829	279.282	-0.439855	0.0361225	0.999409	TVP23A	NW_011509865.1	345515	375257	+	2281	protein_coding	trans-golgi network vesicle protein 23 homolog A (S. cerevisiae)%2C transcript variant X2	-
105074985	466.789	461.116	263.765	627.755	573.644	499.958	397.223	567.119	-0.514606	0.0362741	0.999409	RBM47	NW_011515567.1	6883997	6888653	+	1413	protein_coding	RNA binding motif protein 47	RRM_1
105063500	874.074	699.843	797.428	1027.79	984.497	963.155	790.449	991.816	-0.327854	0.036304	0.999409	RCAN3	NW_011511613.1	3540842	3561985	-	2645	protein_coding	RCAN family member 3	-
105073246	147.731	112.556	100.774	157.964	186.047	169.104	120.354	171.038	-0.509503	0.0364706	0.999409	THRA	NW_011514988.1	753073	762768	-	2104	protein_coding	thyroid hormone receptor%2C alpha	zf-C4
105079723	22.57	9.07709	5.25777	27.6951	33.2226	26.2583	12.3016	29.0587	-1.25581	0.0367692	0.999409	TRIM2	NW_011516836.1	2843985	2956194	+	4071	protein_coding	tripartite motif containing 2%2C transcript variant X1	zf-B_box
105067944	1453.71	1213.61	766.758	2033.02	1677.74	1282.46	1144.69	1664.41	-0.540446	0.0367916	0.999409	LEF1	NW_011513299.1	12929457	13036950	-	3189	protein_coding	lymphoid enhancer-binding factor 1%2C transcript variant X3	HMG_box
105063996	1163.38	588.195	644.953	1576.57	818.384	1317.12	798.843	1237.36	-0.631976	0.0369124	0.999409	TNS1	NW_011511680.1	6259257	6388539	-	8963	protein_coding	tensin 1%2C transcript variant X11	SH2
105071585	1438.32	1151.88	1022.64	1567.34	1324.48	2009.29	1204.28	1633.7	-0.440405	0.0369251	0.999409	LGALS9	NW_011514557.1	4758557	4773225	-	1686	protein_coding	lectin%2C galactoside-binding%2C soluble%2C 9%2C transcript variant X3	-
105064791	4.10364	2.72313	0.876295	4.10297	21.041	8.40266	2.56769	11.1822	-2.1374	0.0369302	0.999409	LOC105064791	NW_011509858.1	75265	75899	-	411	protein_coding	immunoglobulin omega chain-like	V-set
105068249	19.4923	9.07709	7.88665	41.0297	17.7187	26.2583	12.152	28.3356	-1.23571	0.0370688	0.999409	SHE	NW_011513412.1	1959142	1974824	+	1772	protein_coding	Src homology 2 domain containing E	SH2
105084011	370.353	237.82	121.805	555.953	239.203	484.203	243.326	426.453	-0.811229	0.0370985	0.999409	HMCN1	NW_011511147.1	564714	963531	-	17206	protein_coding	hemicentin 1	I-set
105083729	2244.69	2275.63	1884.03	2716.17	2425.25	2853.75	2134.78	2665.06	-0.320267	0.0371287	0.999409	MED12	NW_011544911.1	1139298	1160717	-	6535	protein_coding	mediator complex subunit 12	-
novel.518	47.1918	55.3702	29.794	128.218	59.8007	55.6676	44.1187	81.2288	-0.883488	0.03736	0.999409	-	NW_011514563.1	39490	42078	-	2475	-	-	-
105084013	369.327	299.544	288.301	447.224	376.523	432.737	319.057	418.828	-0.394123	0.0374619	0.999409	CEP170	NW_011511147.1	2658682	2756917	-	5355	protein_coding	centrosomal protein 170kDa	FHA
105082585	54.3732	64.4473	97.2687	110.78	117.387	106.084	72.0297	111.417	-0.625125	0.0375699	0.999409	TMEM59L	NW_011544898.1	1793519	1798700	+	1625	protein_coding	transmembrane protein 59-like	-
novel.815	0	0	0	7.1802	5.5371	0	0	4.2391	-4.62418	0.0377194	0.999409	-	NW_011516729.1	63373	63738	+	366	-	-	-
105080429	20.5182	4.53854	16.6496	27.6951	24.3633	46.2146	13.9021	32.7577	-1.24337	0.0378003	0.999409	EREG	NW_011517196.1	4151860	4174472	-	873	protein_coding	epiregulin	-
novel.268	0	0	0	11.2832	0	2.10067	0	4.46128	-4.70149	0.0380924	0.999409	-	NW_011512444.1	1433334	1434151	+	374	-	-	-
105068212	0	0.907709	0.876295	3.07723	11.0742	3.151	0.594668	5.76748	-3.23165	0.0384221	0.999409	S100A16	NW_011513412.1	2527158	2533105	+	1161	protein_coding	S100 calcium binding protein A16%2C transcript variant X2	-
105077336	52.3214	28.139	20.1548	78.9822	54.2636	52.5166	33.5384	61.9208	-0.893518	0.0385668	0.999409	RGS17	NW_011516269.1	38019491	38106452	-	1639	protein_coding	regulator of G-protein signaling 17%2C transcript variant X1	RGS
105063702	12.3109	20.8773	9.63924	30.7723	33.2226	25.208	14.2758	29.7343	-1.05713	0.0393357	0.999409	LOC105063702	NW_011509858.1	503419	515496	+	625	protein_coding	protein PRR14L-like	-
105064971	16.4145	16.3388	23.66	21.5406	40.9746	51.4663	18.8044	37.9938	-1.01032	0.0395461	0.999409	KANK4	NW_011510175.1	2788018	2825941	+	4954	protein_coding	KN motif and ankyrin repeat domains 4	-
105075592	57.4509	101.663	145.465	259.513	227.021	80.8756	101.526	189.137	-0.895316	0.0395541	0.999409	CA12	NW_011515640.1	123005	180183	+	2173	protein_coding	carbonic anhydrase XII%2C transcript variant X1	-
105068925	320.084	295.913	271.651	364.139	365.449	412.781	295.883	380.79	-0.364903	0.0397138	0.999409	TOR1AIP2	NW_011513524.1	4718201	4745666	-	2741	protein_coding	torsin A interacting protein 2%2C transcript variant X1	-
105066844	154.912	124.356	110.413	178.479	167.221	196.412	129.894	180.704	-0.479106	0.0400377	0.999409	MRAS	NW_011512871.1	6193614	6247373	-	2314	protein_coding	muscle RAS oncogene homolog%2C transcript variant X1	Ras
105065440	22.57	36.3083	23.66	23.5921	38.7597	127.09	27.5128	63.1474	-1.19769	0.0402444	0.999409	DIRAS2	NW_011512512.1	1739392	1740000	-	609	protein_coding	DIRAS family%2C GTP-binding RAS-like 2	Ras
105073891	119.005	607.257	137.578	2279.2	189.369	1765.61	287.947	1411.39	-2.29317	0.0403775	0.999409	LOC105073891	NW_011515224.1	474731	481401	+	1648	protein_coding	serpin B4-like%2C transcript variant X1	Serpin
105070993	131.316	217.85	255.002	317.98	296.789	265.734	201.389	293.501	-0.541118	0.0407731	0.999409	LZIC	NW_011514262.1	10245540	10253815	+	1459	protein_coding	leucine zipper and CTNNBIP1 domain containing	-
105075540	2.05182	0.907709	0.876295	6.15446	14.3965	2.10067	1.27861	7.55053	-2.57888	0.0408629	0.999409	PTGER3	NW_011515636.1	14182769	14254138	+	2867	protein_coding	prostaglandin E receptor 3 (subtype EP3)%2C transcript variant X1	7tm_1
105076523	343.679	202.419	227.837	575.442	312.293	303.546	257.978	397.094	-0.62383	0.041142	0.999409	CD59	NW_011516265.1	11402813	11412534	+	1618	protein_coding	CD59 molecule%2C complement regulatory protein	-
105061786	1816.88	1701.05	1461.66	2282.28	1980.07	1959.92	1659.86	2074.09	-0.32172	0.0412808	0.999409	SNRK	NW_011511178.1	4282963	4324702	+	3264	protein_coding	SNF related kinase	Pkinase
105072914	4.10364	0.907709	0	8.20595	14.3965	4.20133	1.67045	8.93458	-2.46385	0.0415252	0.999409	GULP1	NW_011514985.1	8178570	8405131	+	1727	protein_coding	GULP%2C engulfment adaptor PTB domain containing 1%2C transcript variant X2	PID
novel.700	1.02591	0.907709	3.50518	4.10297	16.6113	6.302	1.81293	9.00543	-2.28894	0.0416461	0.999409	-	NW_011516006.1	6499374	6505562	-	772	-	-	-
105081516	982.821	859.6	645.829	1201.15	918.052	1227.84	829.417	1115.68	-0.428438	0.0416638	0.999409	VCPIP1	NW_011517737.1	2098514	2120263	+	5056	protein_coding	valosin containing protein (p97)/p47 complex interacting protein 1	OTU
105068250	7578.39	5324.62	4230.75	9604.03	6653.39	7649.57	5711.25	7969	-0.480711	0.0418547	0.999409	IL6R	NW_011513412.1	1994882	2039502	-	2649	protein_coding	interleukin 6 receptor	-
105080240	7.18136	8.16938	5.25777	17.4376	18.8262	14.7047	6.8695	16.9895	-1.30847	0.0419767	0.999409	LOC105080240	NW_011510937.1	410426	416115	+	585	protein_coding	adenylate cyclase type 6-like	Guanylate_cyc
105063369	26.6736	32.6775	27.1651	58.4674	52.0488	37.812	28.8388	49.4427	-0.776871	0.0420214	0.999409	ABCC5	NW_011511611.1	10491188	10563164	-	5650	protein_coding	ATP-binding cassette%2C sub-family C (CFTR/MRP)%2C member 5	ABC_membrane
105070386	110.798	146.141	71.8562	195.917	118.494	207.966	109.598	174.126	-0.66934	0.0420859	0.999409	IGF2	NW_011514130.1	16911493	16926803	+	1314	protein_coding	insulin-like growth factor 2%2C transcript variant X1	-
105075785	8.20727	16.3388	28.0414	41.0297	48.7265	24.1577	17.5292	37.9713	-1.10449	0.0422296	0.999409	ADD2	NW_011515779.1	2395688	2488469	+	6090	protein_coding	adducin 2 (beta)	Aldolase_II
105079727	1124.4	767.014	855.264	1265.77	970.101	1526.13	915.558	1254	-0.454376	0.0422833	0.999409	TLR2	NW_011516836.1	3253596	3261316	+	2893	protein_coding	toll-like receptor 2%2C transcript variant X3	TIR
105083384	102.591	93.494	86.7532	165.145	111.85	130.241	94.2794	135.745	-0.52834	0.0423489	0.999409	SPOPL	NW_011544907.1	9016716	9033943	-	2234	protein_coding	speckle-type POZ protein-like%2C transcript variant X1	BTB
105074342	509.877	548.256	618.664	859.573	592.47	753.089	558.932	735.044	-0.395093	0.0425135	0.999409	LOC105074342	NW_011515311.1	1094520	1097262	+	846	protein_coding	leukocyte immunoglobulin-like receptor subfamily A member 5	-
105062700	5.12954	0	0.876295	27.6951	3.32226	4.20133	2.00195	11.7396	-2.5911	0.0426647	0.999409	CD177	NW_011511555.1	488975	496064	+	1332	protein_coding	CD177 molecule	-
105065937	154.912	140.695	95.5161	189.763	181.617	182.758	130.374	184.712	-0.505197	0.0428064	0.999409	DIAPH2	NW_011512525.1	2293972	3086290	+	5387	protein_coding	diaphanous-related formin 2	FH2
105070484	64.6323	40.8469	64.8458	78.9822	80.8417	107.134	56.775	88.986	-0.649786	0.0429186	0.999409	PCDH18	NW_011514134.1	301232	312792	+	4174	protein_coding	protocadherin 18	Cadherin
105070568	19.4923	10.8925	25.4126	30.7723	48.7265	31.51	18.5991	37.0029	-0.989741	0.0429256	0.999409	SERPIND1	NW_011514148.1	1034193	1042427	-	2104	protein_coding	serpin peptidase inhibitor%2C clade D (heparin cofactor)%2C member 1	Serpin
105076938	449.348	353.099	240.981	809.311	217.055	820.31	347.809	615.559	-0.824401	0.0431282	0.999409	CAPN3	NW_011516268.1	7898592	7941666	+	3379	protein_coding	calpain 3%2C (p94)%2C transcript variant X1	Peptidase_C2
105074168	806.364	857.785	737.84	1001.13	934.663	1021.97	800.663	985.921	-0.300504	0.0432494	0.999409	CELF2	NW_011510729.1	1318375	1466758	+	1803	protein_coding	CUGBP%2C Elav-like family member 2	RRM_1
105080059	304.695	232.373	169.125	389.782	204.873	546.173	235.398	380.276	-0.693394	0.0432839	0.999409	IL18	NW_011517118.1	1126049	1142598	-	992	protein_coding	interleukin 18%2C transcript variant X2	-
105073096	652.478	641.75	433.766	891.371	706.535	726.83	575.998	774.912	-0.428737	0.0433958	0.999409	TNRC6B	NW_011514986.1	5150274	5363202	-	7267	protein_coding	trinucleotide repeat containing 6B%2C transcript variant X5	-
105075281	89.2541	123.448	97.2687	135.398	141.75	161.751	103.324	146.3	-0.500308	0.0435262	0.999409	RBPJ	NW_011515627.1	5501369	5701370	-	1956	protein_coding	recombination signal binding protein for immunoglobulin kappa J region	-
105064838	154.912	198.788	142.836	191.814	250.277	245.778	165.512	229.29	-0.469501	0.0438066	0.999409	PDPK1	NW_011512008.1	2131238	2179785	-	1841	protein_coding	3-phosphoinositide dependent protein kinase 1%2C transcript variant X2	Pkinase
105063618	283.151	314.975	262.012	364.139	342.193	403.328	286.713	369.887	-0.367778	0.0438627	0.999409	LOC105063618	NW_011509858.1	526140	538049	+	3482	protein_coding	protein PRR14L-like	-
105061596	273.918	307.713	153.352	344.65	363.234	355.012	244.994	354.299	-0.533155	0.0439533	0.999409	ATXN1	NW_011511150.1	8591032	8753908	+	3924	protein_coding	ataxin 1%2C transcript variant X1	-
105069209	53.3473	21.785	42.0622	49.2357	76.412	81.926	39.0648	69.1912	-0.827889	0.0439872	0.999409	NEO1	NW_011513546.1	8855554	8981044	-	5940	protein_coding	neogenin 1%2C transcript variant X8	fn3
105082907	567.328	540.087	495.983	692.377	790.699	579.784	534.466	687.62	-0.363626	0.0440457	0.999409	ZHX2	NW_011544900.1	6476200	6561536	+	4095	protein_coding	zinc fingers and homeoboxes 2	Homeobox
105077759	464.737	611.796	434.642	570.313	777.41	670.112	503.725	672.612	-0.416698	0.0442784	0.999409	FOXK1	NW_011510927.1	2538595	2563897	-	5049	protein_coding	forkhead box K1	Fork_head
105076212	185.69	265.051	192.785	230.792	362.127	318.251	214.508	303.723	-0.500494	0.0443544	0.999409	ERC1	NW_011510761.1	1321452	1606239	-	4412	protein_coding	ELKS/RAB6-interacting/CAST family member 1%2C transcript variant X2	-
105080085	129.265	208.773	151.599	185.66	254.707	264.684	163.212	235.017	-0.524281	0.0443939	0.999409	CCR6	NW_011510932.1	178622	202628	-	1495	protein_coding	chemokine (C-C motif) receptor 6%2C transcript variant X2	7tm_1
105079701	0	0	0	2.05149	2.21484	5.25166	0	3.17266	-4.20668	0.0445673	0.999409	LOC105079701	NW_011516795.1	6	1189	-	1184	pseudogene	-	-
105078052	174.405	285.928	247.991	268.745	336.656	400.177	236.108	335.192	-0.503947	0.0448382	0.999409	PCNT	NW_011516553.1	210865	293564	-	8409	protein_coding	pericentrin	-
105070012	71.8136	64.4473	64.8458	82.0595	108.527	103.983	67.0356	98.1899	-0.550913	0.0451729	0.999409	CAMSAP2	NW_011514126.1	1405107	1480512	-	6060	protein_coding	calmodulin regulated spectrin-associated protein family%2C member 2	-
novel.285	15.3886	9.07709	2.62888	21.5406	12.1816	39.9126	9.03153	24.545	-1.45752	0.0451816	0.999409	-	NW_011512519.1	3224337	3226899	+	596	-	-	-
105072370	29.7514	47.2008	32.4229	75.905	56.4785	50.416	36.4584	60.9331	-0.739545	0.0453708	0.999409	TMEM44	NW_011514844.1	7797022	7884414	-	4879	protein_coding	transmembrane protein 44%2C transcript variant X2	-
105075423	112.85	226.927	134.949	264.642	207.088	237.375	158.242	236.368	-0.577797	0.0454272	0.999409	PIGR	NW_011515635.1	509869	527118	+	3670	protein_coding	polymeric immunoglobulin receptor	V-set
105078061	332.394	273.22	247.991	309.774	460.687	389.673	284.535	386.712	-0.44322	0.0456779	0.999409	ICOSLG	NW_011516553.1	1759994	1770114	+	2411	protein_coding	inducible T-cell co-stimulator ligand	V-set
105083836	263.659	314.067	221.703	377.474	282.392	453.744	266.476	371.203	-0.478822	0.0458358	0.999409	ENPP4	NW_011544912.1	5563063	5579545	+	1906	protein_coding	ectonucleotide pyrophosphatase/phosphodiesterase 4 (putative)%2C transcript variant X1	-
105072977	264.685	152.495	202.424	255.41	303.433	310.898	206.535	289.914	-0.490812	0.0459864	0.999409	NRP2	NW_011514985.1	17291877	17401637	-	5859	protein_coding	neuropilin 2%2C transcript variant X1	CUB
105077172	17.4405	26.3235	20.1548	43.0812	40.9746	31.51	21.3063	38.5219	-0.851224	0.0459905	0.999409	CEP85L	NW_011516269.1	12415107	12505035	-	1383	protein_coding	centrosomal protein 85kDa-like	-
105072345	10710.5	8492.52	5556.59	18185.4	5978.97	16182.5	8253.2	13448.9	-0.704514	0.0462055	0.999409	BCL6	NW_011514844.1	2592739	2616444	-	7933	protein_coding	B-cell CLL/lymphoma 6%2C transcript variant X2	BTB
105082937	28.7255	70.8013	38.557	78.9822	68.6601	88.2279	46.0279	78.6234	-0.769246	0.0463638	0.999409	LOC105082937	NW_011544900.1	8523411	8542061	-	678	lncRNA	uncharacterized LOC105082937	-
105081452	113.876	68.9859	57.8355	127.192	108.527	134.443	80.2324	123.387	-0.626147	0.0466801	0.999409	MYBL1	NW_011517737.1	2131653	2163846	+	4983	protein_coding	v-myb avian myeloblastosis viral oncogene homolog-like 1%2C transcript variant X1	Wos2
105072628	175.43	278.667	231.342	290.285	305.648	340.308	228.48	312.08	-0.448258	0.0467792	0.999409	SLC4A7	NW_011514982.1	165204	231660	-	4317	protein_coding	solute carrier family 4%2C sodium bicarbonate cotransporter%2C member 7%2C transcript variant X2	Band_3_cyto
105061957	284.177	263.235	264.641	338.495	330.011	360.264	270.684	342.924	-0.341937	0.0468699	0.999409	HMGXB4	NW_011509942.1	622561	649206	-	3023	protein_coding	HMG box domain containing 4%2C transcript variant X1	HMG_box
105066213	99.5132	104.386	80.6191	116.935	179.402	120.788	94.8396	139.042	-0.551602	0.0470924	0.999409	NBEA	NW_011512597.1	9849060	10384134	-	10452	protein_coding	neurobeachin	Beach
105062228	2.05182	6.35396	2.62888	17.4376	6.64453	12.604	3.67822	12.2287	-1.72771	0.0471089	0.999409	LRP6	NW_011511552.1	2137018	2242938	-	5797	protein_coding	low density lipoprotein receptor-related protein 6%2C transcript variant X1	Ldl_recept_a
105081847	7861.54	4837.18	4024.82	9442.99	5077.53	10905.6	5574.51	8475.37	-0.604527	0.0472037	0.999409	LOC105081847	NW_011517816.1	12285039	12292473	-	1946	protein_coding	interferon-induced protein with tetratricopeptide repeats 1-like	-
105068992	67.71	52.6471	98.145	109.755	146.18	89.2783	72.834	115.071	-0.657371	0.0472474	0.999409	DMTN	NW_011513524.1	10253257	10274776	-	3028	protein_coding	dematin actin binding protein%2C transcript variant X3	-
105070086	1963.59	1583.04	1407.33	2443.32	1702.11	2424.17	1651.32	2189.86	-0.407591	0.0474221	0.999409	LOC105070086	NW_011514128.1	1220805	1231372	+	1128	protein_coding	membrane-spanning 4-domains subfamily A member 8-like	-
105067089	111.824	143.418	116.547	137.45	173.865	221.62	123.93	177.645	-0.518492	0.0474708	0.999409	LOC105067089	NW_011509858.1	522563	526136	+	3054	protein_coding	protein PRR14L-like	-
105075485	71.8136	54.4625	51.7014	133.347	71.9824	78.775	59.3258	94.7013	-0.678859	0.0478281	0.999409	MCOLN3	NW_011515636.1	3214782	3239780	+	2135	protein_coding	mucolipin 3%2C transcript variant X2	-
105062232	268.788	492.886	291.806	708.789	521.595	362.365	351.16	530.916	-0.596021	0.0482854	0.999409	CHIT1	NW_011509948.1	275172	288607	+	1604	protein_coding	chitinase 1 (chitotriosidase)	CBM_14
105077317	66.6841	59.0011	45.5673	66.6733	90.8085	108.184	57.0842	88.5554	-0.635781	0.0485758	0.999409	LOC105077317	NW_011516269.1	35772309	35776949	-	1962	protein_coding	NKG2D ligand 4-like%2C transcript variant X1	MHC_I
105076349	2374.98	2812.99	1992.69	3038.25	2860.47	3166.75	2393.55	3021.82	-0.336331	0.0488261	0.999409	KMT2D	NW_011516006.1	3588185	3624062	-	17198	protein_coding	lysine (K)-specific methyltransferase 2D	FYRC
novel.97	1.02591	3.63083	1.75259	5.12872	4.42968	18.906	2.13644	9.48813	-2.14048	0.0489918	0.999409	-	NW_011510741.1	152817	155890	-	552	-	-	-
105069449	3.07773	6.35396	4.38147	12.3089	11.0742	15.755	4.60439	13.046	-1.49533	0.049023	0.999409	SMAD6	NW_011510373.1	2461971	2533791	+	651	protein_coding	SMAD family member 6	MH2
105066827	235.959	320.421	206.806	408.246	294.574	349.761	254.395	350.86	-0.464158	0.0490449	0.999409	RASA2	NW_011512871.1	3637543	3720391	-	2541	protein_coding	RAS p21 protein activator 2%2C transcript variant X2	C2
105081570	245.192	289.559	258.507	321.058	322.26	380.22	264.419	341.179	-0.367237	0.0491472	0.999409	KIAA2018	NW_011517767.1	5448005	5471268	-	8174	protein_coding	KIAA2018 ortholog	HLH
105066986	751.991	741.598	358.405	1019.59	880.4	790.901	617.331	896.963	-0.539606	0.0491808	0.999409	TET3	NW_011513012.1	171153	263548	+	5989	protein_coding	tet methylcytosine dioxygenase 3	zf-CXXC
novel.793	143.627	95.3094	106.032	214.38	122.924	173.305	114.989	170.203	-0.568969	0.0495204	0.999409	-	NW_011516692.1	185281	195751	+	2381	-	-	-
105075795	3072.6	2070.48	1745.58	4109.13	2174.97	3719.23	2296.22	3334.44	-0.538437	0.0497569	0.999409	MXD1	NW_011515779.1	3024564	3045143	-	1805	protein_coding	MAX dimerization protein 1	HLH

## Sheet:  Up-regulated genes
Up-regulated genes
gene_id	WDL1	WDL2	WDL3	WGH1	WGH2	WGH3	WDL	WGH	log2FoldChange	pvalue	padj	gene_name	gene_chr	gene_start	gene_end	gene_strand	gene_length	gene_biotype	gene_description	tf_family
novel.1040	1.02591	44.4777	6.13406	0	0	0	17.2126	0	6.46542	0.000145269	0.203096	-	NW_011544912.1	10084453	10095626	+	1617	-	-	-
105077268	14.3627	502.871	458.302	18.4634	7.75195	13.6543	325.178	13.2899	4.61192	0.000158567	0.203096	OLIG3	NW_011516269.1	26583518	26584336	-	819	protein_coding	oligodendrocyte transcription factor 3	HLH
novel.502	23.5959	13.6156	15.7733	2.05149	1.10742	0	17.6616	1.05297	4.05768	0.000183285	0.20914	-	NW_011514262.1	14736020	14740110	-	1368	-	-	-
novel.109	55.3991	70.8013	38.557	18.4634	21.041	13.6543	54.9191	17.7196	1.63279	0.000196833	0.211387	-	NW_011510929.1	2084400	2093302	+	3797	-	-	-
105074997	358.042	437.516	680.005	235.921	242.525	294.093	491.854	257.513	0.934434	0.000351887	0.312037	TMCC3	NW_011515580.1	1163846	1201474	-	5066	protein_coding	transmembrane and coiled-coil domain family 3%2C transcript variant X2	-
105076785	15.3886	79.8784	125.31	12.3089	16.6113	17.8557	73.5257	15.592	2.24126	0.000358919	0.312037	LGR4	NW_011516265.1	16242155	16285511	+	3437	protein_coding	leucine-rich repeat containing G protein-coupled receptor 4	7tm_1
105069361	264.685	237.82	509.127	153.861	157.254	171.204	337.21	160.773	1.06954	0.000400657	0.33249	MMP11	NW_011513709.1	807271	815994	-	2051	protein_coding	matrix metallopeptidase 11 (stromelysin 3)	Hemopexin
105065194	246.218	291.374	269.023	178.479	171.65	141.795	268.872	163.975	0.714095	0.00052183	0.396961	ITGAE	NW_011512274.1	319392	360095	-	3703	protein_coding	integrin%2C alpha E (antigen CD103%2C human mucosal lymphocyte antigen 1%3B alpha polypeptide)	VWA
105072405	51.2954	90.7709	127.939	19.4891	28.7929	46.2146	90.0018	31.4989	1.51769	0.000670328	0.44585	ABLIM2	NW_011510551.1	2902899	3038965	+	2123	protein_coding	actin binding LIM protein family%2C member 2	LIM
105083697	462.685	696.212	700.16	248.23	389.812	405.428	619.686	347.823	0.834176	0.000957754	0.546429	SCCPDH	NW_011511147.1	5160302	5190488	+	1911	protein_coding	saccharopine dehydrogenase (putative)	Saccharop_dh
105081555	145.679	156.126	266.394	61.5446	79.7343	120.788	189.4	87.3557	1.11788	0.00102349	0.553646	GCSAM	NW_011517767.1	4363905	4377820	-	666	protein_coding	germinal center-associated%2C signaling and motility	-
105083718	293.41	201.511	410.982	174.376	146.18	164.902	301.968	161.819	0.90006	0.00128378	0.61679	VSIG4	NW_011544911.1	5835413	5863501	+	1774	protein_coding	V-set and immunoglobulin domain containing 4%2C transcript variant X1	V-set
105073273	1523.47	1468.67	1859.5	1201.15	1137.32	1067.14	1617.21	1135.2	0.510719	0.00150224	0.637824	ARL5C	NW_011514988.1	1392454	1398814	+	1830	protein_coding	ADP-ribosylation factor-like 5C%2C transcript variant X2	Arf
105082063	207.234	109.833	171.754	105.652	64.2304	70.3723	162.94	80.0848	1.02205	0.00161274	0.64099	LOC105082063	NW_011517961.1	15007317	15008482	+	1166	transcribed_pseudogene	nucleophosmin pseudogene	-
105062029	288.28	261.42	281.291	202.071	176.08	131.292	276.997	169.814	0.705502	0.00165014	0.64099	LOC105062029	NW_011509943.1	104068	106345	+	2193	V_segment	The sequence of the model RefSeq transcript was modified relative to this genomic sequence to represent the inferred CDS: inserted 1 base in 1 codon	-
105072837	171.327	164.295	153.352	78.9822	120.709	76.6743	162.991	92.1218	0.82476	0.00184042	0.649968	DLGAP3	NW_011514983.1	7004447	7055777	+	3067	protein_coding	discs%2C large (Drosophila) homolog-associated protein 3	-
105063055	119.005	122.541	159.486	81.0337	43.1894	79.8253	133.677	68.0161	0.973452	0.00198323	0.659521	LOC105063055	NW_011511605.1	5060762	5104049	+	2691	protein_coding	solute carrier family 23 member 1-like%2C transcript variant X2	-
105082295	74.8914	163.388	263.765	72.8278	79.7343	63.02	167.348	71.8607	1.222	0.0025275	0.732454	TMEM237	NW_011517963.1	2673199	2690333	+	2444	protein_coding	transmembrane protein 237%2C transcript variant X1	-
105080775	147.731	119.818	146.341	82.0595	88.5937	76.6743	137.963	82.4425	0.742822	0.00272598	0.746717	SFXN4	NW_011517503.1	8779715	8795683	-	1236	protein_coding	sideroflexin 4	-
105065986	128.239	123.448	183.146	65.6476	70.8749	99.7816	144.944	78.768	0.880905	0.00274032	0.746717	CERCAM	NW_011512529.1	824149	833506	+	1754	protein_coding	cerebral endothelial cell adhesion molecule	-
novel.473	28.7255	49.0163	35.9281	17.4376	9.96679	13.6543	37.8899	13.6863	1.4675	0.00280121	0.751754	-	NW_011514136.1	108859	111526	-	1938	-	-	-
105068068	32.8291	23.6004	28.0414	11.2832	9.96679	3.151	28.157	8.13365	1.79051	0.00294588	0.751754	XCL1	NW_011513397.1	4996747	4998884	+	661	protein_coding	chemokine (C motif) ligand 1	-
105062262	784.82	653.55	1149.7	453.379	503.877	620.747	862.69	526.001	0.714081	0.00315295	0.751754	EPS8	NW_011511552.1	4482970	4582309	-	4167	protein_coding	epidermal growth factor receptor pathway substrate 8%2C transcript variant X2	SH3_1
105070895	182.612	168.834	158.609	66.6733	97.453	124.99	170.018	96.372	0.819132	0.00328505	0.768913	CAMK2N1	NW_011514262.1	2899217	2902331	+	1339	protein_coding	calcium/calmodulin-dependent protein kinase II inhibitor 1	-
105062585	733.525	735.244	786.036	506.717	585.826	565.079	751.602	552.541	0.444328	0.00378795	0.828323	CYTH2	NW_011511555.1	3617545	3624971	+	1355	protein_coding	cytohesin 2	Sec7
105062381	25.6477	5.44625	14.897	1.02574	2.21484	3.151	15.3303	2.13053	2.84563	0.00387608	0.828323	SEMA3C	NW_011511553.1	5846686	5997426	+	2672	protein_coding	sema domain%2C immunoglobulin domain (Ig)%2C short basic domain%2C secreted%2C (semaphorin) 3C	Sema
105065811	421.649	390.315	359.281	242.075	156.146	304.596	390.415	234.273	0.735649	0.00391332	0.828323	CD300LD	NW_011512519.1	5826618	5829157	+	520	protein_coding	CD300 molecule-like family member d	V-set
105076984	40.0104	17.2465	42.9384	16.4119	6.64453	5.25166	33.3985	9.43603	1.81727	0.00395291	0.828323	DUOXA2	NW_011516268.1	9785420	9789114	+	1328	protein_coding	dual oxidase maturation factor 2	-
105069178	2271.36	2163.07	1688.62	1436.04	1589.15	1249.9	2041.02	1425.03	0.518199	0.00399257	0.828323	LOC105069178	NW_011513546.1	7552144	7557675	-	3284	protein_coding	chromosome unknown open reading frame%2C human C15orf39%2C transcript variant X1	-
105073294	206.208	218.758	296.188	139.501	149.502	165.953	240.384	151.652	0.665961	0.00413493	0.838793	LOC105073294	NW_011514988.1	2191008	2192547	+	1540	protein_coding	TANK-binding kinase 1-binding protein 1-like	-
105062100	10.2591	7.26167	6.13406	0	0	1.05033	7.88494	0.350111	4.37181	0.00479586	0.893449	STAC	NW_011511549.1	369117	463199	+	2443	protein_coding	SH3 and cysteine rich domain%2C transcript variant X1	C1_1
105070700	2430.38	2661.4	3151.16	1505.79	2311.19	1750.9	2747.65	1855.96	0.566303	0.00495317	0.910073	CTSW	NW_011514224.1	1807898	1811317	+	1344	protein_coding	cathepsin W	Peptidase_C1
105074796	1830.22	1873.51	4260.55	1160.12	1590.26	1610.16	2654.76	1453.51	0.869234	0.00500629	0.910073	CMTM3	NW_011515430.1	5906591	5910398	+	522	protein_coding	CKLF-like MARVEL transmembrane domain containing 3	-
105080024	12.3109	51.7394	0.876295	0	4.42968	0	21.6422	1.47656	3.90038	0.00511975	0.910073	LOC105080024	NW_011517098.1	13122195	13139063	+	1757	protein_coding	uncharacterized LOC105080024	-
105074194	56.425	106.202	113.918	44.107	29.9004	56.718	92.1817	43.5751	1.08198	0.00518418	0.910073	KIRREL3	NW_011515235.1	1550897	1657770	-	3069	protein_coding	kin of IRRE like 3 (Drosophila)%2C transcript variant X2	I-set
105065047	1196.21	1221.78	2441.36	845.212	968.993	1042.98	1619.78	952.395	0.766458	0.00525434	0.913605	ZBTB32	NW_011512127.1	5916896	5925590	+	3554	protein_coding	zinc finger and BTB domain containing 32%2C transcript variant X2	BTB
105075342	11.285	35.4006	29.794	5.12872	7.75195	8.40266	25.4932	7.09444	1.85259	0.00539144	0.916348	KCNMA1	NW_011515632.1	6065620	6768094	+	3889	protein_coding	potassium large conductance calcium-activated channel%2C subfamily M%2C alpha member 1%2C transcript variant X1	Ion_trans
novel.505	140.55	237.82	349.642	42.0555	60.9082	183.808	242.67	95.5906	1.34462	0.00552108	0.916348	-	NW_011514270.1	2004577	2013836	+	2529	-	-	-
105064701	56.425	39.0315	144.589	16.4119	36.5449	34.661	80.015	29.2059	1.45786	0.00579252	0.944233	LOC105064701	NW_011511992.1	63809	64555	-	561	V_segment	-	V-set
105069265	314.954	241.45	314.59	187.711	203.765	198.513	290.331	196.663	0.561806	0.00594425	0.960391	SCAMP5	NW_011513546.1	7643183	7682414	-	3632	protein_coding	secretory carrier membrane protein 5	-
105066599	36.9327	10.8925	12.2681	6.15446	2.21484	4.20133	20.0311	4.19021	2.24262	0.00613887	0.983134	LOC105066599	NW_011512854.1	9994	24021	-	1764	protein_coding	guanylate-binding protein 7-like	-
novel.105	58.4768	42.6623	24.5363	20.5149	8.85937	16.8053	41.8918	15.3932	1.43593	0.00621701	0.986991	-	NW_011510927.1	1713513	1721335	-	1375	-	-	-
105079861	413.441	563.687	661.603	367.216	363.234	370.767	546.244	367.073	0.574437	0.00658933	0.999409	RPS6KA5	NW_011517098.1	2748213	2919466	-	4012	protein_coding	ribosomal protein S6 kinase%2C 90kDa%2C polypeptide 5	Pkinase
novel.245	23.5959	12.7079	44.691	3.07723	6.64453	11.5537	26.9983	7.09181	1.93236	0.00690313	0.999409	-	NW_011511992.1	141536	142607	-	771	-	PF07686:Immunoglobulin V-set domain	V-set
105065048	322.135	251.435	284.796	169.248	232.558	158.6	286.122	186.802	0.615505	0.00734315	0.999409	IGFLR1	NW_011512127.1	5947065	5949666	-	1811	protein_coding	IGF-like family receptor 1	-
105072951	9.23318	30.8621	56.0829	2.05149	13.2891	7.35233	32.0594	7.56429	2.0955	0.00738842	0.999409	MAP2	NW_011514985.1	14618468	14881833	-	9991	protein_coding	microtubule-associated protein 2%2C transcript variant X1	Tubulin-binding
105071699	4773.55	5223.86	6021.9	3722.42	3915.84	4373.59	5339.77	4003.95	0.415443	0.00744625	0.999409	S100A10	NW_011514627.1	225670	230017	+	1464	protein_coding	S100 calcium binding protein A10	-
105070869	29.7514	55.3702	44.691	24.6178	14.3965	15.755	43.2709	18.2564	1.2449	0.00750235	0.999409	FBXO4	NW_011510457.1	4150549	4159694	+	1266	protein_coding	F-box protein 4	-
105077451	11.285	51.7394	63.9695	14.3604	4.42968	16.8053	42.3313	11.8651	1.83438	0.00768664	0.999409	CCDC170	NW_011516269.1	36927399	36979563	+	3004	protein_coding	coiled-coil domain containing 170	-
105068712	1817.91	3242.34	4948.44	1492.46	1841.64	2309.68	3336.23	1881.26	0.826674	0.00797832	0.999409	SCIMP	NW_011513508.1	7804293	7824338	-	3461	protein_coding	SLP adaptor and CSK interacting membrane protein	-
novel.188	62.5804	167.926	57.8355	36.9268	25.4707	56.718	96.114	39.7051	1.27503	0.0080464	0.999409	-	NW_011511605.1	75432	78237	-	1094	-	PF07686:Immunoglobulin V-set domain	V-set
novel.291	4.10364	13.6156	0.876295	0	0	0	6.19852	0	4.99028	0.00809942	0.999409	-	NW_011512519.1	2195109	2195587	-	315	-	-	-
105079667	2.05182	4.53854	77.1139	5.12872	3.32226	2.10067	27.9014	3.51721	2.98952	0.00843792	0.999409	LOC105079667	NW_011516773.1	3820665	3822887	-	876	lncRNA	uncharacterized LOC105079667	-
105071032	278.021	258.697	761.5	174.376	259.137	216.369	432.739	216.627	0.999336	0.00852645	0.999409	TP73	NW_011514262.1	14856090	14898919	-	1979	protein_coding	tumor protein p73	P53
105074794	738.654	670.797	799.181	506.717	611.296	499.958	736.211	539.324	0.449418	0.00858677	0.999409	TK2	NW_011515430.1	5823238	5850265	-	2459	protein_coding	thymidine kinase 2%2C mitochondrial	-
105070893	9.23318	98.0325	19.2785	12.3089	9.96679	8.40266	42.1814	10.2261	2.04585	0.00877666	0.999409	CDA	NW_011514262.1	2803201	2823966	-	1019	protein_coding	cytidine deaminase	-
105080724	643.245	320.421	352.271	272.848	293.467	218.469	438.646	261.594	0.744746	0.00927302	0.999409	DUSP5	NW_011517503.1	1962119	1974027	+	1919	protein_coding	dual specificity phosphatase 5	DSPc
105083403	255.451	353.099	243.61	212.329	179.402	177.506	284.053	189.746	0.582039	0.0107153	0.999409	TMEM163	NW_011544907.1	12028134	12231017	+	2910	protein_coding	transmembrane protein 163	-
5309937	22028.3	21246.7	15889	13132.6	13046.5	16573.2	19721.3	14250.8	0.468694	0.0113248	0.999409	ND2	NC_009628.2	3909	4950	+	1042	protein_coding	-	-
105072413	60.5286	100.756	145.465	24.6178	34.3301	76.6743	102.25	45.2074	1.17924	0.0113852	0.999409	AFAP1	NW_011510551.1	3103993	3180247	+	2621	protein_coding	actin filament associated protein 1%2C transcript variant X1	PH
105066828	746.862	786.076	1041.91	608.266	610.189	648.055	858.284	622.17	0.46464	0.0117002	0.999409	LOC105066828	NW_011512871.1	3785366	3788277	-	2912	transcribed_pseudogene	uncharacterized LOC105066828	-
105081946	288.28	298.636	372.425	227.715	236.988	216.369	319.781	227.024	0.495347	0.0118909	0.999409	PSMD14	NW_011517956.1	5215573	5301377	+	1577	protein_coding	proteasome (prosome%2C macropain) 26S subunit%2C non-ATPase%2C 14	Mov34
105075460	220.57	186.988	242.734	183.608	109.635	113.436	216.764	135.56	0.675982	0.0119069	0.999409	CCBL2	NW_011515636.1	13309	70636	+	2011	protein_coding	cysteine conjugate-beta lyase 2%2C transcript variant X1	Aminotran_1_2
105063105	90.28	108.925	123.558	59.4931	54.2636	79.8253	107.588	64.5273	0.738535	0.0119126	0.999409	HILPDA	NW_011511605.1	10188798	10190745	-	1052	protein_coding	hypoxia inducible lipid droplet-associated	-
105069373	94.3836	89.8632	66.5984	51.2872	40.9746	52.5166	83.6151	48.2595	0.789753	0.0120024	0.999409	TDO2	NW_011513716.1	223354	238487	+	1550	protein_coding	tryptophan 2%2C3-dioxygenase	-
105079780	479.099	488.347	566.963	322.083	430.787	351.861	511.47	368.244	0.475022	0.0122057	0.999409	ECI2	NW_011516901.1	2326995	2343353	-	1272	protein_coding	enoyl-CoA delta isomerase 2	ECH
105070746	379.586	393.946	276.033	241.05	254.707	234.224	349.855	243.327	0.52329	0.0123386	0.999409	CDC26	NW_011514248.1	3586772	3594659	+	871	protein_coding	cell division cycle 26	-
105062208	1043.35	1012.1	1271.5	711.866	873.755	872.826	1108.98	819.482	0.436867	0.012517	0.999409	LOC105062208	NW_011511552.1	1344734	1354825	-	824	protein_coding	NKG2-D type II integral membrane protein%2C transcript variant X2	Lectin_C
105062407	179.534	107.11	372.425	102.574	121.816	112.386	219.69	112.259	0.969775	0.0135988	0.999409	RELN	NW_011511553.1	9290450	9734052	-	11408	protein_coding	reelin%2C transcript variant X1	-
105082762	229.804	175.188	186.651	98.4714	158.361	124.99	197.214	127.274	0.632191	0.0138332	0.999409	MRPS17	NW_011544899.1	5739386	5743086	-	706	protein_coding	mitochondrial ribosomal protein S17%2C transcript variant X2	-
105072260	3183.4	3462	4704.83	1750.94	2811.74	2994.5	3783.41	2519.06	0.586947	0.014044	0.999409	CD8A	NW_011514758.1	2076387	2082543	-	2151	protein_coding	CD8a molecule	V-set
105064293	819.701	786.076	1225.06	507.743	696.568	708.975	943.612	637.762	0.565709	0.0142787	0.999409	LOC105064293	NW_011511770.1	461607	463486	+	817	protein_coding	C-C motif chemokine 4	-
105073335	304.695	326.775	352.271	203.097	246.955	260.483	327.914	236.845	0.470399	0.0153538	0.999409	CISD3	NW_011514988.1	1683264	1687194	-	528	protein_coding	CDGSH iron sulfur domain 3	-
105073824	231.855	322.237	231.342	160.016	196.014	180.657	261.811	178.896	0.550469	0.0154411	0.999409	MFSD3	NW_011515163.1	1039030	1040983	+	1330	protein_coding	major facilitator superfamily domain containing 3	-
105066290	2.05182	8.16938	47.3199	3.07723	4.42968	2.10067	19.1804	3.20253	2.59135	0.0156458	0.999409	RNF17	NW_011512597.1	19325830	19405961	-	4550	protein_coding	ring finger protein 17	-
novel.154	112.85	76.2475	116.547	66.6733	67.5527	46.2146	101.882	60.1469	0.760219	0.0158297	0.999409	-	NW_011511552.1	1289310	1295933	-	2233	-	-	-
105068346	7002.85	7904.33	8595.58	7000.7	5354.38	5298.93	7834.25	5884.67	0.412841	0.0167106	0.999409	MAN2B1	NW_011513414.1	1369090	1383232	+	3075	protein_coding	mannosidase%2C alpha%2C class 2B%2C member 1	-
105062183	346.757	278.667	321.6	192.84	229.236	253.13	315.675	225.069	0.487817	0.0167542	0.999409	KLRG1	NW_011511552.1	651083	668778	+	1589	protein_coding	killer cell lectin-like receptor subfamily G%2C member 1	Lectin_C
105070403	46.1659	70.8013	64.8458	27.6951	27.6855	42.0133	60.6043	32.4646	0.902463	0.0168192	0.999409	LOC105070403	NW_011514130.1	1191653	1198307	-	970	pseudogene	-	-
105074178	312.902	304.082	360.157	264.642	198.228	237.375	325.714	233.415	0.480307	0.0168797	0.999409	PUS3	NW_011515235.1	1155675	1164117	-	2945	protein_coding	pseudouridylate synthase 3%2C transcript variant X2	-
105073148	120.031	120.725	190.156	46.1584	111.85	80.8756	143.638	79.6279	0.854316	0.0168925	0.999409	CDC42EP1	NW_011514986.1	7074433	7078472	-	2691	protein_coding	CDC42 effector protein (Rho GTPase binding) 1	PBD
105076503	107.72	88.0477	90.2584	56.4159	70.8749	50.416	95.3422	59.2356	0.68669	0.0181218	0.999409	COMMD9	NW_011516265.1	9386473	9407064	+	619	protein_coding	COMM domain containing 9	-
105076480	63.6064	28.139	28.9177	16.4119	17.7187	18.906	40.221	17.6789	1.18048	0.0183784	0.999409	CHST1	NW_011516265.1	2585128	2589479	+	2476	protein_coding	carbohydrate (keratan sulfate Gal-6) sulfotransferase 1	Sulfotransfer_1
105062571	735.577	855.969	899.955	474.919	660.023	676.414	830.5	603.785	0.460586	0.0187704	0.999409	LOC105062571	NW_011511555.1	3161324	3164689	+	546	lncRNA	uncharacterized LOC105062571	-
105077930	715.059	784.26	984.079	632.884	662.238	518.864	827.799	604.662	0.453758	0.0187769	0.999409	CLDND1	NW_011516552.1	4584742	4591860	+	2249	protein_coding	claudin domain containing 1%2C transcript variant X1	-
novel.862	19.4923	19.0619	14.0207	5.12872	3.32226	8.40266	17.525	5.61788	1.63516	0.0188855	0.999409	-	NW_011517118.1	553298	583023	-	482	-	-	-
105079274	18.4664	0.907709	7.01036	1.02574	0	1.05033	8.79481	0.692025	3.64148	0.0189174	0.999409	HAO2	NW_011510931.1	8788136	8818441	-	2229	protein_coding	hydroxyacid oxidase 2 (long chain)%2C transcript variant X2	FMN_dh
105063508	819.701	882.293	767.634	674.939	654.486	592.388	823.209	640.604	0.361766	0.0192843	0.999409	TMEM222	NW_011511613.1	1543726	1554442	-	1626	protein_coding	transmembrane protein 222	-
105081656	9.23318	6.35396	12.2681	3.07723	1.10742	0	9.28509	1.39488	2.72471	0.0196039	0.999409	SLC9C1	NW_011517767.1	4388540	4450058	-	3465	protein_coding	solute carrier family 9%2C subfamily C (Na+-transporting carboxylic acid decarboxylase)%2C member 1	Na_H_Exchanger
105080503	402.156	422.084	595.004	350.804	327.797	337.157	473.082	338.586	0.483299	0.0204679	0.999409	LYSMD2	NW_011517309.1	9124751	9126694	+	915	protein_coding	LysM%2C putative peptidoglycan-binding%2C domain containing 2	-
105083746	93.3577	83.5092	141.96	41.0297	55.371	82.9763	106.276	59.7924	0.831348	0.0204901	0.999409	LOC105083746	NW_011544912.1	431628	447763	+	373	lncRNA	uncharacterized LOC105083746	-
105065387	175.43	132.525	31.5466	19.4891	57.5859	59.869	113.167	45.648	1.30945	0.0206007	0.999409	LOC105065387	NW_011509858.1	124695	125198	-	402	V_segment	-	V-set
105071905	978.717	890.462	999.852	780.591	702.105	777.246	956.344	753.314	0.344048	0.0206282	0.999409	PIGT	NW_011514637.1	11157795	11168985	-	2280	protein_coding	phosphatidylinositol glycan anchor biosynthesis%2C class T	-
novel.72	3249.05	3378.49	3574.41	2527.43	2851.61	2838	3400.65	2739.01	0.312284	0.0210836	0.999409	-	NW_011510551.1	1204957	1207868	+	2912	-	-	-
105083820	377.534	394.853	389.075	244.127	327.797	289.892	387.154	287.272	0.431403	0.0214063	0.999409	MRPL14	NW_011544912.1	4080510	4092223	-	838	protein_coding	mitochondrial ribosomal protein L14%2C transcript variant X1	-
105063690	1.02591	13.6156	0.876295	0	0	0	5.17261	0	4.73159	0.0215484	0.999409	ADAMDEC1	NW_011510104.1	19615	33350	+	1470	protein_coding	ADAM-like%2C decysin 1	-
105070874	157.99	213.312	626.551	139.501	170.543	196.412	332.617	168.819	0.979492	0.0217956	0.999409	WNT4	NW_011514262.1	1670420	1694827	+	1127	protein_coding	wingless-type MMTV integration site family%2C member 4%2C transcript variant X1	wnt
105072640	2461.16	2666.85	2458.01	2185.86	1954.6	1974.63	2528.67	2038.36	0.310929	0.0218392	0.999409	CMTM7	NW_011514982.1	3547316	3554984	+	1055	protein_coding	CKLF-like MARVEL transmembrane domain containing 7	-
105068711	53.3473	59.0011	52.5777	28.7208	38.7597	25.208	54.9753	30.8962	0.83398	0.0219209	0.999409	LOC105068711	NW_011510364.1	6429334	6496935	-	1059	protein_coding	chromosome unknown open reading frame%2C human C2orf76%2C transcript variant X3	-
105082574	49.2436	84.4169	87.6295	43.0812	33.2226	48.3153	73.7633	41.5397	0.830303	0.0224101	0.999409	LOC105082574	NW_011511141.1	4196311	4201857	+	567	lncRNA	uncharacterized LOC105082574	-
105081114	1175.69	1203.62	1482.69	1060.62	874.863	1014.62	1287.33	983.368	0.388664	0.0225448	0.999409	HMGN1	NW_011517549.1	1524216	1529867	+	1102	protein_coding	high mobility group nucleosome binding domain 1	-
105074523	85.1504	49.924	66.5984	37.9525	43.1894	33.6106	67.2243	38.2509	0.811777	0.0226588	0.999409	LOC105074523	NW_011515311.1	3411000	3428840	+	2153	pseudogene	-	zf-C2H2
105083125	155.938	212.404	212.063	72.8278	97.453	174.355	193.468	114.879	0.752842	0.023193	0.999409	SH3BGRL2	NW_011544903.1	3573880	3691913	+	1343	protein_coding	SH3 domain binding glutamate-rich protein like 2	-
105062622	215.441	126.171	269.899	122.063	125.139	135.493	203.837	127.565	0.676318	0.0232967	0.999409	TRPM4	NW_011511555.1	4103521	4140160	+	3933	protein_coding	transient receptor potential cation channel%2C subfamily M%2C member 4%2C transcript variant X1	Ion_trans
105078647	308.799	265.959	347.889	243.101	191.584	232.124	307.549	222.27	0.468006	0.0240214	0.999409	SC5D	NW_011516685.1	1897552	1902102	-	1976	protein_coding	sterol-C5-desaturase	-
105066543	45.14	57.1856	68.351	31.798	36.5449	28.359	56.8922	32.234	0.823711	0.0240784	0.999409	TMEM17	NW_011512850.1	9262434	9265243	-	1743	protein_coding	transmembrane protein 17	-
105072262	276.995	243.266	290.054	178.479	220.377	194.312	270.105	197.723	0.45073	0.0241998	0.999409	THNSL2	NW_011514758.1	2220722	2233819	+	2006	protein_coding	threonine synthase-like 2 (S. cerevisiae)	PALP
105071093	1724.55	2090.45	1854.24	1346.8	1585.83	1522.98	1889.75	1485.2	0.347794	0.024335	0.999409	MLF2	NW_011514262.1	16830758	16834563	+	1365	protein_coding	myeloid leukemia factor 2	-
105063444	1063.87	1516.78	1284.65	782.642	1070.88	981.011	1288.43	944.843	0.447949	0.0244076	0.999409	SYTL1	NW_011511613.1	1531393	1539902	-	1943	protein_coding	synaptotagmin-like 1	C2
105072292	2.05182	10.8925	0.876295	0	0	0	4.60687	0	4.56354	0.0244626	0.999409	GPR45	NW_011514758.1	10117723	10119385	+	1621	protein_coding	G protein-coupled receptor 45	7tm_1
105083853	96.4354	111.648	88.5058	61.5446	67.5527	65.1206	98.8631	64.7393	0.611225	0.0247966	0.999409	CENPQ	NW_011544912.1	7409263	7424568	+	1637	protein_coding	centromere protein Q%2C transcript variant X1	-
105076928	77.9691	83.5092	106.032	49.2357	59.8007	59.869	89.17	56.3018	0.666095	0.0248396	0.999409	TYRO3	NW_011516268.1	7247275	7261692	+	3647	protein_coding	TYRO3 protein tyrosine kinase	Pkinase_Tyr
105071695	9487.61	5367.28	8110.98	3341.87	6417.5	5326.24	7655.29	5028.54	0.60633	0.0248427	0.999409	LOC105071695	NW_011514613.1	5057	14519	+	1059	protein_coding	HLA class II histocompatibility antigen%2C DRB1-4 beta chain-like	-
105071616	126.187	167.018	83.248	72.8278	91.9159	59.869	125.484	74.8709	0.745515	0.0248761	0.999409	HIC1	NW_011514557.1	1559844	1562795	-	1865	protein_coding	hypermethylated in cancer 1	BTB
105082687	60.5286	36.3083	76.2377	20.5149	42.082	24.1577	57.6915	28.9182	1.00025	0.0249199	0.999409	CILP2	NW_011544898.1	2469935	2477982	+	3754	protein_coding	cartilage intermediate layer protein 2	TSP_1
105073895	782.769	908.616	1441.5	554.927	801.773	749.938	1044.3	702.212	0.57315	0.0252054	0.999409	HMCES	NW_011510722.1	752020	765379	+	1401	protein_coding	5-hydroxymethylcytosine (hmC) binding%2C ES cell-specific	-
105062798	92.3318	68.9859	125.31	29.7466	60.9082	67.2213	95.5426	52.6253	0.862675	0.0252071	0.999409	DTNA	NW_011511562.1	12063	232402	+	8053	protein_coding	dystrobrevin%2C alpha%2C transcript variant X8	ZZ
105081901	331.369	401.207	447.787	288.234	310.078	278.338	393.454	292.217	0.430462	0.0252147	0.999409	IDE	NW_011517816.1	9938421	10005790	+	6311	protein_coding	insulin-degrading enzyme	-
105067288	493.462	594.549	895.573	448.25	397.564	511.512	661.195	452.442	0.547878	0.0253498	0.999409	RFK	NW_011513243.1	6427132	6433873	-	2386	protein_coding	riboflavin kinase	-
105066644	51.2954	9.07709	2.62888	2.05149	6.64453	4.20133	21.0005	4.29911	2.2871	0.0254685	0.999409	MMP16	NW_011510342.1	9375675	9649119	-	2223	protein_coding	matrix metallopeptidase 16 (membrane-inserted)	Hemopexin
105073341	2077.47	2189.39	3385.13	1338.6	1913.62	2028.19	2550.66	1760.14	0.535402	0.0255865	0.999409	TBX21	NW_011514988.1	2212309	2222049	+	1998	protein_coding	T-box 21	T-box
105077929	243.14	264.143	394.333	157.964	200.443	241.577	300.539	199.995	0.58889	0.0257047	0.999409	CPOX	NW_011516552.1	4524171	4583558	+	1882	protein_coding	coproporphyrinogen oxidase%2C transcript variant X4	-
105066453	319.058	292.282	393.456	225.664	282.392	213.218	334.932	240.424	0.479446	0.0257543	0.999409	TXNDC12	NW_011512834.1	2270575	2295197	+	1243	protein_coding	thioredoxin domain containing 12 (endoplasmic reticulum)	-
105076251	637.089	681.689	336.497	401.066	385.382	294.093	551.759	360.18	0.614859	0.0264537	0.999409	NR4A1	NW_011516006.1	5797064	5816165	+	4210	protein_coding	nuclear receptor subfamily 4%2C group A%2C member 1%2C transcript variant X3	Hormone_recep
105061815	397.027	198.788	350.518	216.432	184.939	218.469	315.444	206.613	0.609379	0.0264668	0.999409	CXCR6	NW_011511178.1	6252363	6257030	+	1816	protein_coding	chemokine (C-X-C motif) receptor 6	7tm_1
novel.32	124.135	52.6471	32.4229	49.2357	16.6113	22.057	69.735	29.3013	1.24462	0.0270465	0.999409	-	NW_011510104.1	546006	549286	-	1040	-	-	-
novel.361	129.265	203.327	143.712	90.2654	119.601	105.033	158.768	104.967	0.59904	0.0275736	0.999409	-	NW_011513299.1	8408120	8443968	-	2963	-	-	-
novel.826	528.343	573.672	632.685	450.301	469.546	433.787	578.233	451.212	0.358558	0.027678	0.999409	-	NW_011516738.1	134584	136878	-	2295	-	-	-
105076657	534.499	413.007	336.497	314.903	280.178	323.502	428.001	306.194	0.481729	0.0280804	0.999409	CACNA2D4	NW_011510761.1	1067611	1143837	+	3895	protein_coding	calcium channel%2C voltage-dependent%2C alpha 2/delta subunit 4	-
105069303	272.892	314.067	226.96	216.432	182.724	188.01	271.306	195.722	0.470332	0.0280869	0.999409	DPY19L1	NW_011513697.1	328816	414338	-	3474	protein_coding	dpy-19-like 1 (C. elegans)	-
105077695	49.2436	128.895	128.815	35.901	77.5195	45.1643	102.318	52.8616	0.957423	0.0283429	0.999409	NAP1L5	NW_011516410.1	3781639	3783452	+	1814	protein_coding	nucleosome assembly protein 1-like 5	-
105065039	98.4873	76.2475	65.7221	51.2872	36.5449	56.718	80.1523	48.1833	0.729814	0.0285569	0.999409	SBSN	NW_011512127.1	5735940	5753928	-	3001	protein_coding	suprabasin%2C transcript variant X3	-
105079648	56.425	66.2627	96.3924	44.107	36.5449	48.3153	73.0267	42.9891	0.766303	0.0286521	0.999409	RAB33A	NW_011516773.1	1639345	1649318	+	1492	protein_coding	RAB33A%2C member RAS oncogene family%2C transcript variant X3	Ras
105078294	1223.91	897.724	1636.04	783.668	1023.26	822.411	1252.56	876.445	0.515425	0.0292811	0.999409	CERS4	NW_011516557.1	5382294	5394050	+	1543	protein_coding	ceramide synthase 4	LAG1
105072904	127.213	48.1086	125.31	62.5703	40.9746	58.8186	100.21	54.1212	0.886518	0.0296998	0.999409	NCKAP1	NW_011514985.1	4548681	4629323	-	4142	protein_coding	NCK-associated protein 1%2C transcript variant X1	-
105076294	56.425	42.6623	37.6807	9.23169	35.4375	18.906	45.5893	21.1917	1.10902	0.0299504	0.999409	LOC105076294	NW_011516006.1	6947863	6948368	-	506	protein_coding	60S ribosomal protein L26-like	-
105065141	117.98	133.433	130.568	90.2654	90.8085	86.1273	127.327	89.0671	0.516585	0.030198	0.999409	HELQ	NW_011510263.1	822153	856398	+	3491	protein_coding	helicase%2C POLQ-like%2C transcript variant X1	DEAD
105072629	952.044	760.66	1074.34	298.491	652.271	796.152	929.014	582.305	0.674161	0.0304318	0.999409	EOMES	NW_011514982.1	391612	398058	-	2288	protein_coding	eomesodermin%2C transcript variant X1	T-box
105078159	1467.05	1208.16	1321.45	832.904	1146.18	1070.29	1332.22	1016.46	0.390329	0.0304705	0.999409	INTS1	NW_011510929.1	916658	944478	-	6574	protein_coding	integrator complex subunit 1	-
105082984	25.6477	22.6927	254.126	19.4891	13.2891	24.1577	100.822	18.9786	2.40961	0.0305069	0.999409	TG	NW_011544900.1	13142728	13345715	+	8349	protein_coding	thyroglobulin	COesterase
novel.163	595.027	453.854	590.623	420.555	397.564	429.586	546.501	415.902	0.393554	0.0306071	0.999409	-	NW_011511555.1	1520462	1523130	+	2669	-	-	-
novel.551	0	15.431	18.4022	3.07723	0	0	11.2777	1.02574	3.44183	0.0310537	0.999409	-	NW_011514921.1	1	497	-	300	-	PF07686:Immunoglobulin V-set domain	V-set
105066362	15.3886	12.7079	14.0207	6.15446	4.42968	3.151	14.0391	4.57838	1.61308	0.0311808	0.999409	STOX1	NW_011512613.1	2015824	2022078	-	2646	protein_coding	storkhead box 1	-
105075938	677.1	490.163	779.026	407.22	544.851	444.291	648.763	465.454	0.479442	0.0315898	0.999409	SH2D1A	NW_011515847.1	798215	817068	-	919	protein_coding	SH2 domain containing 1A	SH2
105070246	13.3368	6.35396	14.0207	3.07723	1.10742	4.20133	11.2372	2.79533	1.99788	0.03191	0.999409	EVA1C	NW_011514130.1	4024455	4105243	-	1611	protein_coding	eva-1 homolog C (C. elegans)	-
105065584	1633.25	2170.33	1604.5	1374.5	1378.74	1436.86	1802.69	1396.7	0.368224	0.0320264	0.999409	CBX4	NW_011512519.1	2231476	2235992	+	2239	protein_coding	chromobox homolog 4	-
105066143	595.027	651.735	754.49	454.404	567	512.562	667.084	511.322	0.384525	0.0320289	0.999409	RCBTB2	NW_011512597.1	3683247	3717405	-	3195	protein_coding	regulator of chromosome condensation (RCC1) and BTB (POZ) domain containing protein 2%2C transcript variant X2	BTB
105075657	69.7618	120.725	38.557	42.0555	44.2968	32.5603	76.348	39.6375	0.945883	0.0322091	0.999409	TMEM119	NW_011515675.1	432166	438387	-	1983	protein_coding	transmembrane protein 119	-
105070547	397.027	627.227	515.261	290.285	428.572	369.717	513.172	362.858	0.501176	0.0329272	0.999409	SLC25A1	NW_011514148.1	628563	630578	+	1094	protein_coding	solute carrier family 25 (mitochondrial carrier%3B citrate transporter)%2C member 1	Mito_carr
105076287	4462.7	4454.13	5023.8	3538.81	3765.23	4059.54	4646.88	3787.86	0.294944	0.0335916	0.999409	PRR13	NW_011516006.1	6836074	6839472	+	1168	protein_coding	proline rich 13	-
105071008	1875.36	1979.71	2461.51	1709.91	1533.78	1715.19	2105.53	1652.96	0.349269	0.0340477	0.999409	VAMP3	NW_011514262.1	11793397	11800340	-	2054	protein_coding	vesicle-associated membrane protein 3	-
105071743	137.472	168.834	197.166	114.883	129.568	108.184	167.824	117.545	0.516183	0.0340557	0.999409	GOLPH3L	NW_011514627.1	1129602	1151521	+	1696	protein_coding	golgi phosphoprotein 3-like%2C transcript variant X2	-
novel.550	471.918	591.826	373.302	298.491	408.638	316.15	479.015	341.093	0.490284	0.0341881	0.999409	-	NW_011514851.1	3014091	3026518	-	6518	-	-	-
105075211	361.12	323.144	334.745	255.41	258.029	275.187	339.67	262.875	0.369201	0.0342336	0.999409	EIF2B2	NW_011510733.1	1616580	1622750	+	1520	protein_coding	eukaryotic translation initiation factor 2B%2C subunit 2 beta%2C 39kDa	-
novel.540	194.923	173.372	224.331	140.527	143.965	148.097	197.542	144.196	0.454623	0.0349952	0.999409	-	NW_011514758.1	4881315	4886915	+	2076	-	-	-
105069532	1343.94	1693.78	1249.6	930.349	1063.12	1252	1429.11	1081.82	0.40173	0.0350751	0.999409	CD244	NW_011513761.1	2031535	2061332	-	3269	protein_coding	CD244 molecule%2C natural killer cell receptor 2B4%2C transcript variant X3	-
105083485	213.389	261.42	264.641	184.634	189.369	178.557	246.483	184.186	0.421716	0.0354343	0.999409	CEP57	NW_011544909.1	4330294	4369446	-	2127	protein_coding	centrosomal protein 57kDa	-
105081392	385.742	273.22	416.24	193.865	339.978	153.349	358.401	229.064	0.646697	0.0354753	0.999409	LOC105081392	NW_011517687.1	1773163	1835652	+	713	protein_coding	chromosome unknown open reading frame%2C human C12orf75	-
105074455	52.3214	39.0315	68.351	26.6693	27.6855	35.7113	53.2346	30.0221	0.8271	0.0354824	0.999409	SLC27A5	NW_011515311.1	4098958	4106129	-	2562	protein_coding	solute carrier family 27 (fatty acid transporter)%2C member 5	AMP-binding
105080465	130.29	93.494	99.0213	53.3387	45.4043	95.5803	107.602	64.7744	0.729706	0.0355322	0.999409	LOC105080465	NW_011510946.1	212525	232860	+	3135	protein_coding	zinc finger protein 883-like%2C transcript variant X3	-
105071092	232.881	145.233	336.497	118.986	176.08	154.399	238.204	149.822	0.670036	0.0357629	0.999409	LAG3	NW_011514262.1	16808228	16813711	-	1642	protein_coding	lymphocyte-activation gene 3	-
105073726	20.5182	70.8013	14.897	9.23169	13.2891	17.8557	35.4055	13.4588	1.39759	0.0358619	0.999409	SYT17	NW_011515158.1	6178250	6244849	+	1713	protein_coding	synaptotagmin XVII%2C transcript variant X1	C2
105079927	392.923	346.745	510.004	286.182	299.004	337.157	416.557	307.448	0.438692	0.0364322	0.999409	WDR25	NW_011517098.1	10316997	10445263	+	1934	protein_coding	WD repeat domain 25%2C transcript variant X1	-
105070346	5220.85	5621.44	6144.58	4137.85	5014.4	4550.04	5662.29	4567.43	0.310119	0.0364357	0.999409	LOC105070346	NW_011514130.1	13501497	13503994	+	711	protein_coding	glutathione S-transferase P	-
105068406	533.473	491.07	655.469	362.087	368.771	506.26	560.004	412.373	0.441675	0.0368769	0.999409	RNASEH2A	NW_011513414.1	1269297	1275783	-	1594	protein_coding	ribonuclease H2%2C subunit A	-
novel.571	402.156	354.914	439.024	342.598	262.459	298.294	398.698	301.117	0.404453	0.0369026	0.999409	-	NW_011514988.1	2120741	2122180	-	1440	-	-	-
105083597	29.7514	18.1542	8.76295	7.1802	7.75195	5.25166	18.8895	6.72794	1.4836	0.037559	0.999409	VSTM5	NW_011544909.1	5775044	5809562	+	2887	protein_coding	V-set and transmembrane domain containing 5	-
novel.853	14.3627	0	27.1651	0	4.42968	1.05033	13.8426	1.82667	2.93913	0.0379323	0.999409	-	NW_011517098.1	12444059	12447765	+	611	-	PF15317:Cardiac transcription factor regulator, Developmental protein	-
novel.586	5.12954	68.0781	1.75259	2.05149	3.32226	9.45299	24.9868	4.94225	2.33902	0.0380815	0.999409	-	NW_011515158.1	6117074	6118927	-	718	-	-	-
105083841	11.285	34.4929	4.38147	6.15446	4.42968	3.151	16.7198	4.57838	1.86787	0.0385758	0.999409	ANKRD66	NW_011544912.1	5999980	6014270	+	1358	protein_coding	ankyrin repeat domain 66	-
105068319	436.011	476.547	540.674	294.388	386.49	410.68	484.411	363.853	0.413787	0.0386489	0.999409	LOC105068319	NW_011513414.1	1027515	1029300	-	1744	lncRNA	uncharacterized LOC105068319	-
novel.1	2451.92	2235.69	2157.44	1699.66	1677.74	2087.01	2281.68	1821.47	0.324827	0.038704	0.999409	-	NC_009628.2	15470	16659	+	1122	-	-	-
105075175	685.307	944.017	700.16	500.563	573.644	669.062	776.495	581.09	0.418517	0.0388518	0.999409	SLCO3A1	NW_011515601.1	7617314	7817324	-	1715	protein_coding	solute carrier organic anion transporter family%2C member 3A1	-
105062290	83.0986	129.802	114.795	66.6733	69.7675	80.8756	109.232	72.4388	0.594833	0.0391684	0.999409	SOX5	NW_011511552.1	9255080	10020599	-	4509	protein_coding	SRY (sex determining region Y)-box 5%2C transcript variant X3	HMG_box
105069336	347.783	294.098	338.25	231.818	264.674	256.281	326.71	250.924	0.380741	0.0391792	0.999409	DDT	NW_011513709.1	705881	708428	-	646	protein_coding	D-dopachrome tautomerase	MIF
105069995	2351.38	2133.12	2467.65	1302.69	2134	1772.96	2317.38	1736.55	0.416452	0.0395029	0.999409	RNPEP	NW_011514126.1	596959	610972	-	1979	protein_coding	arginyl aminopeptidase (aminopeptidase B)	-
105062578	7067.49	6309.48	6515.25	4957.42	5858.26	5498.49	6630.74	5438.06	0.286077	0.0400785	0.999409	EMP3	NW_011511555.1	3525931	3529907	+	1050	protein_coding	epithelial membrane protein 3%2C transcript variant X2	-
105082612	744.81	791.522	1033.15	547.747	726.468	662.76	856.494	645.658	0.408389	0.0400898	0.999409	NDUFA13	NW_011544898.1	2453314	2460957	+	543	protein_coding	NADH dehydrogenase (ubiquinone) 1 alpha subcomplex%2C 13	-
105079951	4405.25	2916.47	4165.91	3325.46	2837.21	2394.76	3829.21	2852.48	0.424746	0.0405249	0.999409	LOC105079951	NW_011517098.1	12478099	12486629	+	2081	protein_coding	tumor necrosis factor alpha-induced protein 2-like	-
105070217	5.12954	15.431	5.25777	1.02574	2.21484	2.10067	8.60612	1.78042	2.28192	0.0407661	0.999409	LOC105070217	NW_011514130.1	2571872	2574070	+	709	lncRNA	uncharacterized LOC105070217	-
novel.773	126.187	107.11	113.042	87.1882	70.8749	82.9763	115.446	80.3465	0.520766	0.0411979	0.999409	-	NW_011516557.1	4213889	4214636	+	703	-	-	-
105079981	2541.18	3359.43	3301.88	1927.37	2808.42	2237.21	3067.49	2324.33	0.400491	0.0415854	0.999409	GPR132	NW_011517098.1	13880641	13890775	-	2934	protein_coding	G protein-coupled receptor 132%2C transcript variant X2	7tm_1
105077707	75.9173	25.4158	11.3918	18.4634	16.6113	3.151	37.575	12.7419	1.55604	0.0418269	0.999409	SPP1	NW_011516410.1	4299598	4306488	-	1471	protein_coding	secreted phosphoprotein 1	-
105066064	359.068	420.269	400.467	259.513	342.193	301.445	393.268	301.051	0.386695	0.0420371	0.999409	LOC105066064	NW_011512590.1	3266639	3268643	+	468	protein_coding	cytochrome b-c1 complex subunit 9	-
105078101	1071.05	1130.1	1312.69	871.882	914.73	1017.77	1171.28	934.795	0.325686	0.0421482	0.999409	CDC34	NW_011516557.1	168674	171516	+	913	protein_coding	cell division cycle 34	UQ_con
105075356	588.872	680.781	632.685	477.996	565.892	450.593	634.113	498.16	0.348821	0.042279	0.999409	LPCAT3	NW_011509867.1	19412	48791	-	1949	protein_coding	lysophosphatidylcholine acyltransferase 3	MBOAT
105062642	1271.1	1342.5	1408.21	1058.57	1166.11	1078.69	1340.6	1101.12	0.284233	0.04244	0.999409	IRF3	NW_011511555.1	4468552	4473394	-	1529	protein_coding	interferon regulatory factor 3	IRF
105075319	250.322	281.39	301.445	202.071	227.021	207.966	277.719	212.353	0.388552	0.0424435	0.999409	LOC105075319	NW_011510733.1	2106305	2115989	-	1501	protein_coding	chromosome unknown open reading frame%2C human C14orf1	-
105062731	116.954	90.7709	97.2687	55.3901	78.6269	70.3723	101.664	68.1298	0.577365	0.0425851	0.999409	TMEM160	NW_011511555.1	2637805	2639997	-	354	protein_coding	transmembrane protein 160	-
novel.652	21.5441	231.466	6.13406	10.2574	1.10742	17.8557	86.3813	9.74017	3.14745	0.0429453	0.999409	-	NW_011515601.1	8114024	8128971	+	2307	-	-	-
105071103	17595.4	16802.6	18946.4	13207.5	14439.7	16043.8	17781.4	14563.7	0.28801	0.0430436	0.999409	GAPDH	NW_011514262.1	16984553	16988746	-	1298	protein_coding	glyceraldehyde-3-phosphate dehydrogenase	-
105073242	9.23318	9.07709	14.0207	4.10297	2.21484	3.151	10.777	3.15627	1.76896	0.0432343	0.999409	RAPGEFL1	NW_011514988.1	670086	676039	-	2583	protein_coding	Rap guanine nucleotide exchange factor (GEF)-like 1	-
105073264	4.10364	4.53854	15.7733	2.05149	0	2.10067	8.1385	1.38405	2.54624	0.0435042	0.999409	PPP1R1B	NW_011514988.1	1081389	1089281	-	789	protein_coding	protein phosphatase 1%2C regulatory (inhibitor) subunit 1B	-
105070128	452.426	418.454	443.405	348.753	368.771	326.653	438.095	348.059	0.331942	0.0437146	0.999409	B3GAT3	NW_011514128.1	2601124	2604336	-	1333	protein_coding	beta-1%2C3-glucuronyltransferase 3	-
105082447	1285.46	1119.2	949.904	960.096	902.548	661.71	1118.19	841.451	0.409902	0.0438293	0.999409	ARL4A	NW_011511141.1	744044	745800	-	1320	protein_coding	ADP-ribosylation factor-like 4A	Arf
105064852	196.975	240.543	529.282	195.917	184.939	218.469	322.266	199.775	0.690951	0.0438485	0.999409	RAB26	NW_011512008.1	2531577	2537789	-	1783	protein_coding	RAB26%2C member RAS oncogene family	Ras
105077328	163.12	230.558	275.157	152.836	140.642	175.406	222.945	156.295	0.513928	0.0439419	0.999409	LOC105077328	NW_011516269.1	36865206	36878120	+	2335	protein_coding	chromosome unknown open reading frame%2C human C6orf211	DUF89
novel.238	49.2436	6.35396	9.63924	6.15446	0	9.45299	21.7456	5.20248	2.05112	0.0440086	0.999409	-	NW_011511987.1	170386	179751	-	540	-	-	-
105075987	16.4145	25.4158	12.2681	5.12872	11.0742	4.20133	18.0328	6.80142	1.41397	0.0445629	0.999409	SHROOM2	NW_011515853.1	3121570	3255578	+	8075	protein_coding	shroom family member 2	-
105074397	264.685	297.728	482.838	286.182	191.584	234.224	348.417	237.33	0.554369	0.0449176	0.999409	ASB13	NW_011510729.1	4238852	4249753	+	2678	protein_coding	ankyrin repeat and SOCS box containing 13	SOCS_box
105078810	362.146	389.407	347.013	294.388	292.359	280.439	366.189	289.062	0.341198	0.0449245	0.999409	ERCC6L2	NW_011516693.1	5854645	5939095	+	6079	protein_coding	excision repair cross-complementation group 6-like 2%2C transcript variant X1	SNF2_N
105075341	188.767	88.0477	170.001	67.6991	129.568	70.3723	148.939	89.2132	0.740166	0.0452326	0.999409	DLG5	NW_011515632.1	5855870	5963291	+	7415	protein_coding	discs%2C large homolog 5 (Drosophila)%2C transcript variant X2	PDZ
105074760	1360.36	3360.34	1646.56	1120.11	1471.76	1573.4	2122.42	1388.42	0.612419	0.0458024	0.999409	BHLHE40	NW_011515411.1	1732310	1737383	-	2368	protein_coding	basic helix-loop-helix family%2C member e40	HLH
105069531	2628.38	2473.51	2968.01	2101.75	2376.53	2097.51	2689.97	2191.93	0.295534	0.0460655	0.999409	LOC105069531	NW_011513761.1	2011266	2030107	+	2367	protein_coding	T-lymphocyte surface antigen Ly-9-like%2C transcript variant X1	-
105078930	166.197	189.711	159.486	105.652	146.18	120.788	171.798	124.206	0.469369	0.0461201	0.999409	LOC105078930	NW_011516698.1	1373433	1396005	+	649	protein_coding	chromosome unknown open reading frame%2C human C6orf57	-
105063185	67.71	195.157	85.8769	100.523	45.4043	23.1073	116.248	56.3448	1.04446	0.0466337	0.999409	LOC105063185	NW_011511605.1	93180	93716	-	420	V_segment	-	V-set
105062568	29.7514	81.6938	79.7428	8.20595	42.082	36.7616	63.7293	29.0165	1.14032	0.0471536	0.999409	EHD2	NW_011511555.1	3121938	3138004	+	2979	protein_coding	EH-domain containing 2	-
105070631	261.607	286.836	297.064	235.921	201.551	215.318	281.836	217.597	0.373368	0.0474329	0.999409	PPP1R14B	NW_011514224.1	564078	566218	-	648	protein_coding	protein phosphatase 1%2C regulatory (inhibitor) subunit 14B	-
novel.906	41.0364	15.431	45.5673	6.15446	14.3965	23.1073	34.0116	14.5528	1.2255	0.0478714	0.999409	-	NW_011517549.1	1103325	1158352	-	510	-	-	-
105062188	156.964	44.4777	46.4436	56.4159	40.9746	16.8053	82.6285	38.0653	1.1146	0.0481324	0.999409	KLRB1	NW_011511552.1	857681	868909	-	681	protein_coding	killer cell lectin-like receptor subfamily B%2C member 1	Lectin_C
105077373	0	39.0315	7.88665	4.10297	1.10742	3.151	15.6394	2.78713	2.48547	0.0484006	0.999409	SLC22A3	NW_011516269.1	43537409	43605021	+	2817	protein_coding	solute carrier family 22 (organic cation transporter)%2C member 3%2C transcript variant X2	Sugar_tr
105075688	399.079	373.068	371.549	301.569	293.467	315.1	381.232	303.378	0.329012	0.0484785	0.999409	RITA1	NW_011515675.1	1555338	1560233	+	1790	protein_coding	RBPJ interacting and tubulin associated 1	-
105069741	51.2954	40.8469	57.8355	17.4376	31.0078	36.7616	49.9926	28.4024	0.817747	0.0488307	0.999409	EGFL7	NW_011513939.1	2952706	2962281	+	1551	protein_coding	EGF-like-domain%2C multiple 7%2C transcript variant X1	EGF_CA
105071840	146.705	155.218	170.001	78.9822	109.635	138.644	157.308	109.087	0.529325	0.0497829	0.999409	ZFP64	NW_011514637.1	6481895	6507271	+	2224	protein_coding	ZFP64 zinc finger protein	-
105069818	1892.8	1446.89	2372.13	1183.71	1539.32	1536.64	1903.94	1419.89	0.423365	0.0498735	0.999409	ITM2C	NW_011513948.1	2997301	3010782	+	1986	protein_coding	integral membrane protein 2C	-

## Sheet: Down-regulated genes_x0009__x0009__x0009__x0009__x0009__x0009__x0009__x0009__x0009__x0009__x0009_
Down-regulated genes
gene_id	WDL1	WDL2	WDL3	WGH1	WGH2	WGH3	WDL	WGH	log2FoldChange	pvalue	padj	gene_name	gene_chr	gene_start	gene_end	gene_strand	gene_length	gene_biotype	gene_description	tf_family
105083405	58.4768	61.7242	56.9592	190.788	137.32	126.04	59.0534	151.383	-1.35884	1.01106e-06	0.0184589	NCKAP5	NW_011544907.1	13086014	13870230	+	6300	protein_coding	NCK-associated protein 5%2C transcript variant X4	-
105062094	141.575	232.373	223.455	668.785	322.26	477.901	199.135	489.649	-1.29705	1.34327e-05	0.112715	GABRB3	NW_011511545.1	422188	643783	-	2851	protein_coding	gamma-aminobutyric acid (GABA) A receptor%2C beta 3	Neur_chan_memb
105065138	48.2177	58.0934	79.7428	186.685	101.883	306.697	62.018	198.422	-1.67605	1.85213e-05	0.112715	LOC105065138	NW_011509858.1	99344	102805	-	506	protein_coding	immunoglobulin omega chain-like	V-set
105075507	366.249	299.544	261.136	632.884	459.58	858.122	308.976	650.195	-1.0745	2.59584e-05	0.118481	IFI44	NW_011515636.1	8295276	8308753	-	2350	protein_coding	interferon-induced protein 44	-
105073298	135.42	140.695	94.6398	253.359	221.484	240.526	123.585	238.456	-0.950285	5.07646e-05	0.153674	LOC105073298	NW_011510719.1	5558823	5632514	-	3926	protein_coding	multidrug resistance-associated protein 1-like	ABC_membrane
105062360	21.5441	13.6156	12.2681	164.119	36.5449	44.114	15.8093	81.5926	-2.37465	5.66074e-05	0.153674	ABCB1	NW_011511553.1	679594	771266	+	4265	protein_coding	ATP-binding cassette%2C sub-family B (MDR/TAP)%2C member 1	ABC_membrane
105078730	6580.18	4688.31	5004.52	12345.8	7088.6	12217.5	5424.34	10550.6	-0.959897	5.89207e-05	0.153674	LTF	NW_011516692.1	156785	183222	-	2340	protein_coding	lactotransferrin	-
105071122	194.923	282.297	393.456	511.846	584.718	682.716	290.225	593.093	-1.02941	8.94954e-05	0.203096	E2F2	NW_011514262.1	589219	606397	+	2569	protein_coding	E2F transcription factor 2	E2F_TDP
105075644	88.2282	86.2323	75.3614	143.604	152.824	186.959	83.2739	161.129	-0.953559	0.00010202	0.203096	LOC105075644	NW_011515647.1	17132	18270	-	662	protein_coding	interferon-induced transmembrane protein 1-like	-
105081372	833.038	813.307	695.778	1302.69	1134	1134.36	780.708	1190.35	-0.609027	0.000124214	0.203096	LRRK2	NW_011517687.1	10037673	10170156	+	7600	protein_coding	leucine-rich repeat kinase 2	Pkinase
105081936	64.6323	45.3854	54.3303	103.6	149.502	108.184	54.7827	120.429	-1.13797	0.000136489	0.203096	TANC1	NW_011517956.1	3438278	3595394	+	6970	protein_coding	tetratricopeptide repeat%2C ankyrin repeat and coiled-coil containing 1	-
105078059	52.3214	83.5092	45.5673	139.501	145.072	119.738	60.466	134.77	-1.15525	0.000160913	0.203096	AIRE	NW_011516553.1	1715706	1735087	-	2128	protein_coding	autoimmune regulator	PHD
105081023	11.285	12.7079	10.5155	35.901	31.0078	57.7683	11.5028	41.559	-1.85417	0.000166864	0.203096	DMD	NW_011510995.1	3079808	4753720	+	13606	protein_coding	dystrophin%2C transcript variant X5	CH
105078330	23.5959	32.6775	28.9177	66.6733	118.494	54.6173	28.397	79.9282	-1.48851	0.00022576	0.228983	KANK2	NW_011516557.1	6005998	6026409	+	3847	protein_coding	KN motif and ankyrin repeat domains 2	-
105080586	223.648	360.36	581.86	1054.46	691.031	802.454	388.623	849.316	-1.12693	0.000322573	0.309959	OAS1	NW_011517499.1	3873089	3883373	-	2225	protein_coding	2'-5'-oligoadenylate synthetase 1%2C 40/46kDa	NTP_transf_2
105079722	19.4923	16.3388	12.2681	38.9782	111.85	31.51	16.0331	60.7792	-1.92437	0.00048684	0.386445	FHDC1	NW_011516836.1	2627663	2663217	+	3483	protein_coding	FH2 domain containing 1	FH2
105078966	224.674	206.958	194.537	396.963	258.029	568.23	208.723	407.741	-0.966929	0.000596626	0.435704	EIF2AK2	NW_011516700.1	3651289	3682114	-	2243	protein_coding	eukaryotic translation initiation factor 2-alpha kinase 2%2C transcript variant X2	Pkinase
105083358	0	0	3.50518	25.6436	12.1816	12.604	1.16839	16.8097	-3.79193	0.000632601	0.444208	LOC105083358	NW_011511146.1	5401	23790	+	444	protein_coding	cathelicidin-6-like	-
105062540	140.55	94.4017	224.331	707.763	219.269	302.496	153.094	409.843	-1.42047	0.000692111	0.44585	PGLYRP1	NW_011511555.1	2141663	2146059	-	1396	protein_coding	peptidoglycan recognition protein 1	-
105071494	2.05182	6.35396	5.25777	15.3861	44.2968	17.8557	4.55452	25.8462	-2.48651	0.00073141	0.44585	ANK1	NW_011510533.1	2120808	2206534	+	5880	protein_coding	ankyrin 1%2C erythrocytic	-
novel.5	207.234	216.035	58.7118	424.658	383.168	370.767	160.66	392.864	-1.29158	0.000732623	0.44585	-	NW_011509509.1	3143	49463	-	7676	-	PF07714:Protein tyrosine kinase	Pkinase_Tyr
novel.4	33.855	47.2008	17.5259	89.2397	68.6601	87.1776	32.8606	81.6925	-1.31669	0.000951711	0.546429	-	NW_011509509.1	8952	28134	+	5102	-	PF07714:Protein tyrosine kinase	Pkinase_Tyr
105066887	13.3368	9.07709	6.13406	41.0297	28.7929	27.3087	9.51599	32.3771	-1.77969	0.00103106	0.553646	MCF2L	NW_011512878.1	657389	755140	-	3304	protein_coding	MCF.2 cell line derived transforming sequence-like	RhoGEF
105072552	8.20727	13.6156	54.3303	75.905	213.732	49.3656	25.3844	113.001	-2.14677	0.00107846	0.562553	LOC105072552	NW_011514977.1	998150	1007874	+	3322	protein_coding	band 3 anion transport protein-like	Band_3_cyto
105081240	21.5441	39.9392	76.2377	112.832	107.42	129.191	45.907	116.481	-1.33664	0.00113586	0.576041	LOC105081240	NW_011509886.1	2690	11244	-	1264	protein_coding	2'-5'-oligoadenylate synthase 1-like	NTP_transf_2
novel.958	3.07773	0	0	38.9782	8.85937	5.25166	1.02591	17.6964	-4.1904	0.00122272	0.60333	-	NW_011542753.1	150	1055	-	325	-	PF00666:Cathelicidin	-
105072482	466.789	396.669	395.209	649.296	551.496	637.552	419.555	612.781	-0.547587	0.00138616	0.637824	PARD3	NW_011514851.1	3712233	4169024	-	5173	protein_coding	par-3 family cell polarity regulator	PDZ
105083348	6.15545	0	8.76295	99.4971	14.3965	11.5537	4.9728	41.8157	-3.0737	0.00146529	0.637824	LOC105083348	NW_011511146.1	445	1577	+	376	protein_coding	cathelicidin-7-like	-
105079895	1507.06	1380.62	1056.81	2115.08	2191.59	1703.64	1314.83	2003.44	-0.607885	0.00149439	0.637824	SERPINA1	NW_011517098.1	5378716	5390737	-	1503	protein_coding	serpin peptidase inhibitor%2C clade A (alpha-1 antiproteinase%2C antitrypsin)%2C member 1%2C transcript variant X2	Serpin
105066866	66.6841	87.14	108.661	321.058	114.064	168.053	87.4949	201.058	-1.19943	0.00149539	0.637824	LOC105066866	NW_011510359.1	787495	789920	-	1810	lncRNA	uncharacterized LOC105066866	-
105078430	543.732	637.211	462.684	896.5	695.46	957.903	547.876	849.954	-0.633886	0.0016289	0.64099	NIN	NW_011516558.1	1176682	1256629	+	6386	protein_coding	ninein (GSK3B interacting protein)	-
105077058	2.05182	6.35396	17.5259	30.7723	65.3378	24.1577	8.64389	40.0893	-2.19481	0.00163634	0.64099	EPB42	NW_011516268.1	8490535	8506493	-	2061	protein_coding	erythrocyte membrane protein band 4.2	Transglut_core
105062914	2.05182	7.26167	7.88665	29.7466	42.082	11.5537	5.73338	27.7941	-2.25946	0.00171201	0.649968	LOC105062914	NW_011511566.1	1417252	1428892	+	2363	protein_coding	cytochrome P450 2S1	p450
novel.399	10.2591	2.72313	15.7733	32.8238	54.2636	25.208	9.58517	37.4318	-1.96192	0.00178438	0.649968	-	NW_011513524.1	6515141	6515872	+	732	-	-	-
105068936	67.71	50.8317	42.9384	125.141	122.924	77.7246	53.8267	108.596	-1.01641	0.00186642	0.649968	LOC105068936	NW_011513524.1	6518209	6521731	+	558	lncRNA	uncharacterized LOC105068936	-
105068812	456.529	569.133	753.614	730.329	1356.59	1059.79	593.092	1048.9	-0.821758	0.00186741	0.649968	GYPC	NW_011510364.1	4289250	4296700	+	1016	protein_coding	glycophorin C (Gerbich blood group)	-
105084138	0	0	0	1.02574	7.75195	14.7047	0	7.82745	-5.50802	0.00188685	0.649968	LOC105084138	NW_011511150.1	1582588	1582900	-	313	protein_coding	histone H4	-
105075834	47.1918	55.3702	32.4229	80.008	94.1308	94.5299	44.995	89.5562	-0.994593	0.00198684	0.659521	AAK1	NW_011515779.1	3248708	3380700	+	3847	protein_coding	AP2 associated kinase 1	Pkinase
105065484	30.7773	19.0619	20.1548	20.5149	141.75	77.7246	23.3313	79.9965	-1.77939	0.00225394	0.715341	LOC105065484	NW_011509858.1	126248	130319	-	474	V_segment	-	V-set
105080387	211.337	393.038	333.868	452.353	1299	419.083	312.748	723.48	-1.20908	0.00225836	0.715341	LOC105080387	NW_011510938.1	655286	672542	+	1507	protein_coding	transmembrane and coiled-coil domains protein 2	-
105070857	328.291	332.221	368.044	474.919	827.243	455.844	342.852	586.002	-0.772597	0.002307	0.715341	ID3	NW_011514262.1	569736	571352	+	949	protein_coding	inhibitor of DNA binding 3%2C dominant negative helix-loop-helix protein	HLH
105066690	144.653	188.803	140.207	293.363	231.451	238.426	157.888	254.413	-0.688237	0.00233429	0.715341	SKIL	NW_011512859.1	18466431	18486466	+	3152	protein_coding	SKI-like proto-oncogene%2C transcript variant X2	-
105073889	32.8291	44.4777	41.1859	90.2654	73.0898	70.3723	39.4976	77.9092	-0.97749	0.0023509	0.715341	LOC105073889	NW_011515224.1	357640	373248	-	1143	protein_coding	serpin B7-like%2C transcript variant X2	Serpin
105071645	431.908	1302.56	459.178	2044.31	1356.59	1380.14	731.216	1593.68	-1.1238	0.00242004	0.716792	MX1	NW_011514563.1	7789	38650	-	1764	protein_coding	MX dynamin-like GTPase 1	-
105081200	8.20727	4.53854	5.25777	25.6436	8.85937	49.3656	6.00119	27.9562	-2.23012	0.0024342	0.716792	PNMA5	NW_011517675.1	2706	4932	+	2227	protein_coding	paraneoplastic Ma antigen family member 5	-
105073420	455.504	312.252	318.971	977.533	305.648	1114.4	362.242	799.195	-1.14227	0.00259134	0.739219	HP	NW_011510721.1	2041047	2045462	-	1239	protein_coding	haptoglobin	Trypsin
novel.3	17.4405	10.8925	7.01036	32.8238	34.3301	34.661	11.7811	33.9383	-1.53957	0.00269028	0.746717	-	NW_011509509.1	1	649	+	649	-	-	-
105065833	1655.82	1347.95	1020.88	2167.4	1796.24	2203.6	1341.55	2055.74	-0.616234	0.00286256	0.751754	USP32	NW_011512521.1	67383	232599	-	4934	protein_coding	ubiquitin specific peptidase 32	UCH
105075509	267.762	211.496	255.878	377.474	307.863	527.267	245.045	404.201	-0.722796	0.00290779	0.751754	IFI44L	NW_011515636.1	8315712	8336182	-	2032	protein_coding	interferon-induced protein 44-like	-
105065084	58.4768	39.9392	38.557	98.4714	93.0234	73.5233	45.6577	88.3393	-0.957224	0.00296893	0.751754	LOC105065084	NW_011512127.1	3660365	3731181	+	5546	protein_coding	putative ATP-dependent RNA helicase TDRD12	DEAD
105077103	496.54	447.5	402.219	592.88	662.238	639.653	448.753	631.59	-0.493739	0.00306863	0.751754	FOXO3	NW_011516269.1	5107428	5214336	+	2342	protein_coding	forkhead box O3%2C transcript variant X1	-
105080040	42.0623	39.0315	28.9177	72.8278	62.0156	84.0266	36.6705	72.9567	-0.996745	0.00310713	0.751754	LOC105080040	NW_011517117.1	14289	28417	-	1908	pseudogene	-	-
105073328	156.964	161.572	107.784	219.509	227.021	240.526	142.107	229.019	-0.690139	0.00312764	0.751754	NFAT5	NW_011510721.1	8479	64328	+	6629	protein_coding	nuclear factor of activated T-cells 5%2C tonicity-responsive%2C transcript variant X3	RHD
105067419	498.592	432.977	244.486	673.913	689.923	621.797	392.018	661.878	-0.756742	0.00317057	0.751754	ABCA1	NW_011513243.1	19317647	19441049	-	7336	protein_coding	ATP-binding cassette%2C sub-family A (ABC1)%2C member 1	ABC_tran
novel.668	572.457	563.687	280.414	1142.68	559.248	1003.07	472.186	901.664	-0.933967	0.00335334	0.774961	-	NW_011515647.1	1	8461	-	8461	-	-	-
105078471	2.05182	1.81542	0.876295	13.3347	9.96679	11.5537	1.58118	11.6184	-2.89398	0.00355685	0.811718	LOC105078471	NW_011510930.1	1189810	1191650	+	1714	pseudogene	-	-
105063187	31.8032	71.709	30.6703	206.174	63.123	88.2279	44.7275	119.175	-1.41349	0.00376748	0.828323	LOC105063187	NW_011511605.1	190777	268738	-	8040	protein_coding	probable maltase-glucoamylase-like protein	Glyco_hydro_31
105067492	47.1918	28.139	36.8044	70.7763	102.99	59.869	37.3784	77.8785	-1.06152	0.00390538	0.828323	FGD5	NW_011513243.1	23804650	23899517	-	4601	protein_coding	FYVE%2C RhoGEF and PH domain containing 5	RhoGEF
105077802	283.151	284.113	211.187	404.143	435.216	340.308	259.484	393.222	-0.600459	0.003952	0.828323	IL6ST	NW_011516528.1	5663926	5709682	+	3064	protein_coding	interleukin 6 signal transducer	fn3
105072565	18.4664	19.0619	26.2888	52.3129	65.3378	33.6106	21.2724	50.4205	-1.24027	0.00411411	0.838793	MPP2	NW_011514977.1	1237774	1266882	+	6398	protein_coding	membrane protein%2C palmitoylated 2 (MAGUK p55 subfamily member 2)%2C transcript variant X2	SH3_2
105078974	59.5027	22.6927	29.794	89.2397	48.7265	153.349	37.3298	97.1049	-1.38561	0.00424175	0.8405	LOC105078974	NW_011516700.1	4372381	4378450	-	2888	protein_coding	cytochrome P450 1B1	p450
105075778	155.938	140.695	141.96	236.947	209.303	209.016	146.198	218.422	-0.580476	0.00426782	0.8405	PAIP2B	NW_011515779.1	2163164	2196229	+	3361	protein_coding	poly(A) binding protein interacting protein 2B%2C transcript variant X2	PAM2
105076794	1.02591	3.63083	2.62888	34.8753	5.5371	10.5033	2.42854	16.9719	-2.79259	0.00431472	0.8405	OTOG	NW_011516265.1	22722298	22806751	-	9037	protein_coding	otogelin	VWD
105073486	1711.22	1829.94	2133.78	3243.4	2198.23	2815.94	1891.64	2752.52	-0.541072	0.00432749	0.8405	TGM2	NW_011515153.1	229918	262112	+	3914	protein_coding	transglutaminase 2	Transglut_core
105079348	324.187	174.28	297.94	488.254	396.457	428.536	265.469	437.749	-0.722612	0.00438227	0.842179	MAOB	NW_011516737.1	146502	199116	-	1530	protein_coding	monoamine oxidase B	Amino_oxidase
105081529	55.3991	42.6623	25.4126	97.4456	63.123	96.6306	41.158	85.7331	-1.06549	0.00468188	0.888197	RGS20	NW_011517737.1	9306596	9346475	-	1734	protein_coding	regulator of G-protein signaling 20	RGS
105079641	1989.24	1973.36	1495.84	2537.69	2370.99	2679.4	1819.48	2529.36	-0.475497	0.00471902	0.888197	HIPK1	NW_011510931.1	13199098	13243646	-	4564	protein_coding	homeodomain interacting protein kinase 1	Pkinase
105071687	72.8395	59.9088	52.5777	194.891	78.6269	106.084	61.7753	126.534	-1.03777	0.00509839	0.910073	KLF15	NW_011514572.1	84651	92916	+	2242	protein_coding	Kruppel-like factor 15	-
105075203	2629.4	2763.06	2136.41	3076.2	3516.06	3848.42	2509.63	3480.23	-0.471783	0.00517983	0.910073	AKAP13	NW_011515601.1	8546990	8758954	+	8854	protein_coding	A kinase (PRKA) anchor protein 13	RhoGEF
105075394	66.6841	82.6015	76.2377	107.703	152.824	119.738	75.1744	126.755	-0.750973	0.00536034	0.916348	CHST3	NW_011515632.1	10414087	10443388	-	2108	protein_coding	carbohydrate (chondroitin 6) sulfotransferase 3%2C transcript variant X1	Sulfotransfer_1
105080809	0	0.907709	0	16.4119	4.42968	3.151	0.30257	7.99753	-4.58122	0.00543246	0.916348	ATRNL1	NW_011517503.1	5688092	6317334	+	5819	protein_coding	attractin-like 1	PSI
105082022	943.836	958.54	906.089	1213.45	1211.52	1207.88	936.155	1210.95	-0.371401	0.00549073	0.916348	PJA2	NW_011517961.1	5309523	5358553	-	2912	protein_coding	praja ring finger 2%2C E3 ubiquitin protein ligase%2C transcript variant X1	-
105075416	181.586	267.774	157.733	294.388	322.26	351.861	202.364	322.836	-0.6735	0.00576837	0.944233	CR2	NW_011515635.1	155422	186278	-	5261	protein_coding	complement component (3d/Epstein Barr virus) receptor 2%2C transcript variant X2	Sushi
novel.489	285.203	131.618	155.98	404.143	330.011	281.489	190.934	338.548	-0.828817	0.00635531	0.999409	-	NW_011514259.1	1005194	1006502	+	1127	-	-	-
105078993	978.717	578.21	429.384	1460.66	878.185	1149.06	662.104	1162.64	-0.813157	0.00658712	0.999409	SLC8A1	NW_011516700.1	5894650	6286133	-	4132	protein_coding	solute carrier family 8 (sodium/calcium exchanger)%2C member 1%2C transcript variant X1	Na_Ca_ex
105071544	3129.02	2716.77	1700.01	4053.74	3413.07	4119.4	2515.27	3862.07	-0.618886	0.00680874	0.999409	SSH2	NW_011514557.1	3345710	3467814	+	4570	protein_coding	slingshot protein phosphatase 2%2C transcript variant X2	DSPc
105066831	60.5286	58.0934	66.5984	98.4714	109.635	97.6809	61.7401	101.929	-0.722092	0.00681248	0.999409	PXYLP1	NW_011512871.1	3907772	3972763	-	2786	protein_coding	2-phosphoxylose phosphatase 1	Acid_phosphat_A
105067865	853.556	1049.31	632.685	1118.06	1353.27	1301.36	845.184	1257.56	-0.573369	0.00684166	0.999409	CBL	NW_011513285.1	1007703	1064271	-	5776	protein_coding	Cbl proto-oncogene%2C E3 ubiquitin protein ligase	-
novel.1041	138.498	109.833	73.6088	204.123	176.08	162.802	107.313	181.001	-0.75779	0.00703441	0.999409	-	NW_011544912.1	1473820	1474411	-	592	-	-	-
105082990	0	0.907709	0.876295	0	39.8672	3.151	0.594668	14.3394	-4.55239	0.00710755	0.999409	MPDZ	NW_011544901.1	1074758	1198572	+	7453	protein_coding	multiple PDZ domain protein	PDZ
105064001	1092.59	1279.87	612.53	2420.75	1120.71	1802.37	994.997	1781.28	-0.840426	0.00716089	0.999409	LOC105064001	NW_011511680.1	6525632	6528931	-	1883	protein_coding	C-X-C chemokine receptor type 2-like	7tm_1
105062285	1.02591	0	1.75259	11.2832	8.85937	7.35233	0.926166	9.16496	-3.30149	0.00728668	0.999409	ABCC9	NW_011511552.1	8221272	8328186	-	7137	protein_coding	ATP-binding cassette%2C sub-family C (CFTR/MRP)%2C member 9	ABC_membrane
105083365	0	0	7.88665	29.7466	16.6113	12.604	2.62888	19.654	-2.87024	0.0072922	0.999409	LOC105083365	NW_011511146.1	28174	29970	-	417	protein_coding	protegrin-5-like	-
105079236	398.053	443.87	356.652	573.391	503.877	578.733	399.525	552	-0.466784	0.00734893	0.999409	ARHGAP21	NW_011516730.1	1174430	1292852	+	7049	protein_coding	Rho GTPase activating protein 21%2C transcript variant X1	RhoGAP
105081951	944.862	866.862	675.623	1281.15	906.978	1841.23	829.116	1343.12	-0.696338	0.00739192	0.999409	IFIH1	NW_011517956.1	5910856	5961454	-	3288	protein_coding	interferon induced with helicase C domain 1	Helicase_C
105079460	450.374	388.499	331.239	601.086	482.836	591.337	390.038	558.419	-0.519075	0.00753902	0.999409	KIAA0513	NW_011516738.1	2766611	2812811	-	3014	protein_coding	KIAA0513 ortholog%2C transcript variant X2	-
105075986	6.15545	2.72313	7.88665	32.8238	7.75195	27.3087	5.58841	22.6281	-2.02023	0.00755489	0.999409	KAL1	NW_011515853.1	2204394	2369201	-	1848	protein_coding	Kallmann syndrome 1 sequence	fn3
105067759	133.368	89.8632	66.5984	198.994	163.898	143.896	96.6099	168.929	-0.810438	0.0076081	0.999409	SEMA4F	NW_011510362.1	494994	526098	-	3944	protein_coding	sema domain%2C immunoglobulin domain (Ig)%2C transmembrane domain (TM) and short cytoplasmic domain%2C (semaphorin) 4F	Sema
105080925	131.316	131.618	118.3	181.557	178.295	204.815	127.078	188.222	-0.567581	0.00766282	0.999409	HAVCR2	NW_011517530.1	4689350	4705746	-	2963	protein_coding	hepatitis A virus cellular receptor 2%2C transcript variant X2	V-set
105083393	125.161	138.879	94.6398	205.149	196.014	162.802	119.56	187.988	-0.653992	0.00770098	0.999409	LCT	NW_011544907.1	11256164	11300845	+	5830	protein_coding	lactase	Glyco_hydro_1
105065623	102.591	154.31	149.846	255.41	141.75	358.163	135.583	251.774	-0.892194	0.00787423	0.999409	SPHK1	NW_011512519.1	4528660	4531495	-	2028	protein_coding	sphingosine kinase 1	-
105065667	1.02591	3.63083	11.3918	7.1802	58.6933	19.9563	5.34953	28.6099	-2.39896	0.00791449	0.999409	LOC105065667	NW_011509858.1	143622	144919	-	516	protein_coding	immunoglobulin omega chain-like	V-set
105073436	264.685	298.636	362.786	391.834	504.984	449.542	308.702	448.787	-0.53828	0.00792497	0.999409	ITGA6	NW_011515021.1	699167	739696	+	3228	protein_coding	integrin%2C alpha 6%2C transcript variant X2	-
105065286	106.695	90.7709	56.9592	142.578	112.957	216.369	84.8082	157.301	-0.89453	0.0080045	0.999409	LOC105065286	NW_011512444.1	9787	55962	-	3176	protein_coding	guanylate-binding protein 5-like%2C transcript variant X2	-
105068300	203.13	245.989	181.393	294.388	297.896	320.351	210.171	304.212	-0.533571	0.00808175	0.999409	LPHN1	NW_011513414.1	350576	377161	+	5435	protein_coding	latrophilin 1	7tm_2
105067737	0	0	0	3.07723	8.85937	3.151	0	5.0292	-4.8675	0.00824539	0.999409	MTNR1A	NW_011513270.1	9506523	9526098	+	1301	protein_coding	melatonin receptor 1A	7tm_1
105081214	297.514	226.019	247.115	384.654	339.978	369.717	256.883	364.783	-0.507562	0.00826541	0.999409	SLC12A7	NW_011517677.1	573306	596515	-	3575	protein_coding	solute carrier family 12 (potassium/chloride transporter)%2C member 7	AA_permease
105070244	29.7514	22.6927	81.4954	82.0595	98.5605	131.292	44.6465	103.971	-1.21507	0.00844158	0.999409	KEL	NW_011509864.1	1334549	1354117	+	2375	protein_coding	Kell blood group%2C metallo-endopeptidase	-
105073347	152.86	171.557	351.394	354.907	798.451	269.936	225.271	474.431	-1.07317	0.00849547	0.999409	PHOSPHO1	NW_011514988.1	3359235	3365019	-	2941	protein_coding	phosphatase%2C orphan 1	-
105080440	55.3991	56.2779	42.9384	95.3941	285.715	38.8623	51.5385	139.99	-1.44111	0.00881566	0.999409	SPATA31A3	NW_011517211.1	63722	74322	-	4962	protein_coding	SPATA31 subfamily A%2C member 3%2C transcript variant X2	-
105066381	668.893	682.597	523.148	752.896	866.003	1070.29	624.879	896.396	-0.520879	0.00916973	0.999409	PAG1	NW_011510342.1	5211033	5260786	-	2133	protein_coding	phosphoprotein membrane anchor with glycosphingolipid microdomains 1	-
105079658	103.617	38.1238	54.3303	179.505	89.7011	134.443	65.3569	134.55	-1.04713	0.00938031	0.999409	IGSF1	NW_011516773.1	2539969	2556114	-	4464	protein_coding	immunoglobulin superfamily%2C member 1	-
novel.99	89.2541	68.9859	33.2992	247.204	75.3046	442.19	63.8464	254.9	-1.99851	0.00958107	0.999409	-	NW_011510741.1	202237	232310	-	6423	-	PF01365:RIH domain|PF00622:SPRY domain|PF02026:RyR domain	SPRY
105071709	400.104	318.606	287.425	518	394.242	580.834	335.378	497.692	-0.570922	0.00974464	0.999409	SNX27	NW_011514627.1	451050	477698	-	1880	protein_coding	sorting nexin family member 27	PX
105065481	616.571	635.396	460.055	784.694	753.046	839.216	570.674	792.319	-0.474017	0.00981155	0.999409	NR3C1	NW_011512517.1	1729354	1830078	-	3696	protein_coding	nuclear receptor subfamily 3%2C group C%2C member 1 (glucocorticoid receptor)%2C transcript variant X2	GCR
105073918	193.897	188.803	139.331	260.539	284.607	231.073	174.01	258.74	-0.573543	0.00983995	0.999409	ALPK2	NW_011515224.1	3765936	3859267	+	8570	protein_coding	alpha-kinase 2%2C transcript variant X1	I-set
105082716	706.851	847.8	598.509	853.418	1155.04	1068.19	717.72	1025.55	-0.514797	0.00984591	0.999409	HIP1	NW_011544899.1	348188	480996	+	4295	protein_coding	huntingtin interacting protein 1%2C transcript variant X1	-
105071342	1429.09	1469.58	782.531	1541.69	1650.06	3343.21	1227.07	2178.32	-0.828183	0.00992786	0.999409	ISG15	NW_011514349.1	120283	121377	+	635	protein_coding	ISG15 ubiquitin-like modifier	ubiquitin
105072470	48.2177	61.7242	58.7118	60.5189	111.85	156.5	56.2179	109.623	-0.961408	0.0100205	0.999409	NRP1	NW_011514851.1	3050496	3183707	-	5257	protein_coding	neuropilin 1	CUB
105064401	1170.56	928.586	786.036	1829.93	1128.46	1376.99	961.728	1445.12	-0.588075	0.0102386	0.999409	NAIP	NW_011511773.1	8836896	8871703	-	5765	protein_coding	NLR family%2C apoptosis inhibitory protein%2C transcript variant X3	NACHT
105074758	965.38	877.754	669.489	1396.04	944.63	1351.78	837.541	1230.81	-0.555984	0.0103961	0.999409	EDEM1	NW_011515411.1	1567833	1589625	-	2926	protein_coding	ER degradation enhancer%2C mannosidase alpha-like 1	-
105077892	7.18136	20.8773	21.9074	26.6693	53.1562	48.3153	16.6553	42.7136	-1.34719	0.0105828	0.999409	BAI1	NW_011516551.1	1005814	1095690	+	5199	protein_coding	brain-specific angiogenesis inhibitor 1	7tm_2
novel.780	0	0	0	6.15446	3.32226	4.20133	0	4.55935	-4.73087	0.0106225	0.999409	-	NW_011516558.1	2066713	2067009	+	297	-	-	-
105066597	151.835	173.372	117.424	268.745	179.402	244.728	147.543	230.958	-0.647935	0.0107871	0.999409	ATXN7	NW_011512853.1	129843	210280	+	2370	protein_coding	ataxin 7	-
105067241	321.11	356.729	361.91	416.452	460.687	623.898	346.583	500.346	-0.529292	0.0108124	0.999409	TRIM56	NW_011513243.1	54563	59034	+	3648	protein_coding	tripartite motif containing 56	zf-B_box
105063233	0	0	0	3.07723	7.75195	3.151	0	4.66006	-4.75786	0.0108615	0.999409	LOC105063233	NW_011511608.1	15	877	+	518	protein_coding	protein BEX4-like	-
105069905	160.042	146.141	127.939	206.174	198.228	224.771	144.707	209.725	-0.537184	0.0109742	0.999409	IRF7	NW_011510397.1	318189	321775	+	2525	protein_coding	interferon regulatory factor 7	IRF
105070785	1.02591	0	0	7.1802	5.5371	5.25166	0.34197	5.98966	-4.16185	0.0110405	0.999409	LOC105070785	NW_011514256.1	5775500	5776633	+	1134	pseudogene	-	-
105078072	19.4923	29.9544	20.1548	43.0812	33.2226	82.9763	23.2005	53.0934	-1.19363	0.0110525	0.999409	LOC105078072	NW_011510929.1	1795724	1868183	-	322	lncRNA	uncharacterized LOC105078072	-
105069416	613.494	590.918	510.004	770.333	880.4	682.716	571.472	777.816	-0.444984	0.0113242	0.999409	IL7R	NW_011513750.1	305892	330019	-	1602	protein_coding	interleukin 7 receptor	-
105076483	1461.92	1486.83	1398.57	1717.09	2182.73	1809.72	1449.1	1903.18	-0.393135	0.0113418	0.999409	TP53I11	NW_011516265.1	3195208	3200815	+	2545	protein_coding	tumor protein p53 inducible protein 11%2C transcript variant X2	-
105068597	193.897	218.758	154.228	281.054	266.888	270.986	188.961	272.976	-0.531501	0.0114673	0.999409	MAP3K2	NW_011510364.1	4722448	4754047	-	3793	protein_coding	mitogen-activated protein kinase kinase kinase 2	Pkinase
105082260	32.8291	21.785	23.66	59.4931	45.4043	48.3153	26.0914	51.0709	-0.975208	0.0115635	0.999409	GFRA3	NW_011517961.1	26858388	26870347	-	1662	protein_coding	GDNF family receptor alpha 3	-
105071171	1428.07	1258.99	897.326	1702.73	1542.64	1864.34	1194.79	1703.24	-0.511986	0.0116725	0.999409	RERE	NW_011514262.1	11148445	11376669	+	4773	protein_coding	arginine-glutamic acid dipeptide (RE) repeats	Atrophin-1
105082961	130.29	147.049	89.3821	217.458	283.5	136.543	122.24	212.5	-0.798024	0.0117078	0.999409	KHDRBS3	NW_011544900.1	14760184	14847797	+	969	protein_coding	KH domain containing%2C RNA binding%2C signal transduction associated 3	KH_1
105082373	113.876	275.943	99.8976	412.349	266.888	260.483	163.239	313.24	-0.939858	0.0118512	0.999409	LOC105082373	NW_011536946.1	7	481	-	475	pseudogene	-	-
novel.969	16.4145	23.6004	21.0311	30.7723	42.082	59.869	20.3487	44.2411	-1.11645	0.0120776	0.999409	-	NW_011544664.1	877	2380	+	635	-	PF13246:Cation transport ATPase (P-type)|PF00122:E1-E2 ATPase	E1-E2_ATPase
105077152	94.3836	118.91	57.8355	236.947	109.635	158.6	90.3763	168.394	-0.899701	0.0120872	0.999409	DSE	NW_011516269.1	10901841	10963358	+	3891	protein_coding	dermatan sulfate epimerase%2C transcript variant X1	-
105080165	65.6582	55.3702	57.8355	96.4199	102.99	88.2279	59.6213	95.8793	-0.686817	0.0122989	0.999409	NEK4	NW_011517149.1	456681	484415	+	2312	protein_coding	NIMA-related kinase 4	Pkinase
105063772	24.6218	21.785	18.4022	22.5664	60.9082	68.2716	21.603	50.582	-1.22845	0.0123016	0.999409	MMS22L	NW_011511620.1	1806853	1910166	+	3849	protein_coding	MMS22-like%2C DNA repair protein	-
105079522	40.0104	56.2779	34.1755	41.0297	75.3046	202.714	43.488	106.35	-1.29002	0.012405	0.999409	GYG2	NW_011516739.1	974628	1002617	+	3491	protein_coding	glycogenin 2	Glyco_transf_8
105065164	0	0	0.876295	13.3347	0	10.5033	0.292098	7.946	-4.57188	0.0124373	0.999409	ABCA13	NW_011512250.1	650814	830522	+	13731	protein_coding	ATP-binding cassette%2C sub-family A (ABC1)%2C member 13	ABC_tran
105065273	2326.76	1536.75	1146.19	3051.59	1859.36	3235.02	1669.9	2715.32	-0.701706	0.013258	0.999409	MEGF9	NW_011512405.1	1147526	1219184	+	2880	protein_coding	multiple EGF-like-domains 9	Laminin_EGF
105062326	92.3318	171.557	56.9592	233.869	225.914	150.198	106.949	203.327	-0.926758	0.0137999	0.999409	TMTC1	NW_011511552.1	13639123	13872274	-	3457	protein_coding	transmembrane and tetratricopeptide repeat containing 1	-
105077655	97.4614	181.542	112.166	183.608	180.51	314.049	130.39	226.056	-0.792824	0.0138028	0.999409	MLLT4	NW_011516296.1	1542662	1632609	-	5113	protein_coding	myeloid/lymphoid or mixed-lineage leukemia (trithorax homolog%2C Drosophila)%3B translocated to%2C 4	DIL
105075558	662.737	590.918	629.18	824.698	777.41	815.058	627.612	805.722	-0.360827	0.0140958	0.999409	MIER1	NW_011515636.1	17151203	17205275	-	2145	protein_coding	mesoderm induction early response 1%2C transcriptional regulator%2C transcript variant X1	ELM2
105068830	28.7255	6.35396	12.2681	15.3861	48.7265	84.0266	15.7825	49.3798	-1.65422	0.014106	0.999409	LOC105068830	NW_011513511.1	39384	40168	+	582	V_segment	-	V-set
105072117	21.5441	33.5852	140.207	175.402	178.295	133.392	65.1122	162.363	-1.31415	0.0141721	0.999409	REEP1	NW_011514758.1	1746566	1793534	-	1733	protein_coding	receptor accessory protein 1%2C transcript variant X2	TB2_DP1_HVA22
105070693	4535.54	4179.09	3953.84	5869.3	4808.42	5603.52	4222.83	5427.08	-0.362094	0.0143022	0.999409	FYB	NW_011510457.1	2095475	2236803	-	3453	protein_coding	FYN binding protein%2C transcript variant X4	SH3_2
105063032	461.659	533.733	235.723	802.131	582.503	622.847	410.372	669.161	-0.706116	0.0144359	0.999409	HIPK2	NW_011511605.1	1966701	2084196	+	6964	protein_coding	homeodomain interacting protein kinase 2%2C transcript variant X3	Pkinase
105070267	1349.07	1015.73	800.057	1924.29	1275.75	1513.53	1054.95	1571.19	-0.575269	0.0145111	0.999409	BACH1	NW_011514130.1	6661199	6692973	-	2736	protein_coding	BTB and CNC homology 1%2C basic leucine zipper transcription factor 1	bZIP_Maf
novel.122	86.1764	68.0781	29.794	147.707	102.99	102.933	61.3495	117.877	-0.947182	0.01455	0.999409	-	NW_011511147.1	1063429	1070572	+	3984	-	-	-
105078210	109.772	216.035	186.651	268.745	181.617	522.015	170.819	324.126	-0.92317	0.0145649	0.999409	GNA12	NW_011510929.1	1792687	1794342	-	1246	protein_coding	guanine nucleotide binding protein (G protein) alpha 12	G-alpha
105084061	71.8136	56.2779	52.5777	127.192	73.0898	108.184	60.2231	102.822	-0.776048	0.0147548	0.999409	GABBR1	NW_011511150.1	255290	281840	+	4157	protein_coding	gamma-aminobutyric acid (GABA) B receptor%2C 1	ANF_receptor
105079055	210.311	228.743	175.259	260.539	411.961	262.583	204.771	311.694	-0.60574	0.015031	0.999409	CRIM1	NW_011516700.1	3054337	3235460	+	2673	protein_coding	cysteine rich transmembrane BMP regulator 1 (chordin-like)	VWC
105079567	544.758	809.676	627.427	798.028	1128.46	913.789	660.62	946.76	-0.518527	0.0151875	0.999409	FLNB	NW_011516746.1	4423258	4551556	-	9413	protein_coding	filamin B%2C beta%2C transcript variant X3	-
105074928	208.26	160.664	187.527	190.788	283.5	464.247	185.484	312.845	-0.754576	0.015718	0.999409	PNMA1	NW_011510733.1	641168	643771	-	2604	protein_coding	paraneoplastic Ma antigen 1	-
novel.553	45.14	30.8621	41.1859	75.905	81.9492	52.5166	39.0626	70.1236	-0.845664	0.0158456	0.999409	-	NW_011514977.1	143657	147011	+	729	-	-	-
105077858	862.789	989.402	813.202	1156.01	1047.62	1323.42	888.464	1175.68	-0.404212	0.0163015	0.999409	MAP3K1	NW_011516528.1	4966497	5029410	-	5449	protein_coding	mitogen-activated protein kinase kinase kinase 1%2C E3 ubiquitin protein ligase	Pkinase
novel.173	22.57	7.26167	7.88665	45.1327	29.9004	24.1577	12.5728	33.0636	-1.41078	0.0166	0.999409	-	NW_011511566.1	1606496	1620700	+	13608	-	PF14787:GAG-polyprotein viral zinc-finger|PF00607:gag gene protein p24 (core nucleocapsid protein)|PF02337:Retroviral GAG p10 protein|PF06817:Reverse transcriptase thumb domain|PF00077:Retroviral aspartyl protease|PF00692:dUTPase|PF02093:Gag P30 core shell protein|PF02022:Integrase Zinc binding domain|PF00665:Integrase core domain	rve
105071865	6948.48	5835.66	5329.63	7347.4	7313.41	10283.8	6037.92	8314.87	-0.461715	0.0166035	0.999409	ZNFX1	NW_011514637.1	8529938	8554578	+	6949	protein_coding	zinc finger%2C NFX1-type containing 1	-
105083021	599.131	530.102	321.6	812.389	592.47	805.605	483.611	736.821	-0.608485	0.0166566	0.999409	RNF24	NW_011544902.1	3959935	4007337	+	1373	protein_coding	ring finger protein 24%2C transcript variant X2	-
105082122	8.20727	5.44625	14.897	16.4119	54.2636	17.8557	9.51685	29.5104	-1.62475	0.0166994	0.999409	AQP1	NW_011511114.1	2401853	2413236	-	929	protein_coding	aquaporin 1 (Colton blood group)	-
105073894	88.2282	82.6015	86.7532	315.929	39.8672	255.231	85.8609	203.676	-1.24701	0.0167648	0.999409	LOC105073894	NW_011515224.1	498517	506023	+	1468	protein_coding	serpin B4-like%2C transcript variant X3	Serpin
105065498	944.862	675.335	615.159	1103.7	941.308	1080.79	745.119	1041.93	-0.484631	0.0170947	0.999409	ITM2A	NW_011512518.1	788435	794603	+	1926	protein_coding	integral membrane protein 2A%2C transcript variant X3	-
105083422	8.20727	1.81542	2.62888	25.6436	7.75195	16.8053	4.21719	16.7336	-2.01501	0.0172745	0.999409	LRP1B	NW_011544907.1	6234747	7831832	+	14433	protein_coding	low density lipoprotein receptor-related protein 1B	Ldl_recept_a
105067606	58.4768	67.1704	49.9488	78.9822	84.164	138.644	58.532	100.597	-0.782	0.0177414	0.999409	LOC105067606	NW_011513264.1	2186228	2188693	+	1400	protein_coding	guanine nucleotide-binding protein subunit alpha-12-like	G-alpha
105064177	49.2436	44.4777	20.1548	86.1624	34.3301	143.896	37.9587	88.1294	-1.2194	0.017912	0.999409	SLC26A8	NW_011511766.1	1734947	1779921	+	3225	protein_coding	solute carrier family 26 (anion exchanger)%2C member 8%2C transcript variant X1	Sulfate_transp
105080577	71.8136	103.479	93.7635	109.755	201.551	133.392	89.6853	148.232	-0.721671	0.0182986	0.999409	MLEC	NW_011517499.1	3593572	3602047	+	1029	protein_coding	malectin	-
105070732	2.05182	7.26167	12.2681	13.3347	27.6855	28.359	7.19387	23.1264	-1.66599	0.0183455	0.999409	DAB2	NW_011510457.1	2302468	2464078	-	4141	protein_coding	Dab%2C mitogen-responsive phosphoprotein%2C homolog 2 (Drosophila)%2C transcript variant X4	PID
105073736	11.285	13.6156	9.63924	30.7723	39.8672	15.755	11.5133	28.7981	-1.32153	0.0184424	0.999409	MYH11	NW_011515158.1	8034985	8140280	+	6094	protein_coding	myosin%2C heavy chain 11%2C smooth muscle%2C transcript variant X3	Myosin_tail_1
105063967	325.213	337.668	269.899	422.606	420.82	403.328	310.927	415.585	-0.419196	0.018554	0.999409	ERN1	NW_011511653.1	5505215	5588880	+	4279	protein_coding	endoplasmic reticulum to nucleus signaling 1	Pkinase
105073252	59.5027	49.0163	54.3303	60.5189	102.99	118.688	54.2831	94.0655	-0.793411	0.0187573	0.999409	GSDMA	NW_011514988.1	826680	836442	-	1599	protein_coding	gasdermin A	-
105072454	52.3214	60.8165	36.8044	97.4456	104.098	61.9696	49.9807	87.8376	-0.814444	0.0187657	0.999409	MPP7	NW_011514851.1	973679	1104481	+	2980	protein_coding	membrane protein%2C palmitoylated 7 (MAGUK p55 subfamily member 7)	PDZ
105077865	373.431	278.667	417.116	644.167	401.994	532.519	356.405	526.226	-0.562599	0.0187808	0.999409	SNX18	NW_011516528.1	6777004	6800575	-	2516	protein_coding	sorting nexin 18	PX
105080849	1240.32	1094.7	886.81	1494.51	1283.5	1546.09	1073.94	1441.37	-0.42507	0.0188244	0.999409	ANKFY1	NW_011517517.1	254474	323633	-	4283	protein_coding	ankyrin repeat and FYVE domain containing 1%2C transcript variant X2	FYVE
105067490	239.037	289.559	223.455	303.62	359.912	380.22	250.684	347.917	-0.472503	0.0189843	0.999409	NR2C2	NW_011513243.1	23713768	23777116	-	2484	protein_coding	nuclear receptor subfamily 2%2C group C%2C member 2%2C transcript variant X1	Hormone_recep
novel.568	55.3991	99.8479	49.9488	55.3901	166.113	210.067	68.3986	143.857	-1.07142	0.0190649	0.999409	-	NW_011514986.1	8004609	8024453	-	2538	-	-	-
105063959	33.855	37.2161	14.897	48.2099	50.9414	75.624	28.656	58.2584	-1.02803	0.0190909	0.999409	ICAM2	NW_011511653.1	5599720	5605718	+	2201	protein_coding	intercellular adhesion molecule 2	-
105070789	1060.79	933.124	861.398	1151.91	1293.47	1228.89	951.771	1224.76	-0.36418	0.0191157	0.999409	DAP	NW_011514256.1	529518	577304	-	322	protein_coding	death-associated protein	-
105065443	5.12954	29.0467	14.897	56.4159	23.2558	52.5166	16.3577	44.0628	-1.42309	0.0191238	0.999409	ROR2	NW_011512512.1	2433529	2518580	-	3563	protein_coding	receptor tyrosine kinase-like orphan receptor 2	Pkinase_Tyr
105071524	385.742	383.053	311.961	464.662	663.345	424.334	360.252	517.447	-0.522384	0.0193242	0.999409	FAM101B	NW_011514557.1	2289102	2291484	-	720	protein_coding	family with sequence similarity 101%2C member B	-
novel.830	1.02591	10.8925	2.62888	7.1802	4.42968	70.3723	4.8491	27.3274	-2.48679	0.0197222	0.999409	-	NW_011516739.1	645288	650423	-	1192	-	-	-
105075408	53.3473	62.6319	47.3199	84.111	74.1972	110.285	54.433	89.531	-0.718808	0.0197971	0.999409	ZCCHC24	NW_011515632.1	4578737	4633098	+	753	protein_coding	zinc finger%2C CCHC domain containing 24	-
105081904	628.882	565.502	444.281	828.801	530.455	1266.7	546.222	875.319	-0.680849	0.0198736	0.999409	IFIT5	NW_011517816.1	12269453	12273489	-	3083	protein_coding	interferon-induced protein with tetratricopeptide repeats 5	-
novel.875	52.3214	26.3235	29.794	106.677	35.4375	86.1273	36.1463	76.0807	-1.08017	0.0201445	0.999409	-	NW_011517391.1	5	3966	-	3962	-	PF02093:Gag P30 core shell protein|PF01140:Matrix protein (MA), p15	Gag_p30
105078511	26.6736	25.4158	31.5466	56.4159	85.2714	30.4596	27.8787	57.3823	-1.03867	0.0201496	0.999409	CREM	NW_011516559.1	130223	175192	+	1646	protein_coding	cAMP responsive element modulator%2C transcript variant X1	bZIP_1
105079664	37.9586	61.7242	27.1651	88.2139	58.6933	90.3286	42.2827	79.0786	-0.904188	0.02016	0.999409	BCL2L15	NW_011510931.1	13277207	13281723	+	564	protein_coding	BCL2-like 15	-
105077035	354.964	481.086	426.756	524.155	547.066	647.005	420.935	572.742	-0.44349	0.0203401	0.999409	AVEN	NW_011516268.1	489722	628244	+	1278	protein_coding	apoptosis%2C caspase activation inhibitor	-
105081424	201.078	156.126	239.228	416.452	179.402	405.428	198.811	333.761	-0.747885	0.0205115	0.999409	PROK2	NW_011517692.1	4403041	4419653	+	464	protein_coding	prokineticin 2	-
105064124	0	0.907709	0	8.20595	3.32226	4.20133	0.30257	5.24318	-3.97171	0.0205183	0.999409	LOC105064124	NW_011510157.1	176	7620	-	475	protein_coding	probable methyltransferase TARBP1%2C transcript variant X1	-
105080493	184.664	182.449	139.331	209.252	283.5	237.375	168.815	243.376	-0.528295	0.020632	0.999409	MYO5A	NW_011517309.1	8547322	8657127	+	6700	protein_coding	myosin VA (heavy chain 12%2C myoxin)%2C transcript variant X3	Myosin_head
105061855	3.07773	19.9696	39.4333	91.2912	35.4375	53.567	20.8269	60.0985	-1.52083	0.0207467	0.999409	LOC105061855	NW_011511198.1	321711	327053	+	441	protein_coding	hemoglobin subunit epsilon-like	-
105079744	9.23318	9.98479	5.25777	21.5406	27.6855	15.755	8.15858	21.6604	-1.41242	0.0208806	0.999409	LOC105079744	NW_011516836.1	2269589	2303094	-	2426	pseudogene	-	-
105061823	187.741	191.527	105.155	308.749	205.98	248.929	161.474	254.553	-0.658696	0.0209943	0.999409	DLEC1	NW_011511178.1	977156	1040058	+	5580	protein_coding	deleted in lung and esophageal cancer 1	-
105063300	291.358	304.082	306.703	377.474	385.382	414.881	300.715	392.579	-0.384256	0.0210406	0.999409	TNFSF10	NW_011511611.1	1532359	1547310	-	1082	protein_coding	tumor necrosis factor (ligand) superfamily%2C member 10	-
105072550	38.9845	49.924	7.01036	40.004	358.804	129.191	31.973	176	-2.4613	0.0211126	0.999409	RUNDC3A	NW_011514977.1	932714	941967	-	1918	protein_coding	RUN domain containing 3A	RUN
105062469	38.9845	133.433	80.6191	227.715	139.535	123.939	84.3456	163.73	-0.954577	0.0211397	0.999409	DMRTC2	NW_011511555.1	453025	457017	-	1654	protein_coding	DMRT-like family C2	DM
105079724	148.757	149.772	112.166	182.582	214.84	192.211	136.898	196.544	-0.522753	0.0214302	0.999409	LRIG2	NW_011510931.1	13848649	13895224	-	3887	protein_coding	leucine-rich repeats and immunoglobulin-like domains 2%2C transcript variant X2	I-set
105081255	10.2591	8.16938	7.88665	36.9268	11.0742	24.1577	8.77171	24.0529	-1.46251	0.0217379	0.999409	PFN2	NW_011517679.1	515385	519020	+	1873	protein_coding	profilin 2	-
105064571	819.701	888.647	1069.08	1242.18	1277.96	1109.15	925.809	1209.76	-0.385421	0.0218509	0.999409	ERAP2	NW_011511990.1	1181577	1215892	-	3247	protein_coding	endoplasmic reticulum aminopeptidase 2	-
105075398	349.835	328.591	182.269	643.141	400.886	350.811	286.898	464.946	-0.697723	0.0220776	0.999409	CDH23	NW_011515632.1	10533477	10612939	-	7004	protein_coding	cadherin-related 23%2C transcript variant X1	Cadherin
105074020	17.4405	20.8773	9.63924	45.1327	26.5781	33.6106	15.9857	35.1072	-1.14037	0.0221937	0.999409	TXNRD3	NW_011510722.1	2066310	2089554	+	1485	protein_coding	thioredoxin reductase 3	Pyr_redox_2
105066287	319.058	292.282	250.62	422.606	364.341	371.818	287.32	386.255	-0.428287	0.0222671	0.999409	PARP4	NW_011512597.1	19241393	19281395	-	3313	protein_coding	poly (ADP-ribose) polymerase family%2C member 4%2C transcript variant X1	BRCT
105067379	37.9586	24.5081	99.0213	72.8278	157.254	119.738	53.8294	116.606	-1.11134	0.0222861	0.999409	HEMGN	NW_011513243.1	14619829	14665865	-	1780	protein_coding	hemogen%2C transcript variant X2	-
105080017	645.297	910.432	672.118	759.05	1295.68	1209.98	742.616	1088.24	-0.550922	0.0222923	0.999409	LOC105080017	NW_011517098.1	11647078	11678331	+	7509	protein_coding	cytoplasmic dynein 1 heavy chain 1	-
105063442	1326.5	1178.21	1188.26	1460.66	1564.79	1586	1230.99	1537.15	-0.320672	0.0223621	0.999409	WASF2	NW_011511613.1	1431170	1487858	+	2093	protein_coding	WAS protein family%2C member 2	-
105077587	12.3109	33.5852	10.5155	36.9268	45.4043	46.2146	18.8039	42.8486	-1.18459	0.0225268	0.999409	LOC105077587	NW_011516271.1	907668	918796	+	2201	protein_coding	arachidonate 15-lipoxygenase B-like	-
105078406	1082.33	625.411	691.397	1327.31	885.937	1382.24	799.714	1198.5	-0.5844	0.0225905	0.999409	MCEMP1	NW_011516557.1	5039383	5042048	+	1289	protein_coding	mast cell-expressed membrane protein 1	-
105066988	0	1.81542	2.62888	10.2574	8.85937	7.35233	1.48143	8.82304	-2.53642	0.0227291	0.999409	LOC105066988	NW_011513012.1	455634	457587	+	1112	pseudogene	-	-
105069090	71.8136	74.4321	64.8458	148.733	99.6679	89.2783	70.3638	112.56	-0.679285	0.022745	0.999409	LOC105069090	NW_011513546.1	1666334	1668916	+	2582	protein_coding	putative SCAN domain-containing protein SCAND2P	SCAN
105066660	2.05182	0.907709	7.88665	9.23169	34.3301	7.35233	3.61539	16.9714	-2.21262	0.0228213	0.999409	LOC105066660	NW_011509858.1	240132	240739	-	500	V_segment	-	V-set
105062470	26.6736	57.1856	25.4126	118.986	58.6933	50.416	36.4239	76.0318	-1.06109	0.0228411	0.999409	LYPD4	NW_011511555.1	458343	463377	+	2017	protein_coding	LY6/PLAUR domain containing 4	-
105073155	299.565	252.343	254.126	429.786	614.619	248.929	268.678	431.111	-0.682178	0.0228563	0.999409	C1QTNF6	NW_011514986.1	7393891	7402003	+	3289	protein_coding	C1q and tumor necrosis factor related protein 6	Collagen
105067104	107.72	98.0325	83.248	138.475	135.105	147.047	96.3337	140.209	-0.543763	0.0229483	0.999409	HSPA4L	NW_011513121.1	827599	873807	-	4199	protein_coding	heat shock 70kDa protein 4-like	HSP70
105076452	191.845	188.803	139.331	203.097	276.855	274.137	173.326	251.363	-0.537051	0.0229612	0.999409	ACP2	NW_011516265.1	1357367	1364802	+	2264	protein_coding	acid phosphatase 2%2C lysosomal%2C transcript variant X1	Acid_phosphat_A
105081952	403.182	386.684	280.414	726.226	325.582	651.206	356.76	567.671	-0.670997	0.0230058	0.999409	GCA	NW_011517956.1	5978898	5994015	+	1235	protein_coding	grancalcin%2C EF-hand calcium binding protein%2C transcript variant X1	-
105075664	649.4	564.595	478.457	934.452	667.775	725.78	564.151	776.002	-0.4609	0.0230563	0.999409	C1RL	NW_011509867.1	97625	106589	-	1566	protein_coding	complement component 1%2C r subcomponent-like%2C transcript variant X2	Trypsin
novel.1018	58.4768	49.924	35.0518	112.832	47.6191	107.134	47.8175	89.1949	-0.90399	0.02316	0.999409	-	NW_011544904.1	8668986	8671450	-	2465	-	-	-
105069346	59.5027	189.711	132.321	215.406	287.929	182.758	127.178	228.698	-0.843863	0.0233198	0.999409	VPREB3	NW_011513709.1	827069	828263	+	459	protein_coding	pre-B lymphocyte 3	V-set
105080298	21.5441	5.44625	35.9281	248.23	68.6601	26.2583	20.9728	114.383	-2.44703	0.0237443	0.999409	LOC105080298	NW_011517149.1	3619602	3629808	-	481	protein_coding	antibacterial peptide PMAP-23-like	-
105074033	1285.46	1150.97	845.625	1554	1302.33	1628.02	1094.02	1494.78	-0.450813	0.0238458	0.999409	IQSEC1	NW_011510722.1	339869	477632	+	2202	protein_coding	IQ motif and Sec7 domain 1	-
105070944	76.9432	86.2323	89.3821	121.038	128.461	119.738	84.1859	123.079	-0.546092	0.0243497	0.999409	DNAJC16	NW_011514262.1	6345962	6378701	-	4058	protein_coding	DnaJ (Hsp40) homolog%2C subfamily C%2C member 16	DnaJ
105079703	2.05182	0	0.876295	24.6178	3.32226	1.05033	0.976038	9.66348	-3.34336	0.0244127	0.999409	LOC105079703	NW_011516813.1	13	1274	-	590	protein_coding	paired immunoglobulin-like type 2 receptor beta	V-set
105072939	24.6218	30.8621	20.1548	32.8238	55.371	56.718	25.2129	48.3043	-0.937159	0.0251627	0.999409	IKZF2	NW_011514985.1	11842680	11994475	+	2115	protein_coding	IKAROS family zinc finger 2 (Helios)%2C transcript variant X2	-
105070988	443.193	403.023	309.332	640.064	451.828	523.066	385.182	538.319	-0.484167	0.0253272	0.999409	KIF1B	NW_011514262.1	9907507	10028508	-	9311	protein_coding	kinesin family member 1B%2C transcript variant X2	Kinesin
105072820	200.052	263.235	208.558	253.359	401.994	316.15	223.949	323.834	-0.530841	0.0254579	0.999409	AGO1	NW_011514983.1	6267039	6297561	-	4035	protein_coding	argonaute RISC catalytic component 1	Piwi
105080815	479.099	383.053	448.663	816.492	387.597	814.008	436.938	672.699	-0.623113	0.0255895	0.999409	PDZD8	NW_011517503.1	7337748	7409651	-	6169	protein_coding	PDZ domain containing 8	C1_1
105066462	918.189	891.37	1648.31	1754.02	1646.73	1645.87	1152.62	1682.21	-0.545088	0.0256512	0.999409	RNF11	NW_011512834.1	2864001	2898291	-	2693	protein_coding	ring finger protein 11	-
novel.401	18.4664	25.4158	37.6807	38.9782	88.5937	42.0133	27.1876	56.5284	-1.04853	0.0256756	0.999409	-	NW_011513524.1	10378782	10380563	+	1124	-	-	-
105082030	155.938	144.326	134.073	179.505	194.906	235.275	144.779	203.229	-0.490279	0.0256948	0.999409	DCP2	NW_011517961.1	7282756	7322681	-	1710	protein_coding	decapping mRNA 2%2C transcript variant X1	NUDIX
novel.725	10.2591	13.6156	10.5155	30.7723	17.7187	30.4596	11.4634	26.3169	-1.19943	0.0257451	0.999409	-	NW_011516269.1	35770849	35772213	+	1233	-	-	-
105064569	520.136	642.658	424.127	565.185	925.804	802.454	528.973	764.481	-0.531095	0.0258602	0.999409	LNPEP	NW_011511990.1	1090556	1170610	-	3646	protein_coding	leucyl/cystinyl aminopeptidase	-
novel.861	50.2695	69.8936	47.3199	91.2912	74.1972	106.084	55.8277	90.524	-0.697345	0.0259668	0.999409	-	NW_011517098.1	10459259	10480787	-	4367	-	-	-
105078782	49.2436	39.9392	45.5673	87.1882	70.8749	61.9696	44.9167	73.3443	-0.70955	0.0261033	0.999409	KIF27	NW_011516693.1	2137169	2196155	-	4610	protein_coding	kinesin family member 27	Kinesin
105067596	37.9586	25.4158	37.6807	116.935	25.4707	77.7246	33.685	73.3767	-1.12595	0.0261131	0.999409	MMP8	NW_011513264.1	2153069	2163515	+	1413	protein_coding	matrix metallopeptidase 8 (neutrophil collagenase)	Hemopexin
novel.493	1.02591	0	0	3.07723	3.32226	8.40266	0.34197	4.93405	-3.88211	0.0263797	0.999409	-	NW_011514262.1	10582417	10583010	+	305	-	-	-
105081731	198	195.157	192.785	252.333	290.144	243.677	195.314	262.051	-0.423743	0.026469	0.999409	LZTS2	NW_011517816.1	3754138	3758663	-	2452	protein_coding	leucine zipper%2C putative tumor suppressor 2	Fez1
105072708	5.12954	4.53854	5.25777	15.3861	17.7187	11.5537	4.97529	14.8862	-1.58046	0.0265369	0.999409	RASGEF1A	NW_011510558.1	490746	521522	-	1970	protein_coding	RasGEF domain family%2C member 1A%2C transcript variant X2	-
105064880	2.05182	0	2.62888	3.07723	9.96679	15.755	1.56023	9.59967	-2.62332	0.0267011	0.999409	LOC105064880	NW_011509858.1	78604	87166	-	480	V_segment	-	V-set
105082684	6.15545	5.44625	4.38147	18.4634	9.96679	18.906	5.32773	15.7787	-1.57398	0.0268613	0.999409	CRLF1	NW_011544898.1	1777622	1784804	-	1356	protein_coding	cytokine receptor-like factor 1	-
105080750	379.586	753.398	516.138	614.42	1081.95	852.87	549.707	849.747	-0.62763	0.0268893	0.999409	ABLIM1	NW_011517503.1	5173032	5339011	-	3662	protein_coding	actin binding LIM protein 1%2C transcript variant X3	LIM
105070834	809.442	774.275	604.643	1039.08	910.3	917.991	729.454	955.79	-0.390522	0.0269232	0.999409	TUBGCP6	NW_011514259.1	960052	980383	-	4877	protein_coding	tubulin%2C gamma complex associated protein 6	-
105078736	860.738	944.925	486.344	1126.27	813.954	1725.7	764.002	1221.97	-0.677908	0.0271511	0.999409	DDX58	NW_011516693.1	51081	86382	-	3824	protein_coding	DEAD (Asp-Glu-Ala-Asp) box polypeptide 58	Helicase_C
105074026	10.2591	11.8002	10.5155	15.3861	55.371	16.8053	10.8583	29.1875	-1.42204	0.0273424	0.999409	LOC105074026	NW_011510722.1	104382	191895	-	1473	protein_coding	uncharacterized LOC105074026	-
105078224	40.0104	28.139	17.5259	69.7505	55.371	39.9126	28.5584	55.0114	-0.953328	0.0274036	0.999409	PLIN5	NW_011516557.1	2932228	2939499	-	1890	protein_coding	perilipin 5	Perilipin
105080894	3052.08	3612.68	2862.86	3949.11	3790.7	4310.57	3175.87	4016.79	-0.338898	0.0274494	0.999409	ANKRD11	NW_011517529.1	420293	498952	+	7865	protein_coding	ankyrin repeat domain 11	-
105065814	0	0.907709	0.876295	8.20595	5.5371	4.20133	0.594668	5.98146	-3.28779	0.0275647	0.999409	KIF19	NW_011512519.1	5982962	6006864	-	3317	protein_coding	kinesin family member 19	Kinesin
novel.98	60.5286	57.1856	32.4229	209.252	33.2226	310.898	50.0457	184.458	-1.88287	0.027767	0.999409	-	NW_011510741.1	191573	201247	-	3376	-	PF02026:RyR domain	-
105081120	16.4145	20.8773	20.1548	34.8753	34.3301	40.963	19.1489	36.7228	-0.936437	0.0277746	0.999409	BACE2	NW_011517549.1	44449	104956	-	1616	protein_coding	beta-site APP-cleaving enzyme 2	Asp
105071582	38.9845	78.0629	86.7532	96.4199	120.709	126.04	67.9336	114.39	-0.746543	0.0278022	0.999409	KLF8	NW_011510536.1	111256	167900	+	3731	protein_coding	Kruppel-like factor 8%2C transcript variant X1	-
105080319	22.57	3.63083	42.0622	240.024	63.123	48.3153	22.7543	117.154	-2.36377	0.027894	0.999409	LOC105080319	NW_011517149.1	3650990	3662227	+	451	protein_coding	antibacterial peptide PMAP-37-like	-
105070115	58.4768	74.4321	70.1036	106.677	99.6679	98.7313	67.6708	101.692	-0.585557	0.028101	0.999409	FADS3	NW_011514128.1	2167503	2182063	-	1434	protein_coding	fatty acid desaturase 3	-
105065887	326.239	385.776	304.074	360.036	445.183	723.679	338.697	509.633	-0.589435	0.0282825	0.999409	TRIM25	NW_011512521.1	3799984	3815418	+	1689	protein_coding	tripartite motif containing 25	SPRY
105075875	2051.82	2458.98	1759.6	2707.96	2478.41	3022.86	2090.13	2736.41	-0.388757	0.0283223	0.999409	BAZ2A	NW_011515840.1	135229	165784	+	6412	protein_coding	bromodomain adjacent to zinc finger domain%2C 2A%2C transcript variant X2	MBD
105070804	2205.7	1537.66	1969.91	2293.56	2331.12	3128.94	1904.42	2584.54	-0.440724	0.0284308	0.999409	LOC105070804	NW_011509864.1	1480373	1495075	-	986	C_region	-	C1-set
105066445	230.83	190.619	188.403	366.19	256.922	244.728	203.284	289.28	-0.510613	0.0285262	0.999409	ZYG11B	NW_011512834.1	1698194	1767416	-	3939	protein_coding	zyg-11 family member B%2C cell cycle regulator	-
105066090	85.1504	48.1086	29.794	109.755	166.113	54.6173	54.351	110.162	-1.02288	0.0285844	0.999409	OSBP2	NW_011512590.1	3897096	3998464	+	4180	protein_coding	oxysterol binding protein 2%2C transcript variant X3	-
105080695	56.425	159.757	52.5777	232.844	233.666	85.0769	89.5865	183.862	-1.03613	0.0286181	0.999409	HECW1	NW_011517499.1	1388018	1601746	-	3923	protein_coding	HECT%2C C2 and WW domain containing E3 ubiquitin protein ligase 1	HECT
105083433	1519.37	1466.86	1707.02	1935.58	1751.94	2467.23	1564.42	2051.58	-0.3911	0.0286946	0.999409	EPSTI1	NW_011544908.1	240793	318262	+	1208	protein_coding	epithelial stromal interaction 1 (breast)%2C transcript variant X2	-
105070114	11.285	14.5233	14.0207	19.4891	26.5781	43.0636	13.2764	29.7103	-1.15873	0.0287205	0.999409	RAB3IL1	NW_011514128.1	2188571	2207537	-	2069	protein_coding	RAB3A interacting protein (rabin3)-like 1%2C transcript variant X2	-
105065749	1486.54	1610.28	6045.56	7740.26	12495	8125.37	3047.46	9453.55	-1.63321	0.0287728	0.999409	HBM	NW_011512519.1	8238120	8238789	-	476	protein_coding	hemoglobin%2C mu	-
105070031	3861.52	3769.71	2431.72	4988.19	4557.04	4177.17	3354.32	4574.13	-0.447613	0.0288432	0.999409	KIF21B	NW_011514126.1	1297558	1325210	+	5068	protein_coding	kinesin family member 21B	Kinesin
105063972	1359.33	1608.46	1322.33	1790.95	1735.33	1847.54	1430.04	1791.27	-0.324886	0.028904	0.999409	STK17B	NW_011511680.1	671002	710890	+	1502	protein_coding	serine/threonine kinase 17b	Pkinase
105072313	0	3.63083	1.75259	6.15446	8.85937	13.6543	1.79447	9.55605	-2.38463	0.0292563	0.999409	LOC105072313	NW_011514844.1	781139	788449	-	748	lncRNA	uncharacterized LOC105072313	-
105063028	406.26	434.792	266.394	595.957	448.505	527.267	369.149	523.91	-0.50608	0.0292731	0.999409	KDM7A	NW_011511605.1	1628047	1667493	+	4212	protein_coding	lysine (K)-specific demethylase 7A	JmjC
105071593	62.5804	94.4017	64.8458	88.2139	120.709	145.996	73.9427	118.306	-0.676327	0.0295229	0.999409	NF1	NW_011514557.1	5189449	5361436	+	8996	protein_coding	neurofibromin 1	-
105074130	23.5959	13.6156	12.2681	38.9782	28.7929	33.6106	16.4932	33.7939	-1.04557	0.0295406	0.999409	KCNG2	NW_011510723.1	50187	51610	+	733	protein_coding	potassium voltage-gated channel%2C subfamily G%2C member 2	Ion_trans
105065321	90.28	128.895	180.517	188.737	215.947	205.865	133.23	203.516	-0.607909	0.0296232	0.999409	GCLM	NW_011512444.1	3360826	3372740	-	1238	protein_coding	glutamate-cysteine ligase%2C modifier subunit	-
105075116	701.722	617.242	520.519	821.62	765.228	797.203	613.161	794.684	-0.374993	0.0296373	0.999409	LGALS8	NW_011515599.1	4482798	4497585	+	1135	protein_coding	lectin%2C galactoside-binding%2C soluble%2C 8	-
105063040	1285.46	1187.28	967.429	1466.81	1446.29	1477.82	1146.73	1463.64	-0.352478	0.0298059	0.999409	ZC3HAV1	NW_011511605.1	2398983	2448638	+	3815	protein_coding	zinc finger CCCH-type%2C antiviral 1	WWE
105071646	182.612	381.238	172.63	513.897	374.308	314.049	245.493	400.752	-0.706666	0.0299722	0.999409	MX2	NW_011514563.1	45859	80323	-	3529	protein_coding	MX dynamin-like GTPase 2	-
105078803	55.3991	76.2475	52.5777	107.703	87.4863	91.3789	61.4081	95.5228	-0.637256	0.030525	0.999409	CTSL	NW_011516693.1	4793831	4797539	+	1187	protein_coding	cathepsin L	Peptidase_C1
105079802	82.0727	93.494	69.2273	117.96	128.461	113.436	81.598	119.952	-0.556141	0.0305424	0.999409	FAM126A	NW_011517028.1	760786	820234	-	3256	protein_coding	family with sequence similarity 126%2C member A%2C transcript variant X1	-
105083077	628.882	501.963	385.57	770.333	629.015	693.22	505.472	697.523	-0.465807	0.0305502	0.999409	LOC105083077	NW_011544902.1	5512559	5515733	+	461	protein_coding	signal-regulatory protein beta-1 isoform 3-like	V-set
105073028	3023.35	3018.13	3225.64	3898.85	3933.56	3480.8	3089.04	3771.07	-0.287751	0.0307711	0.999409	KIAA0930	NW_011514986.1	1621819	1660055	+	7094	protein_coding	KIAA0930 ortholog	-
105080318	7.18136	0	5.25777	35.901	12.1816	6.302	4.14638	18.1282	-2.14139	0.0309776	0.999409	LOC105080318	NW_011517149.1	3609201	3612538	-	579	protein_coding	protegrin-2-like	-
novel.159	53.3473	44.4777	78.8665	125.141	68.6601	105.033	58.8972	99.6114	-0.757508	0.0310305	0.999409	-	NW_011511553.1	11126201	11138789	+	3307	-	-	-
105071637	0	0	0	0	60.9082	115.537	0	58.8149	-8.4184	0.0312443	0.999409	LOC105071637	NW_011510539.1	2744	3183	+	336	V_segment	The sequence of the model RefSeq transcript was modified relative to this genomic sequence to represent the inferred CDS: added 201 bases not found in genome assembly	-
105084160	542.706	700.751	618.664	811.363	862.681	733.132	620.707	802.392	-0.369749	0.0312823	0.999409	MPRIP	NW_011509917.1	390789	467368	+	2924	protein_coding	myosin phosphatase Rho interacting protein	PH
105075176	56.425	54.4625	65.7221	101.549	107.42	69.322	58.8699	92.7635	-0.654483	0.0315942	0.999409	SV2B	NW_011515601.1	8208532	8364633	-	5713	protein_coding	synaptic vesicle glycoprotein 2B%2C transcript variant X1	Sugar_tr
105074320	645.297	573.672	504.746	769.307	852.714	647.005	574.571	756.342	-0.396997	0.0316454	0.999409	NLRP12	NW_011515311.1	494767	512585	-	3624	protein_coding	NLR family%2C pyrin domain containing 12	NACHT
105070243	269.814	315.883	233.094	400.04	367.664	332.955	272.93	366.886	-0.427101	0.0316666	0.999409	SYNJ1	NW_011514130.1	3905438	3984783	+	5353	protein_coding	synaptojanin 1%2C transcript variant X1	Exo_endo_phos
105077741	7.18136	9.98479	2.62888	18.4634	11.0742	28.359	6.59835	19.2989	-1.55523	0.0316814	0.999409	CDS1	NW_011516410.1	6808370	6854895	-	2662	protein_coding	CDP-diacylglycerol synthase (phosphatidate cytidylyltransferase) 1	-
105067994	108.746	66.2627	71.8562	148.733	121.816	110.285	82.2884	126.945	-0.629693	0.0317919	0.999409	DHTKD1	NW_011513322.1	47296	87117	+	4259	protein_coding	dehydrogenase E1 and transketolase domain containing 1%2C transcript variant X1	-
105066404	52.3214	56.2779	106.032	144.63	160.576	75.624	71.5437	126.943	-0.82398	0.0320263	0.999409	ALOX15	NW_011512710.1	98255	106811	+	2214	protein_coding	arachidonate 15-lipoxygenase	Lipoxygenase
105072458	25.6477	48.1086	35.9281	57.4416	80.8417	54.6173	36.5615	64.3002	-0.809005	0.0320383	0.999409	LOC105072458	NW_011514851.1	2424910	2441331	+	3463	protein_coding	FERM domain-containing protein 4A-like	-
105066339	1.02591	6.35396	1.75259	22.5664	6.64453	9.45299	3.04415	12.888	-2.07253	0.0320685	0.999409	TBATA	NW_011512613.1	592122	623951	+	1333	protein_coding	thymus%2C brain and testes associated	-
105077067	649.4	529.194	570.468	728.278	725.361	759.391	583.021	737.676	-0.340099	0.0323111	0.999409	PPP1R15B	NW_011509872.1	69320	74087	+	1354	protein_coding	protein phosphatase 1%2C regulatory subunit 15B	-
105068818	83.0986	157.034	124.434	299.517	111.85	217.419	121.522	209.595	-0.785754	0.0323873	0.999409	ADCY4	NW_011513511.1	1564059	1579148	-	3434	protein_coding	adenylate cyclase 4	Guanylate_cyc
105076525	2031.3	1683.8	1618.52	3029.02	1911.41	2287.62	1777.87	2409.35	-0.438788	0.0324695	0.999409	HIPK3	NW_011516265.1	11691266	11769834	-	6120	protein_coding	homeodomain interacting protein kinase 3%2C transcript variant X4	Pkinase
105077495	62.5804	73.5244	49.0725	103.6	88.5937	92.4293	61.7258	94.8743	-0.621679	0.0325623	0.999409	TNK1	NW_011516271.1	317694	328473	+	4044	protein_coding	tyrosine kinase%2C non-receptor%2C 1%2C transcript variant X1	Pkinase_Tyr
105083855	0	0.907709	0	8.20595	1.10742	5.25166	0.30257	4.85501	-3.86219	0.0331523	0.999409	GLYATL3	NW_011544912.1	7428531	7442999	+	1042	protein_coding	glycine-N-acyltransferase-like 3	-
105073742	2.05182	0	0	8.20595	3.32226	7.35233	0.683939	6.29351	-3.28885	0.0333762	0.999409	MPV17L	NW_011515158.1	8373055	8377475	-	1064	protein_coding	MPV17 mitochondrial membrane protein-like	-
105065818	16.4145	13.6156	7.88665	22.5664	38.7597	23.1073	12.6389	28.1445	-1.16038	0.0333861	0.999409	LOC105065818	NW_011512519.1	6899651	6994911	+	531	protein_coding	zinc transporter ZIP11-like	-
105077700	728.395	544.625	670.366	854.444	712.072	1081.84	647.795	882.786	-0.447017	0.0334059	0.999409	HERC5	NW_011516410.1	3920562	3958188	-	3178	protein_coding	HECT and RLD domain containing E3 ubiquitin protein ligase 5%2C transcript variant X2	HECT
105065892	120.031	124.356	144.589	151.81	261.351	168.053	129.659	193.738	-0.577342	0.0334155	0.999409	PCTP	NW_011512521.1	4682528	4707814	-	2043	protein_coding	phosphatidylcholine transfer protein%2C transcript variant X1	START
105078197	45.14	49.0163	42.9384	57.4416	87.4863	75.624	45.6982	73.5173	-0.684537	0.0335536	0.999409	LOC105078197	NW_011516557.1	2407948	2420042	+	2257	protein_coding	tight junction protein ZO-3-like	PDZ
105066820	62.5804	48.1086	45.5673	70.7763	89.7011	84.0266	52.0854	81.5013	-0.648776	0.0335799	0.999409	GK5	NW_011512871.1	3196962	3251538	+	2246	protein_coding	glycerol kinase 5 (putative)	FGGY_N
105082444	2.05182	0	4.38147	0	23.2558	22.057	2.14443	15.1043	-2.80868	0.0337992	0.999409	LOC105082444	NW_011543080.1	25	737	+	368	protein_coding	DNA-directed RNA polymerase I subunit RPA1-like	-
105066739	5.12954	3.63083	6.13406	7.1802	26.5781	13.6543	4.96481	15.8042	-1.66561	0.0339632	0.999409	LOC105066739	NW_011512860.1	17833	31738	+	1647	protein_coding	butyrophilin subfamily 1 member A1-like	V-set
105068899	265.71	231.466	193.661	315.929	303.433	304.596	230.279	307.986	-0.421243	0.0340076	0.999409	RC3H1	NW_011513524.1	250176	285874	-	3743	protein_coding	ring finger and CCCH-type domains 1%2C transcript variant X2	-
105075511	2.05182	0	6.13406	6.15446	32.1152	5.25166	2.72863	14.5071	-2.39558	0.0340845	0.999409	GIPC2	NW_011515636.1	8661599	8737408	-	1734	protein_coding	GIPC PDZ domain containing family%2C member 2	PDZ
105063667	93.3577	125.264	95.5161	115.909	188.262	168.053	104.713	157.408	-0.586273	0.0342824	0.999409	RBM15	NW_011511616.1	1034836	1038199	+	3364	protein_coding	RNA binding motif protein 15	RRM_1
105073232	2057.97	1585.77	1307.43	2314.08	2945.74	1753.01	1650.39	2337.61	-0.502404	0.0343979	0.999409	CCR7	NW_011514988.1	392184	403252	+	2070	protein_coding	chemokine (C-C motif) receptor 7	7tm_1
105069242	19.4923	20.8773	21.9074	31.798	42.082	40.963	20.759	38.281	-0.880296	0.034399	0.999409	KIF7	NW_011513546.1	684660	701180	-	4373	protein_coding	kinesin family member 7	Kinesin
105080760	5.12954	5.44625	7.88665	15.3861	22.1484	12.604	6.15415	16.7129	-1.4334	0.0344057	0.999409	HSPA12A	NW_011517503.1	6896835	6928216	-	2966	protein_coding	heat shock 70kDa protein 12A	-
105065734	175.43	136.156	166.496	211.303	230.344	209.016	159.361	216.888	-0.44532	0.0344107	0.999409	NME4	NW_011512519.1	8032047	8033851	-	877	protein_coding	NME/NM23 nucleoside diphosphate kinase 4	NDK
105067383	557.069	443.87	301.445	806.234	503.877	607.092	434.128	639.068	-0.559064	0.0348497	0.999409	CORO2A	NW_011513243.1	14745998	14799242	-	2497	protein_coding	coronin%2C actin binding protein%2C 2A	-
105065832	2.05182	4.53854	1.75259	23.5921	6.64453	5.25166	2.78098	11.8294	-2.08838	0.0353545	0.999409	LOC105065832	NW_011512521.1	149477	152389	-	2913	protein_coding	nuclear envelope pore membrane protein POM 121C-like	-
105069427	2.05182	0	1.75259	6.15446	11.0742	5.25166	1.26814	7.49344	-2.57643	0.0356224	0.999409	RAI14	NW_011513750.1	1056252	1194032	-	4013	protein_coding	retinoic acid induced 14%2C transcript variant X2	Ank
105080772	108.746	154.31	90.2584	135.398	222.592	184.859	117.772	180.949	-0.618658	0.0357219	0.999409	CACUL1	NW_011517503.1	8482449	8533595	-	1701	protein_coding	CDK2-associated%2C cullin domain 1	Cullin
105062430	13.3368	0	9.63924	66.6733	13.2891	11.5537	7.65869	30.5053	-2.00255	0.035856	0.999409	RUNDC3B	NW_011511553.1	524514	638802	-	1550	protein_coding	RUN domain containing 3B	RUN
105073453	189.793	229.65	198.043	254.384	254.707	328.754	205.829	279.282	-0.439855	0.0361225	0.999409	TVP23A	NW_011509865.1	345515	375257	+	2281	protein_coding	trans-golgi network vesicle protein 23 homolog A (S. cerevisiae)%2C transcript variant X2	-
105074985	466.789	461.116	263.765	627.755	573.644	499.958	397.223	567.119	-0.514606	0.0362741	0.999409	RBM47	NW_011515567.1	6883997	6888653	+	1413	protein_coding	RNA binding motif protein 47	RRM_1
105063500	874.074	699.843	797.428	1027.79	984.497	963.155	790.449	991.816	-0.327854	0.036304	0.999409	RCAN3	NW_011511613.1	3540842	3561985	-	2645	protein_coding	RCAN family member 3	-
105073246	147.731	112.556	100.774	157.964	186.047	169.104	120.354	171.038	-0.509503	0.0364706	0.999409	THRA	NW_011514988.1	753073	762768	-	2104	protein_coding	thyroid hormone receptor%2C alpha	zf-C4
105079723	22.57	9.07709	5.25777	27.6951	33.2226	26.2583	12.3016	29.0587	-1.25581	0.0367692	0.999409	TRIM2	NW_011516836.1	2843985	2956194	+	4071	protein_coding	tripartite motif containing 2%2C transcript variant X1	zf-B_box
105067944	1453.71	1213.61	766.758	2033.02	1677.74	1282.46	1144.69	1664.41	-0.540446	0.0367916	0.999409	LEF1	NW_011513299.1	12929457	13036950	-	3189	protein_coding	lymphoid enhancer-binding factor 1%2C transcript variant X3	HMG_box
105063996	1163.38	588.195	644.953	1576.57	818.384	1317.12	798.843	1237.36	-0.631976	0.0369124	0.999409	TNS1	NW_011511680.1	6259257	6388539	-	8963	protein_coding	tensin 1%2C transcript variant X11	SH2
105071585	1438.32	1151.88	1022.64	1567.34	1324.48	2009.29	1204.28	1633.7	-0.440405	0.0369251	0.999409	LGALS9	NW_011514557.1	4758557	4773225	-	1686	protein_coding	lectin%2C galactoside-binding%2C soluble%2C 9%2C transcript variant X3	-
105064791	4.10364	2.72313	0.876295	4.10297	21.041	8.40266	2.56769	11.1822	-2.1374	0.0369302	0.999409	LOC105064791	NW_011509858.1	75265	75899	-	411	protein_coding	immunoglobulin omega chain-like	V-set
105068249	19.4923	9.07709	7.88665	41.0297	17.7187	26.2583	12.152	28.3356	-1.23571	0.0370688	0.999409	SHE	NW_011513412.1	1959142	1974824	+	1772	protein_coding	Src homology 2 domain containing E	SH2
105084011	370.353	237.82	121.805	555.953	239.203	484.203	243.326	426.453	-0.811229	0.0370985	0.999409	HMCN1	NW_011511147.1	564714	963531	-	17206	protein_coding	hemicentin 1	I-set
105083729	2244.69	2275.63	1884.03	2716.17	2425.25	2853.75	2134.78	2665.06	-0.320267	0.0371287	0.999409	MED12	NW_011544911.1	1139298	1160717	-	6535	protein_coding	mediator complex subunit 12	-
novel.518	47.1918	55.3702	29.794	128.218	59.8007	55.6676	44.1187	81.2288	-0.883488	0.03736	0.999409	-	NW_011514563.1	39490	42078	-	2475	-	-	-
105084013	369.327	299.544	288.301	447.224	376.523	432.737	319.057	418.828	-0.394123	0.0374619	0.999409	CEP170	NW_011511147.1	2658682	2756917	-	5355	protein_coding	centrosomal protein 170kDa	FHA
105082585	54.3732	64.4473	97.2687	110.78	117.387	106.084	72.0297	111.417	-0.625125	0.0375699	0.999409	TMEM59L	NW_011544898.1	1793519	1798700	+	1625	protein_coding	transmembrane protein 59-like	-
novel.815	0	0	0	7.1802	5.5371	0	0	4.2391	-4.62418	0.0377194	0.999409	-	NW_011516729.1	63373	63738	+	366	-	-	-
105080429	20.5182	4.53854	16.6496	27.6951	24.3633	46.2146	13.9021	32.7577	-1.24337	0.0378003	0.999409	EREG	NW_011517196.1	4151860	4174472	-	873	protein_coding	epiregulin	-
novel.268	0	0	0	11.2832	0	2.10067	0	4.46128	-4.70149	0.0380924	0.999409	-	NW_011512444.1	1433334	1434151	+	374	-	-	-
105068212	0	0.907709	0.876295	3.07723	11.0742	3.151	0.594668	5.76748	-3.23165	0.0384221	0.999409	S100A16	NW_011513412.1	2527158	2533105	+	1161	protein_coding	S100 calcium binding protein A16%2C transcript variant X2	-
105077336	52.3214	28.139	20.1548	78.9822	54.2636	52.5166	33.5384	61.9208	-0.893518	0.0385668	0.999409	RGS17	NW_011516269.1	38019491	38106452	-	1639	protein_coding	regulator of G-protein signaling 17%2C transcript variant X1	RGS
105063702	12.3109	20.8773	9.63924	30.7723	33.2226	25.208	14.2758	29.7343	-1.05713	0.0393357	0.999409	LOC105063702	NW_011509858.1	503419	515496	+	625	protein_coding	protein PRR14L-like	-
105064971	16.4145	16.3388	23.66	21.5406	40.9746	51.4663	18.8044	37.9938	-1.01032	0.0395461	0.999409	KANK4	NW_011510175.1	2788018	2825941	+	4954	protein_coding	KN motif and ankyrin repeat domains 4	-
105075592	57.4509	101.663	145.465	259.513	227.021	80.8756	101.526	189.137	-0.895316	0.0395541	0.999409	CA12	NW_011515640.1	123005	180183	+	2173	protein_coding	carbonic anhydrase XII%2C transcript variant X1	-
105068925	320.084	295.913	271.651	364.139	365.449	412.781	295.883	380.79	-0.364903	0.0397138	0.999409	TOR1AIP2	NW_011513524.1	4718201	4745666	-	2741	protein_coding	torsin A interacting protein 2%2C transcript variant X1	-
105066844	154.912	124.356	110.413	178.479	167.221	196.412	129.894	180.704	-0.479106	0.0400377	0.999409	MRAS	NW_011512871.1	6193614	6247373	-	2314	protein_coding	muscle RAS oncogene homolog%2C transcript variant X1	Ras
105065440	22.57	36.3083	23.66	23.5921	38.7597	127.09	27.5128	63.1474	-1.19769	0.0402444	0.999409	DIRAS2	NW_011512512.1	1739392	1740000	-	609	protein_coding	DIRAS family%2C GTP-binding RAS-like 2	Ras
105073891	119.005	607.257	137.578	2279.2	189.369	1765.61	287.947	1411.39	-2.29317	0.0403775	0.999409	LOC105073891	NW_011515224.1	474731	481401	+	1648	protein_coding	serpin B4-like%2C transcript variant X1	Serpin
105070993	131.316	217.85	255.002	317.98	296.789	265.734	201.389	293.501	-0.541118	0.0407731	0.999409	LZIC	NW_011514262.1	10245540	10253815	+	1459	protein_coding	leucine zipper and CTNNBIP1 domain containing	-
105075540	2.05182	0.907709	0.876295	6.15446	14.3965	2.10067	1.27861	7.55053	-2.57888	0.0408629	0.999409	PTGER3	NW_011515636.1	14182769	14254138	+	2867	protein_coding	prostaglandin E receptor 3 (subtype EP3)%2C transcript variant X1	7tm_1
105076523	343.679	202.419	227.837	575.442	312.293	303.546	257.978	397.094	-0.62383	0.041142	0.999409	CD59	NW_011516265.1	11402813	11412534	+	1618	protein_coding	CD59 molecule%2C complement regulatory protein	-
105061786	1816.88	1701.05	1461.66	2282.28	1980.07	1959.92	1659.86	2074.09	-0.32172	0.0412808	0.999409	SNRK	NW_011511178.1	4282963	4324702	+	3264	protein_coding	SNF related kinase	Pkinase
105072914	4.10364	0.907709	0	8.20595	14.3965	4.20133	1.67045	8.93458	-2.46385	0.0415252	0.999409	GULP1	NW_011514985.1	8178570	8405131	+	1727	protein_coding	GULP%2C engulfment adaptor PTB domain containing 1%2C transcript variant X2	PID
novel.700	1.02591	0.907709	3.50518	4.10297	16.6113	6.302	1.81293	9.00543	-2.28894	0.0416461	0.999409	-	NW_011516006.1	6499374	6505562	-	772	-	-	-
105081516	982.821	859.6	645.829	1201.15	918.052	1227.84	829.417	1115.68	-0.428438	0.0416638	0.999409	VCPIP1	NW_011517737.1	2098514	2120263	+	5056	protein_coding	valosin containing protein (p97)/p47 complex interacting protein 1	OTU
105068250	7578.39	5324.62	4230.75	9604.03	6653.39	7649.57	5711.25	7969	-0.480711	0.0418547	0.999409	IL6R	NW_011513412.1	1994882	2039502	-	2649	protein_coding	interleukin 6 receptor	-
105080240	7.18136	8.16938	5.25777	17.4376	18.8262	14.7047	6.8695	16.9895	-1.30847	0.0419767	0.999409	LOC105080240	NW_011510937.1	410426	416115	+	585	protein_coding	adenylate cyclase type 6-like	Guanylate_cyc
105063369	26.6736	32.6775	27.1651	58.4674	52.0488	37.812	28.8388	49.4427	-0.776871	0.0420214	0.999409	ABCC5	NW_011511611.1	10491188	10563164	-	5650	protein_coding	ATP-binding cassette%2C sub-family C (CFTR/MRP)%2C member 5	ABC_membrane
105070386	110.798	146.141	71.8562	195.917	118.494	207.966	109.598	174.126	-0.66934	0.0420859	0.999409	IGF2	NW_011514130.1	16911493	16926803	+	1314	protein_coding	insulin-like growth factor 2%2C transcript variant X1	-
105075785	8.20727	16.3388	28.0414	41.0297	48.7265	24.1577	17.5292	37.9713	-1.10449	0.0422296	0.999409	ADD2	NW_011515779.1	2395688	2488469	+	6090	protein_coding	adducin 2 (beta)	Aldolase_II
105079727	1124.4	767.014	855.264	1265.77	970.101	1526.13	915.558	1254	-0.454376	0.0422833	0.999409	TLR2	NW_011516836.1	3253596	3261316	+	2893	protein_coding	toll-like receptor 2%2C transcript variant X3	TIR
105083384	102.591	93.494	86.7532	165.145	111.85	130.241	94.2794	135.745	-0.52834	0.0423489	0.999409	SPOPL	NW_011544907.1	9016716	9033943	-	2234	protein_coding	speckle-type POZ protein-like%2C transcript variant X1	BTB
105074342	509.877	548.256	618.664	859.573	592.47	753.089	558.932	735.044	-0.395093	0.0425136	0.999409	LOC105074342	NW_011515311.1	1094520	1097262	+	846	protein_coding	leukocyte immunoglobulin-like receptor subfamily A member 5	-
105062700	5.12954	0	0.876295	27.6951	3.32226	4.20133	2.00195	11.7396	-2.5911	0.0426647	0.999409	CD177	NW_011511555.1	488975	496064	+	1332	protein_coding	CD177 molecule	-
105065937	154.912	140.695	95.5161	189.763	181.617	182.758	130.374	184.712	-0.505197	0.0428064	0.999409	DIAPH2	NW_011512525.1	2293972	3086290	+	5387	protein_coding	diaphanous-related formin 2	FH2
105070484	64.6323	40.8469	64.8458	78.9822	80.8417	107.134	56.775	88.986	-0.649786	0.0429186	0.999409	PCDH18	NW_011514134.1	301232	312792	+	4174	protein_coding	protocadherin 18	Cadherin
105070568	19.4923	10.8925	25.4126	30.7723	48.7265	31.51	18.5991	37.0029	-0.989741	0.0429256	0.999409	SERPIND1	NW_011514148.1	1034193	1042427	-	2104	protein_coding	serpin peptidase inhibitor%2C clade D (heparin cofactor)%2C member 1	Serpin
105076938	449.348	353.099	240.981	809.311	217.055	820.31	347.809	615.559	-0.824401	0.0431282	0.999409	CAPN3	NW_011516268.1	7898592	7941666	+	3379	protein_coding	calpain 3%2C (p94)%2C transcript variant X1	Peptidase_C2
105074168	806.364	857.785	737.84	1001.13	934.663	1021.97	800.663	985.921	-0.300504	0.0432494	0.999409	CELF2	NW_011510729.1	1318375	1466758	+	1803	protein_coding	CUGBP%2C Elav-like family member 2	RRM_1
105080059	304.695	232.373	169.125	389.782	204.873	546.173	235.398	380.276	-0.693394	0.0432839	0.999409	IL18	NW_011517118.1	1126049	1142598	-	992	protein_coding	interleukin 18%2C transcript variant X2	-
105073096	652.478	641.75	433.766	891.371	706.535	726.83	575.998	774.912	-0.428737	0.0433958	0.999409	TNRC6B	NW_011514986.1	5150274	5363202	-	7267	protein_coding	trinucleotide repeat containing 6B%2C transcript variant X5	-
105075281	89.2541	123.448	97.2687	135.398	141.75	161.751	103.324	146.3	-0.500308	0.0435262	0.999409	RBPJ	NW_011515627.1	5501369	5701370	-	1956	protein_coding	recombination signal binding protein for immunoglobulin kappa J region	-
105064838	154.912	198.788	142.836	191.814	250.277	245.778	165.512	229.29	-0.469501	0.0438066	0.999409	PDPK1	NW_011512008.1	2131238	2179785	-	1841	protein_coding	3-phosphoinositide dependent protein kinase 1%2C transcript variant X2	Pkinase
105063618	283.151	314.975	262.012	364.139	342.193	403.328	286.713	369.887	-0.367778	0.0438627	0.999409	LOC105063618	NW_011509858.1	526140	538049	+	3482	protein_coding	protein PRR14L-like	-
105061596	273.918	307.713	153.352	344.65	363.234	355.012	244.994	354.299	-0.533155	0.0439533	0.999409	ATXN1	NW_011511150.1	8591032	8753908	+	3924	protein_coding	ataxin 1%2C transcript variant X1	-
105069209	53.3473	21.785	42.0622	49.2357	76.412	81.926	39.0648	69.1912	-0.827889	0.0439872	0.999409	NEO1	NW_011513546.1	8855554	8981044	-	5940	protein_coding	neogenin 1%2C transcript variant X8	fn3
105082907	567.328	540.087	495.983	692.377	790.699	579.784	534.466	687.62	-0.363626	0.0440457	0.999409	ZHX2	NW_011544900.1	6476200	6561536	+	4095	protein_coding	zinc fingers and homeoboxes 2	Homeobox
105077759	464.737	611.796	434.642	570.313	777.41	670.112	503.725	672.612	-0.416698	0.0442784	0.999409	FOXK1	NW_011510927.1	2538595	2563897	-	5049	protein_coding	forkhead box K1	Fork_head
105076212	185.69	265.051	192.785	230.792	362.127	318.251	214.508	303.723	-0.500494	0.0443544	0.999409	ERC1	NW_011510761.1	1321452	1606239	-	4412	protein_coding	ELKS/RAB6-interacting/CAST family member 1%2C transcript variant X2	-
105080085	129.265	208.773	151.599	185.66	254.707	264.684	163.212	235.017	-0.524281	0.0443939	0.999409	CCR6	NW_011510932.1	178622	202628	-	1495	protein_coding	chemokine (C-C motif) receptor 6%2C transcript variant X2	7tm_1
105079701	0	0	0	2.05149	2.21484	5.25166	0	3.17266	-4.20668	0.0445673	0.999409	LOC105079701	NW_011516795.1	6	1189	-	1184	pseudogene	-	-
105078052	174.405	285.928	247.991	268.745	336.656	400.177	236.108	335.192	-0.503947	0.0448382	0.999409	PCNT	NW_011516553.1	210865	293564	-	8409	protein_coding	pericentrin	-
105070012	71.8136	64.4473	64.8458	82.0595	108.527	103.983	67.0356	98.1899	-0.550913	0.0451729	0.999409	CAMSAP2	NW_011514126.1	1405107	1480512	-	6060	protein_coding	calmodulin regulated spectrin-associated protein family%2C member 2	-
novel.285	15.3886	9.07709	2.62888	21.5406	12.1816	39.9126	9.03153	24.545	-1.45752	0.0451816	0.999409	-	NW_011512519.1	3224337	3226899	+	596	-	-	-
105072370	29.7514	47.2008	32.4229	75.905	56.4785	50.416	36.4584	60.9331	-0.739545	0.0453708	0.999409	TMEM44	NW_011514844.1	7797022	7884414	-	4879	protein_coding	transmembrane protein 44%2C transcript variant X2	-
105075423	112.85	226.927	134.949	264.642	207.088	237.375	158.242	236.368	-0.577797	0.0454272	0.999409	PIGR	NW_011515635.1	509869	527118	+	3670	protein_coding	polymeric immunoglobulin receptor	V-set
105078061	332.394	273.22	247.991	309.774	460.687	389.673	284.535	386.712	-0.44322	0.0456779	0.999409	ICOSLG	NW_011516553.1	1759994	1770114	+	2411	protein_coding	inducible T-cell co-stimulator ligand	V-set
105083836	263.659	314.067	221.703	377.474	282.392	453.744	266.476	371.203	-0.478822	0.0458358	0.999409	ENPP4	NW_011544912.1	5563063	5579545	+	1906	protein_coding	ectonucleotide pyrophosphatase/phosphodiesterase 4 (putative)%2C transcript variant X1	-
105072977	264.685	152.495	202.424	255.41	303.433	310.898	206.535	289.914	-0.490812	0.0459864	0.999409	NRP2	NW_011514985.1	17291877	17401637	-	5859	protein_coding	neuropilin 2%2C transcript variant X1	CUB
105077172	17.4405	26.3235	20.1548	43.0812	40.9746	31.51	21.3063	38.5219	-0.851224	0.0459905	0.999409	CEP85L	NW_011516269.1	12415107	12505035	-	1383	protein_coding	centrosomal protein 85kDa-like	-
105072345	10710.5	8492.52	5556.59	18185.4	5978.97	16182.5	8253.2	13448.9	-0.704514	0.0462055	0.999409	BCL6	NW_011514844.1	2592739	2616444	-	7933	protein_coding	B-cell CLL/lymphoma 6%2C transcript variant X2	BTB
105082937	28.7255	70.8013	38.557	78.9822	68.6601	88.2279	46.0279	78.6234	-0.769246	0.0463638	0.999409	LOC105082937	NW_011544900.1	8523411	8542061	-	678	lncRNA	uncharacterized LOC105082937	-
105081452	113.876	68.9859	57.8355	127.192	108.527	134.443	80.2324	123.387	-0.626147	0.0466801	0.999409	MYBL1	NW_011517737.1	2131653	2163846	+	4983	protein_coding	v-myb avian myeloblastosis viral oncogene homolog-like 1%2C transcript variant X1	Wos2
105072628	175.43	278.667	231.342	290.285	305.648	340.308	228.48	312.08	-0.448258	0.0467792	0.999409	SLC4A7	NW_011514982.1	165204	231660	-	4317	protein_coding	solute carrier family 4%2C sodium bicarbonate cotransporter%2C member 7%2C transcript variant X2	Band_3_cyto
105061957	284.177	263.235	264.641	338.495	330.011	360.264	270.684	342.924	-0.341937	0.0468699	0.999409	HMGXB4	NW_011509942.1	622561	649206	-	3023	protein_coding	HMG box domain containing 4%2C transcript variant X1	HMG_box
105066213	99.5132	104.386	80.6191	116.935	179.402	120.788	94.8396	139.042	-0.551602	0.0470924	0.999409	NBEA	NW_011512597.1	9849060	10384134	-	10452	protein_coding	neurobeachin	Beach
105062228	2.05182	6.35396	2.62888	17.4376	6.64453	12.604	3.67822	12.2287	-1.72771	0.0471089	0.999409	LRP6	NW_011511552.1	2137018	2242938	-	5797	protein_coding	low density lipoprotein receptor-related protein 6%2C transcript variant X1	Ldl_recept_a
105081847	7861.54	4837.18	4024.82	9442.99	5077.53	10905.6	5574.51	8475.37	-0.604527	0.0472037	0.999409	LOC105081847	NW_011517816.1	12285039	12292473	-	1946	protein_coding	interferon-induced protein with tetratricopeptide repeats 1-like	-
105068992	67.71	52.6471	98.145	109.755	146.18	89.2783	72.834	115.071	-0.657371	0.0472474	0.999409	DMTN	NW_011513524.1	10253257	10274776	-	3028	protein_coding	dematin actin binding protein%2C transcript variant X3	-
105070086	1963.59	1583.04	1407.33	2443.32	1702.11	2424.17	1651.32	2189.86	-0.407591	0.0474221	0.999409	LOC105070086	NW_011514128.1	1220805	1231372	+	1128	protein_coding	membrane-spanning 4-domains subfamily A member 8-like	-
105067089	111.824	143.418	116.547	137.45	173.865	221.62	123.93	177.645	-0.518492	0.0474708	0.999409	LOC105067089	NW_011509858.1	522563	526136	+	3054	protein_coding	protein PRR14L-like	-
105075485	71.8136	54.4625	51.7014	133.347	71.9824	78.775	59.3258	94.7013	-0.678859	0.0478281	0.999409	MCOLN3	NW_011515636.1	3214782	3239780	+	2135	protein_coding	mucolipin 3%2C transcript variant X2	-
105062232	268.788	492.886	291.806	708.789	521.595	362.365	351.16	530.916	-0.596021	0.0482854	0.999409	CHIT1	NW_011509948.1	275172	288607	+	1604	protein_coding	chitinase 1 (chitotriosidase)	CBM_14
105077317	66.6841	59.0011	45.5673	66.6733	90.8085	108.184	57.0842	88.5554	-0.635781	0.0485758	0.999409	LOC105077317	NW_011516269.1	35772309	35776949	-	1962	protein_coding	NKG2D ligand 4-like%2C transcript variant X1	MHC_I
105076349	2374.98	2812.99	1992.69	3038.25	2860.47	3166.75	2393.55	3021.82	-0.336331	0.0488261	0.999409	KMT2D	NW_011516006.1	3588185	3624062	-	17198	protein_coding	lysine (K)-specific methyltransferase 2D	FYRC
novel.97	1.02591	3.63083	1.75259	5.12872	4.42968	18.906	2.13644	9.48813	-2.14048	0.0489918	0.999409	-	NW_011510741.1	152817	155890	-	552	-	-	-
105069449	3.07773	6.35396	4.38147	12.3089	11.0742	15.755	4.60439	13.046	-1.49533	0.049023	0.999409	SMAD6	NW_011510373.1	2461971	2533791	+	651	protein_coding	SMAD family member 6	MH2
105066827	235.959	320.421	206.806	408.246	294.574	349.761	254.395	350.86	-0.464158	0.0490449	0.999409	RASA2	NW_011512871.1	3637543	3720391	-	2541	protein_coding	RAS p21 protein activator 2%2C transcript variant X2	C2
105081570	245.192	289.559	258.507	321.058	322.26	380.22	264.419	341.179	-0.367237	0.0491472	0.999409	KIAA2018	NW_011517767.1	5448005	5471268	-	8174	protein_coding	KIAA2018 ortholog	HLH
105066986	751.991	741.598	358.405	1019.59	880.4	790.901	617.331	896.963	-0.539606	0.0491808	0.999409	TET3	NW_011513012.1	171153	263548	+	5989	protein_coding	tet methylcytosine dioxygenase 3	zf-CXXC
novel.793	143.627	95.3094	106.032	214.38	122.924	173.305	114.989	170.203	-0.568969	0.0495204	0.999409	-	NW_011516692.1	185281	195751	+	2381	-	-	-
105075795	3072.6	2070.48	1745.58	4109.13	2174.97	3719.23	2296.22	3334.44	-0.538437	0.0497569	0.999409	MXD1	NW_011515779.1	3024564	3045143	-	1805	protein_coding	MAX dimerization protein 1	HLH
