# Supplementary material for: Transcriptome analysis of the Bactrian camel (Camelus bactrianus) reveals candidate genes affecting milk production traits
Source: BMC Genomics. 2023 Nov 2;24:660. doi: 10.1186/s12864-023-09703-9 (PMC10621195; doi:10.1186/s12864-023-09703-9)
Supplement: Supplementary file 9 — Additional file 9: Supplementary Table 4. Differentially expressed genes (RSQ vs CRQ). [file 12864_2023_9703_MOESM9_ESM.xlsx]

## Sheet: Supplemental Table S4 RSQvsCRQ_
Supplementary table 4 Differentially expressed genes (RSQ vs CRQ)
gene_id	RSQ1	RSQ2	RSQ3	CRQ1	CRQ2	CRQ3	RSQ	CRQ	log2FoldChange	pvalue	padj	gene_name	gene_chr	gene_start	gene_end	gene_strand	gene_length	gene_biotype	gene_description	tf_family
105069355	74.8392	57.2197	80.3185	965.229	2660.5	583.445	70.7924	1403.06	-4.30802	4.97249e-16	9.37812e-12	LOC105069355	NW_011513709.1	12839	13471	+	518	V_segment	- && P01704.2 RecName: Full=Immunoglobulin lambda variable 2-14; AltName: Full=Ig lambda chain V-II region NIG-84; AltName: Full=Ig lambda chain V-II region TOG; AltName: Full=Ig lambda chain V-II region VIL; Flags: Precursor && PF07686:Immunoglobulin V-set domain	V-set
105066670	20.7386	5.39808	4.83846	89.3497	150.95	41.4932	10.325	93.931	-3.17006	4.92275e-06	0.0464215	SERPINI2	NW_011512859.1	16173375	16205982	-	1493	protein_coding	serpin peptidase inhibitor%2C clade I (pancpin)%2C member 2%2C transcript variant X1 && O75830.1 RecName: Full=Serpin I2; AltName: Full=Myoepithelium-derived serine protease inhibitor; AltName: Full=Pancpin; AltName: Full=Pancreas-specific protein TSA2004; AltName: Full=Peptidase inhibitor 14; Short=PI-14; Flags: Precursor && PF00079:Serpin (serine protease inhibitor)	Serpin
105081548	178.532	109.041	173.217	259.24	885.839	826.476	153.597	657.185	-2.09723	1.65927e-05	0.0820024	CD96	NW_011517767.1	3880909	3960416	+	3597	protein_coding	CD96 molecule%2C transcript variant X1 && Q3MHP9.1 RecName: Full=T-cell surface protein tactile; AltName: Full=Cell surface antigen CD96; AltName: Full=T cell-activated increased late expression protein; AltName: CD_antigen=CD96; Flags: Precursor && PF13895:Immunoglobulin domain	-
105066036	139.76	91.7674	157.734	27.6858	39.7237	40.6464	129.754	36.0186	1.84285	1.88136e-05	0.0820024	ASPHD2	NW_011512590.1	984760	992413	+	1827	protein_coding	aspartate beta-hydroxylase domain containing 2 && Q6ICH7.1 RecName: Full=Aspartate beta-hydroxylase domain-containing protein 2 && PF05118:Aspartyl/Asparaginyl beta-hydroxylase	-
novel.67	105.496	92.847	50.32	23.9105	8.93783	3.3872	82.8877	12.0785	2.82077	2.17398e-05	0.0820024	-	NW_011510356.1	706	3134	+	999	-	- && P37712.1 RecName: Full=Lysozyme C; AltName: Full=1,4-beta-N-acetylmuramidase && -	-
105066811	19.8369	1.07962	28.0631	0	0	0	16.3265	0	6.44782	0.000127021	0.383288	LOC105066811	NW_011510356.1	16463	22869	+	893	protein_coding	protein HP-25 homolog 1-like && Q2KIX7.1 RecName: Full=Protein HP-25 homolog 1; Flags: Precursor && PF00386:C1q domain	-
105067366	35.1654	58.2993	39.6754	7.55068	10.924	10.1616	44.38	9.54543	2.20373	0.000161203	0.383288	CPXM2	NW_011510360.1	7451246	7593356	+	3248	protein_coding	carboxypeptidase X (M14 family)%2C member 2%2C transcript variant X1 && Q8N436.3 RecName: Full=Inactive carboxypeptidase-like protein X2; Flags: Precursor && PF13620:Carboxypeptidase regulatory-like domain|PF00754:F5/8 type C domain|PF00246:Zinc carboxypeptidase	F5_F8_type_C
105063567	353.457	655.327	211.925	69.2146	140.026	130.407	406.903	113.216	1.84206	0.000162582	0.383288	SH3BP4	NW_011511614.1	4826449	4871477	-	3408	protein_coding	SH3-domain binding protein 4%2C transcript variant X1 && Q9P0V3.1 RecName: Full=SH3 domain-binding protein 4; AltName: Full=EH-binding protein 10; AltName: Full=Transferrin receptor-trafficking protein && PF00791:ZU5 domain|PF14604:Variant SH3 domain|PF07653:Variant SH3 domain	SH3_2
105069323	46.8872	44.2643	11.6123	69.2146	300.907	154.118	34.2546	174.746	-2.35268	0.000192388	0.40316	GNAZ	NW_011513709.1	159371	177270	+	2193	protein_coding	guanine nucleotide binding protein (G protein)%2C alpha z polypeptide && O70443.4 RecName: Full=Guanine nucleotide-binding protein G(z) subunit alpha; AltName: Full=G(x) alpha chain; AltName: Full=Gz-alpha && -	-
105082455	1.80335	1.07962	0	1.25845	87.3922	5.0808	0.96099	31.2438	-5.0132	0.000585695	0.999898	LOC105082455	NW_011543567.1	27	1269	+	414	protein_coding	2'-5'-oligoadenylate synthase 1-like && Q29599.3 RecName: Full=2'-5'-oligoadenylate synthase 1; Short=(2-5')oligo(A) synthase 1; Short=2-5A synthase 1; AltName: Full=p42 OAS && PF01909:Nucleotidyltransferase domain	NTP_transf_2
105068751	0	0	0	8.80913	19.8619	2.5404	0	10.4038	-5.84758	0.000665191	0.999898	WSCD1	NW_011513508.1	8348182	8384318	+	2560	protein_coding	WSC domain containing 1 && Q658N2.1 RecName: Full=WSC domain-containing protein 1 && PF00685:Sulfotransferase domain|PF01822:WSC domain	Sulfotransfer_1
105069360	20.7386	15.1146	13.5477	78.0237	31.779	75.3652	16.467	61.7226	-1.90174	0.000701722	0.999898	GGT5	NW_011513709.1	578035	591681	+	2426	protein_coding	gamma-glutamyltransferase 5 && P36269.2 RecName: Full=Gamma-glutamyltransferase 5; Short=GGT 5; AltName: Full=Gamma-glutamyl transpeptidase-related enzyme; Short=GGT-rel; AltName: Full=Gamma-glutamyltransferase-like activity 1; AltName: Full=Gamma-glutamyltranspeptidase 5; AltName: Full=Glutathione hydrolase 5; AltName: Full=Leukotriene-C4 hydrolase; Contains: RecName: Full=Gamma-glutamyltransfer…	-
105068401	10.8201	2.15923	3.87077	18.8767	41.7099	40.6464	5.61671	33.7443	-2.57064	0.00078541	0.999898	INHBB	NW_011510364.1	21319	26661	+	2876	protein_coding	inhibin%2C beta B && P09529.2 RecName: Full=Inhibin beta B chain; AltName: Full=Activin beta-B chain; Flags: Precursor && PF00019:Transforming growth factor beta like domain	-
105062244	42.3788	38.8662	51.2877	235.33	114.206	73.6716	44.1776	141.069	-1.66966	0.00098368	0.999898	EMP1	NW_011511552.1	2875708	2893183	+	1888	protein_coding	epithelial membrane protein 1 && P54850.1 RecName: Full=Epithelial membrane protein 1; Short=EMP-1; AltName: Full=Squamous cell-specific protein CL-20; AltName: Full=Tumor-associated membrane protein && PF00822:PMP-22/EMP/MP20/Claudin family	-
105070238	38.7721	73.4139	81.2862	7.55068	5.95856	27.9444	64.4907	13.8179	2.19524	0.00102563	0.999898	OLIG2	NW_011514130.1	3676614	3678191	-	798	protein_coding	oligodendrocyte lineage transcription factor 2 && Q13516.2 RecName: Full=Oligodendrocyte transcription factor 2; Short=Oligo2; AltName: Full=Class B basic helix-loop-helix protein 1; Short=bHLHb1; AltName: Full=Class E basic helix-loop-helix protein 19; Short=bHLHe19; AltName: Full=Protein kinase C-binding protein 2; AltName: Full=Protein kinase C-binding protein RACK17 && PF00010:Helix-loop-heli…	HLH
105073021	13.5252	47.5031	14.5154	279.375	14.8964	176.981	25.1812	157.084	-2.64495	0.00107808	0.999898	FBLN1	NW_011514986.1	1377015	1411994	-	2070	protein_coding	fibulin 1 && Q8MJJ9.1 RecName: Full=Fibulin-1; Short=FIBL-1 && PF07645:Calcium-binding EGF domain|PF12662:Complement Clr-like EGF-like	EGF_CA
105075794	313.784	1246.96	673.514	285.667	270.121	202.385	744.751	252.725	1.55946	0.00134988	0.999898	ASPRV1	NW_011515779.1	3005398	3007100	+	1702	protein_coding	aspartic peptidase%2C retroviral-like 1 && Q53RT3.1 RecName: Full=Retroviral-like aspartic protease 1; AltName: Full=Skin-specific retroviral-like aspartic protease; Short=SASPase; Short=Skin aspartic protease; AltName: Full=TPA-inducible aspartic proteinase-like protein; Short=TAPS; Flags: Precursor && PF13650:Aspartyl protease	-
105074194	43.2805	120.917	38.7077	122.069	385.32	201.538	67.6351	236.309	-1.80911	0.00149912	0.999898	KIRREL3	NW_011515235.1	1550897	1657770	-	3069	protein_coding	kin of IRRE like 3 (Drosophila)%2C transcript variant X2 && Q8IZU9.1 RecName: Full=Kin of IRRE-like protein 3; AltName: Full=Kin of irregular chiasm-like protein 3; AltName: Full=Nephrin-like protein 2; Contains: RecName: Full=Processed kin of IRRE-like protein 3; Flags: Precursor && -	-
novel.231	41.4771	36.7069	30.9662	84.3159	150.95	70.2844	36.3834	101.85	-1.4844	0.00155501	0.999898	-	NW_011511178.1	5680378	5681457	-	1080	-	- && - && -	-
105067825	127.136	277.461	168.378	100.676	55.6132	54.1952	190.992	70.1614	1.45	0.00159359	0.999898	SCN4B	NW_011513285.1	1786716	1805946	+	3007	protein_coding	sodium channel%2C voltage-gated%2C type IV%2C beta subunit%2C transcript variant X2 && Q08E08.1 RecName: Full=Sodium channel subunit beta-4; Flags: Precursor && -	-
105081257	16.2302	18.3535	7.74154	26.4274	139.033	35.5656	14.1084	67.0086	-2.25166	0.00166908	0.999898	ANKUB1	NW_011517679.1	650162	674492	+	1768	protein_coding	ankyrin repeat and ubiquitin domain containing 1 && A6NFN9.2 RecName: Full=Protein ANKUB1; AltName: Full=Ankyrin repeat and ubiquitin domain-containing 1 && -	-
105080651	51.3956	23.7516	65.8031	546.166	51.6408	93.9947	46.9834	230.6	-2.29123	0.00207094	0.999898	CCDC62	NW_011517499.1	6884035	6915464	+	2701	protein_coding	coiled-coil domain containing 62 && Q6P9F0.2 RecName: Full=Coiled-coil domain-containing protein 62; AltName: Full=Protein TSP-NY; AltName: Full=Protein aaa && -	-
105065873	55.904	52.9012	92.8985	25.1689	24.8273	22.8636	67.2345	24.2866	1.4716	0.00231518	0.999898	PDZK1IP1	NW_011510294.1	1076658	1082000	-	825	protein_coding	PDZK1 interacting protein 1%2C transcript variant X2 && Q13113.1 RecName: Full=PDZK1-interacting protein 1; AltName: Full=17 kDa membrane-associated protein; AltName: Full=Protein DD96 && PF15807:Membrane-associated protein 117 kDa, PDZK1-interacting protein 1	-
105065811	199.271	864.773	165.475	157.306	116.192	66.8972	409.84	113.465	1.85461	0.00267514	0.999898	CD300LD	NW_011512519.1	5826618	5829157	+	520	protein_coding	CD300 molecule-like family member d && Q6UXZ3.1 RecName: Full=CMRF35-like molecule 4; Short=CLM-4; AltName: Full=CD300 antigen-like family member D; AltName: Full=CMRF35-A4; AltName: CD_antigen=CD300d; Flags: Precursor && PF07686:Immunoglobulin V-set domain	V-set
novel.455	2.70503	6.4777	5.80615	7.55068	61.5718	22.8636	4.99629	30.662	-2.63241	0.00276546	0.999898	-	NW_011512444.1	1435275	1438443	+	2441	-	- && - && -	-
novel.1706	0	2.15923	0.967692	12.5845	16.8826	9.31479	1.04231	12.9273	-3.68868	0.00280625	0.999898	-	NW_011541550.1	1	802	-	691	-	- && - && -	-
105082141	0.901677	1.07962	0	52.8548	1.98619	1.6936	0.660431	18.8448	-4.83309	0.00290495	0.999898	CXCL14	NW_011517961.1	24759400	24766676	-	824	protein_coding	chemokine (C-X-C motif) ligand 14 && Q9WUQ5.2 RecName: Full=C-X-C motif chemokine 14; AltName: Full=B-cell and monocyte-activating chemokine; AltName: Full=Chemokine BRAK; AltName: Full=Kidney-expressed chemokine CXC; AltName: Full=MIP-2G; AltName: Full=Small-inducible cytokine B14; Flags: Precursor && -	-
105071795	6.31174	4.31846	21.2892	0	0.993093	0	10.6398	0.331031	4.86683	0.00297939	0.999898	PHACTR3	NW_011514637.1	1087104	1247084	-	2573	protein_coding	phosphatase and actin regulator 3%2C transcript variant X1 && Q96KR7.1 RecName: Full=Phosphatase and actin regulator 3; AltName: Full=Scaffold-associated PP1-inhibiting protein; Short=Scapinin && PF02755:RPEL repeat	-
105068774	459.855	900.4	730.608	356.14	351.555	287.912	696.954	331.869	1.07063	0.00315445	0.999898	CEBPE	NW_011513511.1	809978	811742	-	1176	protein_coding	CCAAT/enhancer binding protein (C/EBP)%2C epsilon && O77728.1 RecName: Full=CCAAT/enhancer-binding protein epsilon; Short=C/EBP epsilon && PF07716:Basic region leucine zipper	bZIP_2
105079519	7.21341	5.39808	4.83846	28.9443	28.7997	16.936	5.81665	24.8933	-2.08706	0.00341365	0.999898	XG	NW_011516739.1	933855	962557	+	2348	protein_coding	Xg blood group%2C transcript variant X3 && P55808.1 RecName: Full=Glycoprotein Xg; AltName: Full=Protein PBDX; Flags: Precursor && PF12301:CD99 antigen like protein 2	-
105080024	6.31174	0	38.7077	0	0.993093	0	15.0065	0.331031	5.36275	0.0034675	0.999898	LOC105080024	NW_011517098.1	13122195	13139063	+	1757	protein_coding	uncharacterized LOC105080024 && - && -	-
105077986	63.1174	131.713	9.67692	20.1351	0.993093	11.0084	68.1692	10.7122	2.68409	0.00356341	0.999898	S100B	NW_011516553.1	100128	103714	+	1404	protein_coding	S100 calcium binding protein B && P04271.2 RecName: Full=Protein S100-B; AltName: Full=S-100 protein beta chain; AltName: Full=S-100 protein subunit beta; AltName: Full=S100 calcium-binding protein B >Q6YNR6.3 RecName: Full=Protein S100-B; AltName: Full=S-100 protein beta chain; AltName: Full=S-100 protein subunit beta; AltName: Full=S100 calcium-binding protein B && -	-
105074982	454.445	331.442	365.788	1072.2	548.187	791.758	383.892	804.047	-1.06566	0.0035642	0.999898	ATP8A1	NW_011515567.1	5148846	5359634	+	5134	protein_coding	ATPase%2C aminophospholipid transporter (APLT)%2C class I%2C type 8A%2C member 1 && Q9Y2Q0.1 RecName: Full=Phospholipid-transporting ATPase IA; AltName: Full=ATPase class I type 8A member 1; AltName: Full=Chromaffin granule ATPase II; AltName: Full=P4-ATPase flippase complex alpha subunit ATP8A1 && PF12710:haloacid dehalogenase-like hydrolase|PF16209:Phospholipid-translocating ATPase N-terminal|P…	E1-E2_ATPase
105077943	82.0526	114.439	64.8354	153.53	298.921	165.973	87.1091	206.141	-1.24498	0.00394107	0.999898	PROS1	NW_011516552.1	7824863	7885015	+	2386	protein_coding	protein S (alpha) && P07224.1 RecName: Full=Vitamin K-dependent protein S; Flags: Precursor && PF00594:Vitamin K-dependent carboxylation/gamma-carboxyglutamic (GLA) domain|PF02210:Laminin G domain|PF00054:Laminin G domain|PF00008:EGF-like domain|PF07645:Calcium-binding EGF domain	EGF_CA
105081796	326.407	294.735	287.405	351.107	778.585	920.471	302.849	683.387	-1.17504	0.00429596	0.999898	LOC105081796	NW_011509650.1	7498	23547	+	2623	protein_coding	golgin subfamily A member 6-like protein 22%2C transcript variant X2 && - && -	-
105076894	102.791	82.0508	68.7062	237.846	189.681	130.407	84.5161	185.978	-1.13427	0.00452611	0.999898	KNSTRN	NW_011516268.1	6404154	6413965	+	1497	protein_coding	kinetochore-localized astrin/SPAG5 binding protein && Q9Y448.2 RecName: Full=Small kinetochore-associated protein; Short=SKAP; AltName: Full=Kinetochore-localized astrin-binding protein; Short=Kinastrin; AltName: Full=Kinetochore-localized astrin/SPAG5-binding protein; AltName: Full=TRAF4-associated factor 1 && -	-
novel.46	54.1006	131.713	58.0615	30.2027	27.8066	30.4848	81.2918	29.498	1.45956	0.00458379	0.999898	-	NW_011510104.1	1486571	1497313	+	2056	-	- && - && -	-
105063926	50.4939	62.6177	16.4508	64.1808	131.088	216.781	43.1875	137.35	-1.67403	0.00478337	0.999898	ABCA8	NW_011511653.1	2491039	2555338	+	5385	protein_coding	ATP-binding cassette%2C sub-family A (ABC1)%2C member 8 && O94911.3 RecName: Full=ATP-binding cassette sub-family A member 8 && PF12698:ABC-2 family transporter protein|PF00005:ABC transporter	ABC_tran
105069260	220.009	134.952	129.671	190.025	590.89	431.868	161.544	404.261	-1.32371	0.00492522	0.999898	CSPG4	NW_011513546.1	7241121	7280716	+	8103	protein_coding	chondroitin sulfate proteoglycan 4 && Q6UVK1.2 RecName: Full=Chondroitin sulfate proteoglycan 4; AltName: Full=Chondroitin sulfate proteoglycan NG2; AltName: Full=Melanoma chondroitin sulfate proteoglycan; AltName: Full=Melanoma-associated chondroitin sulfate proteoglycan; Flags: Precursor && -	-
105082939	246.158	259.108	208.054	375.017	523.36	433.561	237.773	443.979	-0.901666	0.00499236	0.999898	GNG11	NW_011511141.1	7662932	7667371	-	744	protein_coding	guanine nucleotide binding protein (G protein)%2C gamma 11 && P61954.1 RecName: Full=Guanine nucleotide-binding protein G(I)/G(S)/G(O) subunit gamma-11; Flags: Precursor >P61952.1 RecName: Full=Guanine nucleotide-binding protein G(I)/G(S)/G(O) subunit gamma-11; Flags: Precursor >P61953.1 RecName: Full=Guanine nucleotide-binding protein G(I)/G(S)/G(O) subunit gamma-11; Flags: Precursor && -	-
105062155	10.8201	4.31846	20.3215	21.3936	21.848	133.794	11.82	59.012	-2.32106	0.00500343	0.999898	LOC105062155	NW_011511551.1	31225	32347	+	1122	protein_coding	olfactory receptor 6C4-like && Q8NGE1.1 RecName: Full=Olfactory receptor 6C4; AltName: Full=Olfactory receptor OR12-10 && -	-
105065160	3.60671	5.39808	0	11.326	33.7652	15.2424	3.0016	20.1112	-2.76134	0.00541728	0.999898	LOC105065160	NW_011512250.1	1665319	1672437	+	1343	lncRNA	uncharacterized LOC105065160%2C transcript variant X2 && - && -	-
105063134	37.8704	32.3885	98.7046	66.6977	261.183	204.079	56.3212	177.32	-1.6558	0.00544479	0.999898	LOC105063134	NW_011509970.1	3013702	3014179	+	372	V_segment	- && - && PF07686:Immunoglobulin V-set domain	V-set
105069530	133.448	239.675	220.634	46.5625	80.4405	118.552	197.919	81.8517	1.26631	0.00565608	0.999898	DAPK2	NW_011510373.1	278263	378462	-	1397	protein_coding	death-associated protein kinase 2 && Q8VDF3.1 RecName: Full=Death-associated protein kinase 2; Short=DAP kinase 2; AltName: Full=DAP-kinase-related protein 1; Short=DRP-1 && PF00069:Protein kinase domain	Pkinase
105074083	128.038	70.1751	70.6415	52.8548	25.8204	16.936	89.6182	31.8704	1.5093	0.0057541	0.999898	LOC105074083	NW_011515227.1	1051101	1052159	-	751	protein_coding	BOLA class I histocompatibility antigen%2C alpha chain BL3-6 && P13752.1 RecName: Full=BOLA class I histocompatibility antigen, alpha chain BL3-6; Flags: Precursor && PF00129:Class I Histocompatibility antigen, domains alpha 1 and 2	MHC_I
105061982	1238.9	1601.07	1293.8	348.59	1000.04	468.28	1377.93	605.638	1.18544	0.0062753	0.999898	LOC105061982	NW_011509942.1	7181	12229	+	1932	protein_coding	apolipoprotein L3-like && O95236.3 RecName: Full=Apolipoprotein L3; AltName: Full=Apolipoprotein L-III; Short=ApoL-III; AltName: Full=TNF-inducible protein CG12-1; Short=CG12_1 && PF05461:Apolipoprotein L	-
105072595	84.7576	121.997	111.285	46.5625	57.5994	44.8804	106.013	49.6808	1.09212	0.00640205	0.999898	ADRA2C	NW_011510551.1	2321405	2323120	+	1453	protein_coding	adrenoceptor alpha 2C && P18825.2 RecName: Full=Alpha-2C adrenergic receptor; AltName: Full=Alpha-2 adrenergic receptor subtype C4; AltName: Full=Alpha-2C adrenoreceptor; Short=Alpha-2C adrenoceptor; Short=Alpha-2CAR && PF00001:7 transmembrane receptor (rhodopsin family)	7tm_1
105070965	30.657	356.273	145.154	33.9781	60.5787	49.9612	177.361	48.1726	1.87668	0.00641156	0.999898	MTHFR	NW_011514262.1	8821210	8834348	+	2864	protein_coding	methylenetetrahydrofolate reductase (NAD(P)H)%2C transcript variant X2 && Q5I598.1 RecName: Full=Methylenetetrahydrofolate reductase && PF02219:Methylenetetrahydrofolate reductase	-
105081392	293.045	245.073	290.308	560.009	567.056	398.843	276.142	508.636	-0.8801	0.00643198	0.999898	LOC105081392	NW_011517687.1	1773163	1835652	+	713	protein_coding	chromosome unknown open reading frame%2C human C12orf75 && P0C914.1 RecName: Full=Overexpressed in colon carcinoma 1 protein homolog; Short=OCC-1 && PF15506:OCC1 family	-
105062890	2.70503	1.07962	0	36.495	2.97928	7.6212	1.26155	15.6985	-3.60102	0.00646692	0.999898	LGALS4	NW_011511566.1	11225	19453	-	1127	protein_coding	lectin%2C galactoside-binding%2C soluble%2C 4 && P56470.1 RecName: Full=Galectin-4; Short=Gal-4; AltName: Full=Antigen NY-CO-27; AltName: Full=L-36 lactose-binding protein; Short=L36LBP; AltName: Full=Lactose-binding lectin 4 && PF00337:Galactoside-binding lectin	-
105064358	144.268	92.847	191.603	251.689	285.018	363.277	142.906	299.995	-1.06977	0.0064928	0.999898	PDE8B	NW_011511773.1	4249842	4535019	-	4104	protein_coding	phosphodiesterase 8B%2C transcript variant X2 && O95263.2 RecName: Full=High affinity cAMP-specific and IBMX-insensitive 3',5'-cyclic phosphodiesterase 8B; Short=HsPDE8B; AltName: Full=Cell proliferation-inducing gene 22 protein && PF00233:3'5'-cyclic nucleotide phosphodiesterase|PF00989:PAS fold	PAS
novel.1147	30.657	171.659	28.0631	32.7196	6.95165	12.702	76.793	17.4578	2.15015	0.00687579	0.999898	-	NW_011515599.1	3314023	3322269	+	3225	-	- && - && -	-
105074728	0.901677	0	0	33.9781	0.993093	0.8468	0.300559	11.9393	-5.07151	0.00729892	0.999898	LOC105074728	NW_011510729.1	4483675	4494099	+	1618	protein_coding	prostaglandin F synthase 1-like && P42330.4 RecName: Full=Aldo-keto reductase family 1 member C3; AltName: Full=17-beta-hydroxysteroid dehydrogenase type 5; Short=17-beta-HSD 5; AltName: Full=3-alpha-HSD type II, brain; AltName: Full=3-alpha-hydroxysteroid dehydrogenase type 2; Short=3-alpha-HSD type 2; AltName: Full=Chlordecone reductase homolog HAKRb; AltName: Full=Dihydrodiol dehydrogenase 3; …	-
novel.1220	6.31174	5.39808	11.6123	157.306	1.98619	11.8552	7.77404	57.0491	-2.86775	0.00797825	0.999898	-	NW_011515876.1	41905	52480	+	1053	-	- && - && -	-
novel.708	311.079	228.879	277.728	163.598	115.199	155.811	272.562	144.869	0.913254	0.00819316	0.999898	-	NW_011513546.1	11378200	11379872	-	899	-	- && - && -	-
105064865	7.21341	3.23885	3.87077	37.7534	16.8826	11.8552	4.77434	22.1637	-2.18934	0.00820712	0.999898	HOOK1	NW_011510175.1	4931480	4984977	-	2269	protein_coding	hook microtubule-tethering protein 1 && Q9UJC3.2 RecName: Full=Protein Hook homolog 1; Short=h-hook1; Short=hHK1 && PF05622:HOOK protein	-
105076274	1073	1798.64	614.485	615.38	567.056	224.402	1162.04	468.946	1.30992	0.00870405	0.999898	IGFBP6	NW_011516006.1	6574976	6578490	+	1012	protein_coding	insulin-like growth factor binding protein 6 && Q05718.2 RecName: Full=Insulin-like growth factor-binding protein 6; Short=IBP-6; Short=IGF-binding protein 6; Short=IGFBP-6; Flags: Precursor && PF00086:Thyroglobulin type-1 repeat	-
novel.1177	185.745	111.2	578.68	115.777	124.137	60.9696	291.875	100.294	1.54327	0.00886948	0.999898	-	NW_011515635.1	1242026	1263831	-	1934	-	- && - && -	-
novel.302	52.2973	43.1846	19.3538	42.7872	108.247	189.683	38.2786	113.572	-1.57292	0.00897754	0.999898	-	NW_011511600.1	3244859	3246846	-	1616	-	- && - && -	-
105069232	25.247	4.31846	17.4185	186.25	9.93093	40.6464	15.6613	78.9425	-2.32258	0.00910757	0.999898	PAQR5	NW_011513546.1	11424146	11452027	-	1607	protein_coding	progestin and adipoQ receptor family member V && Q9NXK6.2 RecName: Full=Membrane progestin receptor gamma; Short=mPR gamma; AltName: Full=Progestin and adipoQ receptor family member 5; AltName: Full=Progestin and adipoQ receptor family member V && PF03006:Haemolysin-III related	-
105081248	2.70503	38.8662	3.87077	65.4392	44.6892	91.4543	15.1473	67.1942	-2.16418	0.00937791	0.999898	SLC6A3	NW_011517677.1	760943	794117	-	2989	protein_coding	solute carrier family 6 (neurotransmitter transporter)%2C member 3 && Q01959.1 RecName: Full=Sodium-dependent dopamine transporter; Short=DA transporter; Short=DAT; AltName: Full=Solute carrier family 6 member 3 && -	-
105064423	256.076	657.486	194.506	182.475	119.171	154.964	369.356	152.203	1.27909	0.0097179	0.999898	IFITM5	NW_011510166.1	9966	11671	+	1002	protein_coding	interferon induced transmembrane protein 5 && A6NNB3.1 RecName: Full=Interferon-induced transmembrane protein 5; AltName: Full=Bone-restricted interferon-induced transmembrane protein-like protein; Short=BRIL; AltName: Full=Dispanin subfamily A member 1; Short=DSPA1 && -	-
105071191	0	0	0	0	7.94474	13.5488	0	7.16451	-5.32443	0.00996248	0.999898	LOC105071191	NW_011514262.1	16087033	16101369	+	473	protein_coding	uncharacterized protein KIAA1751-like && Q9C0B2.3 RecName: Full=Cilia- and flagella-associated protein 74 && -	-
105077626	9.91845	28.07	20.3215	7.55068	0	2.5404	19.4367	3.36369	2.58809	0.0103553	0.999898	COLQ	NW_011516281.1	2449219	2502457	+	1788	protein_coding	collagen-like tail subunit (single strand of homotrimer) of asymmetric acetylcholinesterase && Q9Y215.2 RecName: Full=Acetylcholinesterase collagenic tail peptide; AltName: Full=AChE Q subunit; AltName: Full=Acetylcholinesterase-associated collagen; Flags: Precursor && -	-
105082015	20.7386	1.07962	27.0954	1.25845	0	3.3872	16.3045	1.54855	3.35441	0.0104107	0.999898	LOC105082015	NW_011511114.1	3820681	3836812	-	1290	lncRNA	uncharacterized LOC105082015 && - && -	-
105080037	21.6402	56.14	46.4492	64.1808	46.6754	315.856	41.4098	142.237	-1.78576	0.0104941	0.999898	LOC105080037	NW_011517098.1	14267214	14275934	-	1584	C_region	- && P01854.1 RecName: Full=Ig epsilon chain C region && PF00047:Immunoglobulin domain|PF07654:Immunoglobulin C1-set domain	C1-set
105075417	36.0671	8.63693	19.3538	62.9223	101.295	34.7188	21.3526	66.3122	-1.62519	0.0105285	0.999898	C4BPB	NW_011515635.1	371847	378495	-	1214	protein_coding	complement component 4 binding protein%2C beta%2C transcript variant X2 && P20851.1 RecName: Full=C4b-binding protein beta chain; Flags: Precursor && PF00084:Sushi repeat (SCR repeat)	Sushi
novel.313	7.21341	1.07962	3.87077	11.326	6.95165	54.1952	4.0546	24.1576	-2.56625	0.0106669	0.999898	-	NW_011511605.1	39620	41922	-	447	-	- && - && -	-
105081578	81.1509	72.3343	134.509	147.238	403.196	150.73	95.9981	233.721	-1.28377	0.0108789	0.999898	TIGIT	NW_011517767.1	5951433	5966265	+	1791	protein_coding	T cell immunoreceptor with Ig and ITIM domains && Q495A1.1 RecName: Full=T-cell immunoreceptor with Ig and ITIM domains; AltName: Full=V-set and immunoglobulin domain-containing protein 9; AltName: Full=V-set and transmembrane domain-containing protein 3; Flags: Precursor && PF07686:Immunoglobulin V-set domain	V-set
105075423	223.616	97.1655	216.763	51.5963	90.3714	94.8415	179.181	78.9364	1.17925	0.0109838	0.999898	PIGR	NW_011515635.1	509869	527118	+	3670	protein_coding	polymeric immunoglobulin receptor && P81265.1 RecName: Full=Polymeric immunoglobulin receptor; Short=PIgR; Short=Poly-Ig receptor; Contains: RecName: Full=Secretory component; Flags: Precursor && PF07686:Immunoglobulin V-set domain	V-set
105069394	96.4794	90.6878	38.7077	127.103	211.529	165.126	75.2916	167.919	-1.15856	0.0116036	0.999898	GUCY1A3	NW_011513716.1	63541	92213	+	2547	protein_coding	guanylate cyclase 1%2C soluble%2C alpha 3 && Q4ZHS0.1 RecName: Full=Guanylate cyclase soluble subunit alpha-3; Short=GCS-alpha-3; AltName: Full=GCS-alpha-1; AltName: Full=Soluble guanylate cyclase large subunit && PF00211:Adenylate and Guanylate cyclase catalytic domain|PF07701:Heme NO binding associated|PF07700:Haem-NO-binding	Guanylate_cyc
105082518	1.80335	2.15923	6.77385	28.9443	11.9171	12.702	3.57881	17.8545	-2.30587	0.0119898	0.999898	LOC105082518	NW_011544895.1	645	13229	-	4440	protein_coding	WD repeat and FYVE domain-containing protein 1 && E9Q4P1.1 RecName: Full=WD repeat and FYVE domain-containing protein 1; AltName: Full=WD40- and FYVE domain-containing protein 1 && PF01363:FYVE zinc finger	FYVE
105070440	23.4436	42.105	53.2231	8.80913	17.8757	14.3956	39.5906	13.6935	1.5182	0.0123177	0.999898	CDKN1C	NW_011514130.1	16359840	16361870	+	998	protein_coding	cyclin-dependent kinase inhibitor 1C (p57%2C Kip2) && P49918.1 RecName: Full=Cyclin-dependent kinase inhibitor 1C; AltName: Full=Cyclin-dependent kinase inhibitor p57; AltName: Full=p57Kip2 && PF02234:Cyclin-dependent kinase inhibitor	-
105081644	159.597	177.057	96.7692	202.61	380.355	293.839	144.474	292.268	-1.01812	0.0123905	0.999898	ITGB5	NW_011517767.1	14356472	14451193	-	2739	protein_coding	integrin%2C beta 5 && P80747.2 RecName: Full=Integrin beta-5; Flags: Precursor && PF08725:Integrin beta cytoplasmic domain|PF00362:Integrin, beta chain|PF07965:Integrin beta tail domain	-
novel.1215	1.80335	1.07962	0	6.29223	4.96546	19.4764	0.96099	10.2447	-3.41335	0.0124401	0.999898	-	NW_011515851.1	672171	673310	-	1140	-	- && - && -	-
105068526	1.80335	0	0	0	5.95856	33.872	0.601118	13.2768	-4.41536	0.012733	0.999898	LOC105068526	NW_011513423.1	211160	212086	-	927	protein_coding	olfactory receptor 6C2-like && Q9NZP2.2 RecName: Full=Olfactory receptor 6C2; AltName: Full=HSA3 && PF13853:Olfactory receptor	-
105083857	1.80335	4.31846	0.967692	80.5406	0	2.5404	2.36317	27.6937	-3.55528	0.0128089	0.999898	LOC105083857	NW_011544912.1	7522852	7540383	-	953	protein_coding	cysteine-rich secretory protein 2-like && P16562.1 RecName: Full=Cysteine-rich secretory protein 2; Short=CRISP-2; AltName: Full=Cancer/testis antigen 36; Short=CT36; AltName: Full=Testis-specific protein TPX-1; Flags: Precursor && PF08562:Crisp|PF00188:Cysteine-rich secretory protein family	SCP
105073960	293.045	246.152	277.728	1029.41	336.658	431.021	272.308	599.03	-1.13596	0.0128154	0.999898	LIPG	NW_011515224.1	10232506	10282908	-	3923	protein_coding	lipase%2C endothelial%2C transcript variant X2 && Q9Y5X9.1 RecName: Full=Endothelial lipase; AltName: Full=Endothelial cell-derived lipase; Short=EDL; Short=EL; Flags: Precursor && PF01477:PLAT/LH2 domain|PF00151:Lipase	Lipase
105068830	20.7386	9.71655	9.67692	22.652	105.268	20.3232	13.3773	49.4144	-1.88105	0.0128897	0.999898	LOC105068830	NW_011513511.1	39384	40168	+	582	V_segment	- && P04436.1 RecName: Full=T-cell receptor alpha chain V region HPB-MLT; Flags: Precursor && PF07686:Immunoglobulin V-set domain	V-set
novel.1716	18.9352	18.3535	31.9338	8.80913	5.95856	5.9276	23.0742	6.89843	1.75807	0.0133109	0.999898	-	NW_011544030.1	30	1490	+	887	-	- && - && -	-
novel.556	17.1319	34.5477	13.5477	8.80913	3.97237	4.234	21.7424	5.67183	1.96359	0.0134162	0.999898	-	NW_011512866.1	930686	933057	+	796	-	- && - && -	-
105073598	116.316	78.812	119.994	31.4612	63.5579	51.6548	105.041	48.8913	1.09783	0.013512	0.999898	SOX12	NW_011515153.1	5386975	5388912	+	1938	protein_coding	SRY (sex determining region Y)-box 12 && O15370.2 RecName: Full=Transcription factor SOX-12; AltName: Full=Protein SOX-22 && -	-
105066090	108.201	61.5381	155.798	55.3717	38.7306	51.6548	108.513	48.5857	1.16221	0.0140307	0.999898	OSBP2	NW_011512590.1	3897096	3998464	+	4180	protein_coding	oxysterol binding protein 2%2C transcript variant X3 && Q969R2.2 RecName: Full=Oxysterol-binding protein 2; AltName: Full=Oxysterol-binding protein-related protein 4; Short=ORP-4; Short=OSBP-related protein 4 && -	-
105082996	12.6235	15.1146	5.80615	50.3379	27.8066	23.7104	11.1814	33.9516	-1.59746	0.014578	0.999898	PLCB4	NW_011544902.1	252140	500008	-	4712	protein_coding	phospholipase C%2C beta 4 && Q15147.3 RecName: Full=1-phosphatidylinositol 4,5-bisphosphate phosphodiesterase beta-4; AltName: Full=Phosphoinositide phospholipase C-beta-4; AltName: Full=Phospholipase C-beta-4; Short=PLC-beta-4 && PF06631:Protein of unknown function (DUF1154)|PF00168:C2 domain|PF09279:Phosphoinositide-specific phospholipase C, efhand-like|PF00388:Phosphatidylinositol-specific pho…	PI-PLC-X
novel.1293	25.247	24.8312	12.58	39.0118	93.3507	37.2592	20.886	56.5406	-1.43844	0.0146175	0.999898	-	NW_011516269.1	24480571	24488834	+	775	-	- && - && -	-
105065857	67.6258	36.7069	29.0308	112.002	140.026	63.51	44.4545	105.179	-1.23746	0.0146382	0.999898	PRR11	NW_011512521.1	2104274	2125384	-	1224	protein_coding	proline rich 11 && Q96HE9.1 RecName: Full=Proline-rich protein 11 && -	-
novel.1146	8.11509	5.39808	7.74154	5.03379	18.8688	72.8248	7.0849	32.2424	-2.19364	0.0149213	0.999898	-	NW_011515597.1	40117	47324	+	550	-	- && - && -	-
105069181	78.4459	147.907	140.315	55.3717	74.482	44.0336	122.223	57.9624	1.07635	0.0150356	0.999898	RPP25	NW_011513546.1	7682231	7683743	+	1513	protein_coding	ribonuclease P/MRP 25kDa subunit && Q5PPN2.1 RecName: Full=Ribonuclease P protein subunit p25; Short=RNase P protein subunit p25 && -	-
105069777	118.12	48.5827	106.446	26.4274	54.6201	33.0252	91.0495	38.0242	1.25807	0.0150584	0.999898	SCN4A	NW_011513948.1	49631	90821	+	7884	protein_coding	sodium channel%2C voltage-gated%2C type IV%2C alpha subunit && P35499.4 RecName: Full=Sodium channel protein type 4 subunit alpha; AltName: Full=SkM1; AltName: Full=Sodium channel protein skeletal muscle subunit alpha; AltName: Full=Sodium channel protein type IV subunit alpha; AltName: Full=Voltage-gated sodium channel subunit alpha Nav1.4 && -	-
105062192	128.94	61.5381	70.6415	109.485	314.81	180.368	87.0398	201.555	-1.21089	0.0151404	0.999898	KLRF1	NW_011511552.1	1032534	1045594	+	897	protein_coding	killer cell lectin-like receptor subfamily F%2C member 1%2C transcript variant X1 && Q8MI05.1 RecName: Full=Killer cell lectin-like receptor subfamily F member 1; Short=Lectin-like receptor F1; AltName: Full=Activating coreceptor NKp80 && PF00059:Lectin C-type domain	Lectin_C
105065261	382.311	343.318	417.075	2240.03	715.027	252.346	380.901	1069.14	-1.48823	0.0152787	0.999898	STOM	NW_011512405.1	587704	614367	+	2812	protein_coding	stomatin && P27105.3 RecName: Full=Erythrocyte band 7 integral membrane protein; AltName: Full=Protein 7.2b; AltName: Full=Stomatin && PF01145:SPFH domain / Band 7 family	-
105071942	10.8201	23.7516	8.70923	46.5625	23.8342	54.1952	14.427	41.5306	-1.53551	0.0153838	0.999898	LOC105071942	NW_011514637.1	14375466	14378846	+	418	lncRNA	uncharacterized LOC105071942 && - && -	-
105080477	232.633	238.595	138.38	466.884	307.859	365.817	203.203	380.187	-0.90318	0.0155327	0.999898	NEDD4	NW_011517309.1	5978260	6075960	+	4863	protein_coding	neural precursor cell expressed%2C developmentally down-regulated 4%2C E3 ubiquitin protein ligase%2C transcript variant X1 && P46934.4 RecName: Full=E3 ubiquitin-protein ligase NEDD4; AltName: Full=Cell proliferation-inducing gene 53 protein; AltName: Full=HECT-type E3 ubiquitin transferase NEDD4; AltName: Full=Neural precursor cell expressed developmentally down-regulated protein 4; Short=NEDD-…	HECT
105080862	174.925	156.544	86.1246	142.204	426.037	373.439	139.198	313.893	-1.17463	0.015911	0.999898	MMRN1	NW_011517518.1	213986	269815	+	3808	protein_coding	multimerin 1 && Q13201.3 RecName: Full=Multimerin-1; AltName: Full=EMILIN-4; AltName: Full=Elastin microfibril interface located protein 4; Short=Elastin microfibril interfacer 4; AltName: Full=Endothelial cell multimerin; Contains: RecName: Full=Platelet glycoprotein Ia*; Contains: RecName: Full=155 kDa platelet multimerin; Short=p-155; Short=p155; Flags: Precursor && PF00386:C1q domain|PF07546:…	-
105075452	208.287	407.015	93.8662	1881.38	276.08	243.031	236.39	800.163	-1.75887	0.0159624	0.999898	CD55	NW_011515635.1	251867	290137	-	2741	protein_coding	CD55 molecule%2C decay accelerating factor for complement (Cromer blood group) && P08174.4 RecName: Full=Complement decay-accelerating factor; AltName: CD_antigen=CD55; Flags: Precursor && PF00084:Sushi repeat (SCR repeat)	Sushi
105076794	0.901677	1.07962	3.87077	44.0456	0.993093	6.7744	1.95069	17.271	-3.13018	0.0160186	0.999898	OTOG	NW_011516265.1	22722298	22806751	-	9037	protein_coding	otogelin && Q6ZRI0.3 RecName: Full=Otogelin; Flags: Precursor && PF01826:Trypsin Inhibitor like cysteine rich domain|PF08742:C8 domain|PF00094:von Willebrand factor type D domain	VWD
105073481	4.50838	10.7962	0.967692	0	0	0	5.42408	0	4.84946	0.016233	0.999898	LBP	NW_011515153.1	77587	100870	-	2260	protein_coding	lipopolysaccharide binding protein%2C transcript variant X1 && Q2TBI0.1 RecName: Full=Lipopolysaccharide-binding protein; Short=LBP; Flags: Precursor && PF02886:LBP / BPI / CETP family, C-terminal domain|PF01273:LBP / BPI / CETP family, N-terminal domain	-
105063061	588.795	1002.96	361.917	792.821	1787.57	1676.66	651.225	1419.02	-1.12429	0.0162525	0.999898	CALD1	NW_011511605.1	5275789	5447923	-	4304	protein_coding	caldesmon 1 && Q62736.1 RecName: Full=Non-muscle caldesmon; Short=CDM; AltName: Full=L-caldesmon && PF02029:Caldesmon	-
novel.1626	31.5587	24.8312	26.1277	37.7534	114.206	53.3484	27.5059	68.4358	-1.3163	0.0162812	0.999898	-	NW_011517549.1	1103325	1158381	-	827	-	- && Q148C4.1 RecName: Full=Purkinje cell protein 4; AltName: Full=Brain-specific antigen PCP-4 && -	-
105078588	0	5.39808	2.90308	20.1351	8.93783	16.936	2.76705	15.3363	-2.5004	0.0164607	0.999898	AGR3	NW_011516578.1	2450392	2461839	-	498	protein_coding	anterior gradient 3 && Q8R3W7.1 RecName: Full=Anterior gradient protein 3; Flags: Precursor && PF13899:Thioredoxin-like	-
105070360	5.41006	8.63693	3.87077	20.1351	29.7928	13.5488	5.97259	21.1589	-1.83154	0.0165361	0.999898	GAL	NW_011514130.1	14084360	14090102	+	575	protein_coding	galanin/GMAP prepropeptide && P11242.1 RecName: Full=Galanin peptides; Contains: RecName: Full=Galanin; Contains: RecName: Full=Galanin message-associated peptide; Short=GMAP; Flags: Precursor && PF06540:Galanin message associated peptide (GMAP)|PF01296:Galanin	-
105069051	104.595	37.7866	91.9308	39.0118	32.7721	27.9444	78.104	33.2428	1.23997	0.016602	0.999898	MFGE8	NW_011513546.1	209078	219331	-	1898	protein_coding	milk fat globule-EGF factor 8 protein && P79385.2 RecName: Full=Lactadherin; AltName: Full=MFGM; AltName: Full=Milk fat globule-EGF factor 8; Short=MFG-E8; AltName: Full=SED1; AltName: Full=Sperm surface protein SP47; Short=PP47 && PF00754:F5/8 type C domain|PF00008:EGF-like domain	F5_F8_type_C
105083714	8.11509	11.8758	2.90308	18.8767	33.7652	23.7104	7.63132	25.4507	-1.74916	0.0168736	0.999898	CDC42BPA	NW_011511147.1	5449327	5685359	+	7657	protein_coding	CDC42 binding protein kinase alpha (DMPK-like)%2C transcript variant X9 && Q3UU96.2 RecName: Full=Serine/threonine-protein kinase MRCK alpha; AltName: Full=CDC42-binding protein kinase alpha && PF00069:Protein kinase domain|PF15796:KELK-motif containing domain of MRCK Ser/Thr protein kinase|PF08826:DMPK coiled coil domain like|PF00433:Protein kinase C terminal domain|PF00780:CNH domain|PF00130:Ph…	CNH
105062199	255.175	211.605	226.44	117.036	129.102	153.271	231.073	133.136	0.793487	0.017008	0.999898	CLEC1A	NW_011511552.1	1173966	1191166	-	2282	protein_coding	C-type lectin domain family 1%2C member A%2C transcript variant X2 && Q0VCS6.1 RecName: Full=C-type lectin domain family 1 member A; AltName: Full=C-type lectin-like receptor 1; Short=CLEC-1 && PF00059:Lectin C-type domain	Lectin_C
105062207	226.321	161.942	59.9969	139.688	560.104	475.055	149.42	391.615	-1.39076	0.0171255	0.999898	KLRD1	NW_011511552.1	1315713	1319689	+	751	protein_coding	killer cell lectin-like receptor subfamily D%2C member 1 && Q863H3.2 RecName: Full=Natural killer cells antigen CD94; AltName: Full=Killer cell lectin-like receptor subfamily D member 1; AltName: CD_antigen=CD94 && PF00059:Lectin C-type domain	Lectin_C
105073125	21.6402	93.9266	42.5785	28.9443	8.93783	12.702	52.7151	16.8614	1.65835	0.0171432	0.999898	MAFF	NW_011514986.1	6599287	6600232	-	377	protein_coding	v-maf avian musculoaponeurotic fibrosarcoma oncogene homolog F && A7YY73.1 RecName: Full=Transcription factor MafF; AltName: Full=V-maf musculoaponeurotic fibrosarcoma oncogene homolog F && PF03131:bZIP Maf transcription factor	bZIP_Maf
105080704	643.797	389.741	676.417	358.657	313.817	286.218	569.985	319.564	0.836041	0.0171649	0.999898	XKRX	NW_011510978.1	411978	424908	-	2601	protein_coding	XK%2C Kell blood group complex subunit-related%2C X-linked && Q6PP77.2 RecName: Full=XK-related protein 2; AltName: Full=Membrane protein XPLAC; AltName: Full=X Kell blood group-related, X-linked && PF09815:XK-related protein	-
105075343	0	0	0	2.51689	0.993093	12.702	0	5.40399	-4.91919	0.017272	0.999898	LOC105075343	NW_011515632.1	6856146	6863322	-	295	lncRNA	uncharacterized LOC105075343 && - && -	-
105077375	35.1654	19.4331	34.8369	33.9781	117.185	75.3652	29.8118	75.5094	-1.34153	0.0173368	0.999898	LOC105077375	NW_011516269.1	43812360	43840158	-	848	protein_coding	1-acyl-sn-glycerol-3-phosphate acyltransferase delta-like && Q5E9R2.1 RecName: Full=1-acyl-sn-glycerol-3-phosphate acyltransferase delta; AltName: Full=1-acylglycerol-3-phosphate O-acyltransferase 4; Short=1-AGP acyltransferase 4; Short=1-AGPAT 4; AltName: Full=Lysophosphatidic acid acyltransferase delta; Short=LPAAT-delta && PF16076:Acyltransferase C-terminus|PF01553:Acyltransferase	Acyltransferase
novel.791	6.31174	6.4777	5.80615	1.25845	0	0	6.19853	0.419482	4.08532	0.0175302	0.999898	-	NW_011514130.1	4521562	4522171	-	291	-	- && - && -	-
novel.1585	1.80335	0	1.93538	7.55068	3.97237	20.3232	1.24625	10.6154	-3.06805	0.0178764	0.999898	-	NW_011517404.1	45	844	+	711	-	- && P06321.1 RecName: Full=T-cell receptor beta chain V region A20.2.25; Flags: Precursor && -	-
105069019	48.6906	35.6273	74.5123	15.1014	13.9033	32.1784	52.9434	20.3943	1.36344	0.0179097	0.999898	LOC105069019	NW_011513524.1	3789806	3796250	-	1149	protein_coding	uncharacterized LOC105069019 && Q6ZU45.1 RecName: Full=Putative C-type lectin domain-containing protein LINC00083 && PF00059:Lectin C-type domain	Lectin_C
105081347	2.70503	6.4777	2.90308	27.6858	1.98619	33.872	4.0286	21.1813	-2.40739	0.0182501	0.999898	GRIP1	NW_011517687.1	6357143	6538128	+	3432	protein_coding	glutamate receptor interacting protein 1%2C transcript variant X1 && Q9Y3R0.3 RecName: Full=Glutamate receptor-interacting protein 1; Short=GRIP-1 && PF00595:PDZ domain (Also known as DHR or GLGF)	PDZ
novel.454	0	0	0	1.25845	14.8964	0.8468	0	5.66721	-4.97682	0.0189707	0.999898	-	NW_011512444.1	1433298	1434148	+	407	-	- && - && -	-
105081637	27.0503	36.7069	1.93538	17.6183	175.777	76.212	21.8975	89.8692	-2.0413	0.0190448	0.999898	MYLK	NW_011517767.1	13324445	13523477	-	8100	protein_coding	myosin light chain kinase%2C transcript variant X2 && Q15746.4 RecName: Full=Myosin light chain kinase, smooth muscle; Short=MLCK; Short=smMLCK; AltName: Full=Kinase-related protein; Short=KRP; AltName: Full=Telokin; Contains: RecName: Full=Myosin light chain kinase, smooth muscle, deglutamylated form && PF16620:Unstructured linker between I-set domains 2 and 3 on MYLCK|PF07679:Immunoglobulin I-s…	Pkinase
105082799	12.6235	18.3535	0	89.3497	25.8204	23.7104	10.3257	46.2935	-2.16395	0.0191119	0.999898	PDK4	NW_011511141.1	6375771	6386302	+	1747	protein_coding	pyruvate dehydrogenase kinase%2C isozyme 4 && Q16654.1 RecName: Full=[Pyruvate dehydrogenase (acetyl-transferring)] kinase isozyme 4, mitochondrial; AltName: Full=Pyruvate dehydrogenase kinase isoform 4; Flags: Precursor && PF02518:Histidine kinase-, DNA gyrase B-, and HSP90-like ATPase|PF10436:Mitochondrial branched-chain alpha-ketoacid dehydrogenase kinase	HATPase_c
novel.506	0	0	0	0	3.97237	14.3956	0	6.12265	-5.09988	0.0191236	0.999898	-	NW_011512577.1	159849	166564	-	692	-	- && - && -	-
105078871	43.2805	18.3535	29.9985	47.821	36.7444	184.602	30.5441	89.7226	-1.55597	0.0191343	0.999898	LOC105078871	NW_011516695.1	12816	18407	-	563	protein_coding	ankyrin repeat domain-containing protein 26-like && Q3MJ40.1 RecName: Full=Coiled-coil domain-containing protein 144B && -	-
105069979	39.6738	47.5031	36.7723	69.2146	108.247	71.978	41.3164	83.1465	-1.0116	0.0191755	0.999898	LOC105069979	NW_011514037.1	7739	8576	-	389	V_segment	- && P06310.2 RecName: Full=Immunoglobulin kappa variable 2-30; AltName: Full=Ig kappa chain V-II region RPMI 6410; Flags: Precursor && PF07686:Immunoglobulin V-set domain	V-set
novel.1636	9.01677	3.23885	5.80615	12.5845	12.9102	44.8804	6.02059	23.4583	-1.96201	0.0193355	0.999898	-	NW_011517578.1	1876	3478	+	907	-	- && - && -	-
novel.1801	6.31174	1.07962	6.77385	45.3041	12.9102	8.468	4.72173	22.2274	-2.20587	0.0194373	0.999898	-	NW_011544909.1	613499	616556	+	565	-	- && - && -	-
105068217	24.3453	32.3885	25.16	10.0676	12.9102	5.9276	27.2979	9.63513	1.51124	0.0195284	0.999898	S100A5	NW_011513412.1	2575421	2577346	+	282	protein_coding	S100 calcium binding protein A5%2C transcript variant X1 && P33763.2 RecName: Full=Protein S100-A5; AltName: Full=Protein S-100D; AltName: Full=S100 calcium-binding protein A5 && -	-
105077107	13.5252	5.39808	21.2892	15.1014	60.5787	51.6548	13.4042	42.4449	-1.66346	0.0198866	0.999898	LOC105077107	NW_011516269.1	5707074	5758081	+	2454	protein_coding	coiled-coil domain-containing protein 162-like && A2VCL2.3 RecName: Full=Coiled-coil domain-containing protein 162; AltName: Full=Coiled-coil domain-containing protein 162 pseudogene && -	-
105075799	18.9352	19.4331	20.3215	8.80913	5.95856	1.6936	19.5633	5.48709	1.87794	0.0198975	0.999898	LOC105075799	NW_011515779.1	3232689	3248350	-	826	lncRNA	uncharacterized LOC105075799 && - && -	-
105081864	38.7721	28.07	25.16	210.161	21.848	57.5824	30.6674	96.5303	-1.64787	0.0201372	0.999898	PAPSS2	NW_011517816.1	13603010	13676543	-	3581	protein_coding	3'-phosphoadenosine 5'-phosphosulfate synthase 2 && O95340.2 RecName: Full=Bifunctional 3'-phosphoadenosine 5'-phosphosulfate synthase 2; Short=PAPS synthase 2; Short=PAPSS 2; AltName: Full=Sulfurylase kinase 2; Short=SK 2; Short=SK2; Includes: RecName: Full=Sulfate adenylyltransferase; AltName: Full=ATP-sulfurylase; AltName: Full=Sulfate adenylate transferase; Short=SAT; Includes: RecName: Full=…	-
105077655	326.407	159.783	107.414	54.1132	103.282	105.85	197.868	87.7483	1.17013	0.020346	0.999898	MLLT4	NW_011516296.1	1542662	1632609	-	5113	protein_coding	myeloid/lymphoid or mixed-lineage leukemia (trithorax homolog%2C Drosophila)%3B translocated to%2C 4 && P55196.3 RecName: Full=Afadin; AltName: Full=ALL1-fused gene from chromosome 6 protein; Short=Protein AF-6; AltName: Full=Afadin adherens junction formation factor && PF00595:PDZ domain (Also known as DHR or GLGF)|PF00498:FHA domain|PF00788:Ras association (RalGDS/AF-6) domain|PF01843:DIL domain	DIL
novel.448	40.5755	24.8312	49.3523	45.3041	41.7099	263.355	38.253	116.79	-1.61291	0.020847	0.999898	-	NW_011512418.1	21527	22939	-	1413	-	- && - && -	-
novel.363	165.909	367.069	247.729	193.801	54.6201	93.1479	260.236	113.856	1.1965	0.0209568	0.999898	-	NW_011511653.1	4511985	4518831	+	3458	-	- && O00370.1 RecName: Full=LINE-1 retrotransposable element ORF2 protein; Short=ORF2p; Includes: RecName: Full=Reverse transcriptase; Includes: RecName: Full=Endonuclease && -	-
105072470	110.005	103.643	11.6123	84.3159	327.721	280.291	75.0867	230.776	-1.62125	0.0210754	0.999898	NRP1	NW_011514851.1	3050496	3183707	-	5257	protein_coding	neuropilin 1 && O14786.3 RecName: Full=Neuropilin-1; AltName: Full=Vascular endothelial cell growth factor 165 receptor; AltName: CD_antigen=CD304; Flags: Precursor && PF00431:CUB domain|PF00629:MAM domain, meprin/A5/mu|PF00754:F5/8 type C domain|PF11980:Domain of unknown function (DUF3481)	CUB
novel.1323	13.5252	37.7866	18.3862	75.5068	115.199	18.6296	23.2326	69.7784	-1.58958	0.0212234	0.999898	-	NW_011516271.1	9923	12854	+	890	-	- && - && -	-
105065159	31.5587	70.1751	38.7077	151.014	101.295	63.51	46.8138	105.273	-1.16888	0.0213215	0.999898	GRB10	NW_011512250.1	1553360	1634273	-	2749	protein_coding	growth factor receptor-bound protein 10 && B5KFD7.1 RecName: Full=Growth factor receptor-bound protein 10; AltName: Full=GRB10 adapter protein && -	-
105083534	8.11509	4.31846	9.67692	65.4392	6.95165	17.7828	7.37016	30.0579	-2.01041	0.021486	0.999898	CCDC83	NW_011544909.1	11284703	11309886	-	1239	protein_coding	coiled-coil domain containing 83 && Q2TA00.1 RecName: Full=Coiled-coil domain-containing protein 83 && -	-
105065576	2484.12	1297.7	2434.71	1180.42	909.673	1352.34	2072.18	1147.48	0.85273	0.0216884	0.999898	NPTX1	NW_011512519.1	1810282	1818720	+	4450	protein_coding	neuronal pentraxin I && Q15818.2 RecName: Full=Neuronal pentraxin-1; Short=NP1; AltName: Full=Neuronal pentraxin I; Short=NP-I; Flags: Precursor && -	-
105072082	11.7218	29.1496	32.9015	3.77534	2.97928	12.702	24.591	6.48554	1.88694	0.0218162	0.999898	GLTPD2	NW_011514747.1	124369	125862	-	1032	protein_coding	glycolipid transfer protein domain containing 2 && A6NH11.2 RecName: Full=Glycolipid transfer protein domain-containing protein 2 && PF08718:Glycolipid transfer protein (GLTP)	-
novel.228	26.1486	28.07	89.9954	12.5845	11.9171	24.5572	48.0713	16.3529	1.54485	0.0218874	0.999898	-	NW_011511178.1	1828599	1839926	-	815	-	- && - && -	-
105081331	13.5252	10.7962	4.83846	10.0676	67.5303	25.404	9.71993	34.334	-1.82404	0.0220215	0.999898	TIMP3	NW_011517687.1	3992419	4048624	+	4683	protein_coding	TIMP metallopeptidase inhibitor 3 && P35625.2 RecName: Full=Metalloproteinase inhibitor 3; AltName: Full=Protein MIG-5; AltName: Full=Tissue inhibitor of metalloproteinases 3; Short=TIMP-3; Flags: Precursor >P61269.1 RecName: Full=Metalloproteinase inhibitor 3; AltName: Full=Tissue inhibitor of metalloproteinases 3; Short=TIMP-3; Flags: Precursor >Q5PXZ9.1 RecName: Full=Metalloproteinase inhibito…	-
105077058	1.80335	2.15923	1.93538	11.326	3.97237	18.6296	1.96599	11.3093	-2.53387	0.0222589	0.999898	EPB42	NW_011516268.1	8490535	8506493	-	2061	protein_coding	erythrocyte membrane protein band 4.2 && P16452.3 RecName: Full=Erythrocyte membrane protein band 4.2; Short=Erythrocyte protein 4.2; Short=P4.2 && PF00927:Transglutaminase family, C-terminal ig like domain|PF00868:Transglutaminase family|PF01841:Transglutaminase-like superfamily	Transglut_core
105080244	15.3285	29.1496	28.0631	35.2365	85.406	51.6548	24.1804	57.4324	-1.25559	0.0226101	0.999898	TRAIP	NW_011517149.1	2476604	2499984	+	1991	protein_coding	TRAF interacting protein && Q9BWF2.1 RecName: Full=E3 ubiquitin-protein ligase TRAIP; AltName: Full=RING finger protein 206; AltName: Full=TRAF-interacting protein && PF13639:Ring finger domain	-
novel.330	25.247	20.5127	51.2877	269.308	14.8964	61.8164	32.3491	115.34	-1.82941	0.022845	0.999898	-	NW_011511611.1	9721523	9731082	+	6946	-	- && O00370.1 RecName: Full=LINE-1 retrotransposable element ORF2 protein; Short=ORF2p; Includes: RecName: Full=Reverse transcriptase; Includes: RecName: Full=Endonuclease && -	-
105068788	148.777	57.2197	108.382	52.8548	52.6339	44.8804	104.793	50.123	1.06807	0.0229799	0.999898	ZFHX2	NW_011513511.1	1096806	1125164	-	9188	protein_coding	zinc finger homeobox 2%2C transcript variant X2 && Q9C0A1.3 RecName: Full=Zinc finger homeobox protein 2; AltName: Full=Zinc finger homeodomain protein 2; Short=ZFH-2 && -	-
105078340	0.901677	1.07962	1.93538	6.29223	6.95165	13.5488	1.30556	8.93089	-2.78568	0.0229932	0.999898	THEG	NW_011516557.1	54252	69329	-	1376	protein_coding	theg spermatid protein && Q9P2T0.1 RecName: Full=Testicular haploid expressed gene protein; AltName: Full=Cancer/testis antigen 56; Short=CT56 && PF14912:Testicular haploid expressed repeat	-
105080378	18.0335	12.9554	13.5477	1.25845	0.993093	6.7744	14.8455	3.00865	2.24284	0.0230024	0.999898	EPGN	NW_011517196.1	4211404	4218202	-	1304	protein_coding	epithelial mitogen && Q6UW88.2 RecName: Full=Epigen; AltName: Full=Epithelial mitogen; Short=EPG; Flags: Precursor && -	-
105072926	25.247	15.1146	10.6446	112.002	27.8066	21.17	17.0021	53.6594	-1.64552	0.0232862	0.999898	LOC105072926	NW_011514985.1	9502223	9595326	+	1811	protein_coding	chromosome unknown open reading frame%2C human C2orf88%2C transcript variant X3 && Q9BSF0.2 RecName: Full=Small membrane A-kinase anchor protein; Short=Small membrane AKAP; Short=smAKAP && -	-
105075455	62.2157	36.7069	137.412	25.1689	29.7928	40.6464	78.7783	31.8694	1.30103	0.0233237	0.999898	IL24	NW_011515635.1	548313	554344	-	669	protein_coding	interleukin 24 && Q13007.1 RecName: Full=Interleukin-24; Short=IL-24; AltName: Full=Melanoma differentiation-associated gene 7 protein; Short=MDA-7; AltName: Full=Suppression of tumorigenicity 16 protein; Flags: Precursor && PF00726:Interleukin 10	-
105062210	98.2828	72.3343	22.2569	47.821	298.921	201.538	64.2913	182.76	-1.50852	0.0234772	0.999898	LOC105062210	NW_011511552.1	1367680	1383181	-	869	protein_coding	NKG2-A/NKG2-B type II integral membrane protein-like && P26715.2 RecName: Full=NKG2-A/NKG2-B type II integral membrane protein; AltName: Full=CD159 antigen-like family member A; AltName: Full=NK cell receptor A; AltName: Full=NKG2-A/B-activating NK receptor; AltName: CD_antigen=CD159a && PF00059:Lectin C-type domain	Lectin_C
novel.1654	2.70503	4.31846	6.77385	46.5625	6.95165	9.31479	4.59911	20.943	-2.17388	0.0234809	0.999898	-	NW_011517767.1	4742277	4763585	+	959	-	- && - && -	-
105082016	113.611	77.7324	119.994	241.622	177.764	151.577	103.779	190.321	-0.871017	0.0235796	0.999898	LOC105082016	NW_011517961.1	605570	614283	+	1082	protein_coding	chromosome unknown open reading frame%2C human C5orf30 && Q3ZBS1.1 RecName: Full=UNC119-binding protein C5orf30 homolog && PF15435:UNC119-binding protein C5orf30 homologue	-
105075320	41.4771	62.6177	94.8339	22.652	43.6961	13.5488	66.3096	26.6323	1.31797	0.0237118	0.999898	CDHR1	NW_011515632.1	1696631	1716934	-	4284	protein_coding	cadherin-related family member 1 && Q8WN91.1 RecName: Full=Cadherin-related family member 1; AltName: Full=Photoreceptor cadherin; Short=prCAD; AltName: Full=Protocadherin-21; Flags: Precursor && PF00028:Cadherin domain	Cadherin
105080760	4.50838	9.71655	7.74154	6.29223	55.6132	21.17	7.32216	27.6918	-1.93228	0.0237172	0.999898	HSPA12A	NW_011517503.1	6896835	6928216	-	2966	protein_coding	heat shock 70kDa protein 12A && O43301.2 RecName: Full=Heat shock 70 kDa protein 12A && -	-
105064663	167.712	696.352	673.514	55.3717	164.853	339.567	512.526	186.597	1.45481	0.0238786	0.999898	LOC105064663	NW_011511992.1	638926	639856	-	707	protein_coding	eosinophil cationic protein-like && P47781.1 RecName: Full=Eosinophil cationic protein; Short=ECP; AltName: Full=Ribonuclease 3; Short=RNase 3; Flags: Precursor && PF00074:Pancreatic ribonuclease	-
novel.898	13.5252	29.1496	9.67692	113.26	11.9171	49.1144	17.4506	58.0972	-1.73517	0.0240572	0.999898	-	NW_011514637.1	935967	938617	+	1416	-	- && - && -	-
105065302	25.247	72.3343	21.2892	10.0676	0	17.7828	39.6235	9.28345	2.082	0.0241472	0.999898	LOC105065302	NW_011509858.1	114972	119016	-	759	V_segment	- && P01703.2 RecName: Full=Immunoglobulin lambda variable 1-40; AltName: Full=Ig lambda chain V-I region NEWM; Flags: Precursor && PF07686:Immunoglobulin V-set domain	V-set
105068608	117.218	98.2451	146.122	72.9899	72.4958	48.2676	120.528	64.5844	0.905217	0.0245615	0.999898	ADAMTS13	NW_011513475.1	54085	83083	+	4878	protein_coding	ADAM metallopeptidase with thrombospondin type 1 motif%2C 13 && Q76LX8.1 RecName: Full=A disintegrin and metalloproteinase with thrombospondin motifs 13; Short=ADAM-TS 13; Short=ADAM-TS13; Short=ADAMTS-13; AltName: Full=von Willebrand factor-cleaving protease; Short=vWF-CP; Short=vWF-cleaving protease; Flags: Precursor && PF00090:Thrombospondin type 1 domain	TSP_1
105079375	14.4268	6.4777	7.74154	54.1132	25.8204	12.702	9.54869	30.8785	-1.67291	0.0245891	0.999898	SYN1	NW_011516737.1	2842196	2883228	-	2325	protein_coding	synapsin I && P17600.3 RecName: Full=Synapsin-1; AltName: Full=Brain protein 4.1; AltName: Full=Synapsin I && -	-
105083521	12.6235	15.1146	12.58	33.9781	59.5856	16.936	13.4394	36.8332	-1.45367	0.0246478	0.999898	RAB38	NW_011544909.1	9655781	9712216	+	1335	protein_coding	RAB38%2C member RAS oncogene family && Q8QZZ8.1 RecName: Full=Ras-related protein Rab-38 && PF00071:Ras family	Ras
105065289	392.229	272.063	278.695	145.98	1889.86	621.551	314.329	885.795	-1.49485	0.0246554	0.999898	LOC105065289	NW_011512444.1	87958	105771	-	2809	protein_coding	guanylate-binding protein 6-like && Q6ZN66.1 RecName: Full=Guanylate-binding protein 6; AltName: Full=GTP-binding protein 6; Short=GBP-6; AltName: Full=Guanine nucleotide-binding protein 6 && PF02263:Guanylate-binding protein, N-terminal domain|PF02841:Guanylate-binding protein, C-terminal domain	-
105067101	84.7576	38.8662	50.32	66.6977	141.019	172.747	57.9813	126.821	-1.12994	0.0247422	0.999898	PLK4	NW_011513121.1	783515	800702	-	3869	protein_coding	polo-like kinase 4%2C transcript variant X2 && O00444.3 RecName: Full=Serine/threonine-protein kinase PLK4; AltName: Full=Polo-like kinase 4; Short=PLK-4; AltName: Full=Serine/threonine-protein kinase 18; AltName: Full=Serine/threonine-protein kinase Sak && PF00069:Protein kinase domain|PF00659:POLO box duplicated region	Pkinase
novel.411	207.386	104.723	105.478	1135.12	61.5718	187.989	139.196	461.56	-1.72776	0.0247537	0.999898	-	NW_011511992.1	707022	718694	+	5168	-	- && P81649.1 RecName: Full=Ribonuclease K3; Short=RNase K3 && -	-
105076976	1.80335	11.8758	4.83846	1.25845	0	0	6.17253	0.419482	4.07139	0.0247684	0.999898	LOC105076976	NW_011516268.1	9580271	9592193	-	1191	protein_coding	spatacsin-like && Q96JI7.3 RecName: Full=Spatacsin; AltName: Full=Colorectal carcinoma-associated protein; AltName: Full=Spastic paraplegia 11 protein && -	-
105073386	53.1989	70.1751	84.1892	31.4612	22.8411	44.0336	69.1877	32.7786	1.07175	0.025101	0.999898	NOXA1	NW_011515016.1	252050	261091	+	1550	protein_coding	NADPH oxidase activator 1 && Q86UR1.1 RecName: Full=NADPH oxidase activator 1; Short=NOX activator 1; AltName: Full=Antigen NY-CO-31; AltName: Full=NCF2-like protein; AltName: Full=P67phox-like factor; AltName: Full=p51-nox && PF00018:SH3 domain	SH3_1
105065423	7.21341	86.3693	16.4508	13.8429	6.95165	0	36.6778	6.93152	2.43223	0.0253908	0.999898	LOC105065423	NW_011510293.1	4694	5319	+	537	V_segment	- && P01749.1 RecName: Full=Ig heavy chain V region 3; Flags: Precursor && PF07686:Immunoglobulin V-set domain	V-set
105070820	83.8559	51.8216	113.22	83.0575	57.5994	658.81	82.9658	266.489	-1.68466	0.0254861	0.999898	CPT1B	NW_011514259.1	1246221	1254393	-	2718	protein_coding	carnitine palmitoyltransferase 1B (muscle) && Q8HY46.1 RecName: Full=Carnitine O-palmitoyltransferase 1, muscle isoform; Short=CPT1-M; AltName: Full=Carnitine O-palmitoyltransferase I, muscle isoform; Short=CPT I; Short=CPTI-M; AltName: Full=Carnitine palmitoyltransferase 1B && PF00755:Choline/Carnitine o-acyltransferase|PF16484:Carnitine O-palmitoyltransferase N-terminus	-
105068058	1564.41	2098.77	1851.2	1487.48	606.78	895.914	1838.13	996.726	0.883526	0.0256613	0.999898	CREG1	NW_011513397.1	4231058	4240040	-	1097	protein_coding	cellular repressor of E1A-stimulated genes 1 && O75629.1 RecName: Full=Protein CREG1; AltName: Full=Cellular repressor of E1A-stimulated genes 1; Flags: Precursor && PF13883:Pyridoxamine 5'-phosphate oxidase	-
105077185	633.879	548.445	580.615	2450.2	671.331	716.392	587.646	1279.31	-1.12166	0.0263996	0.999898	SMPDL3A	NW_011516269.1	15382952	15397838	+	2124	protein_coding	sphingomyelin phosphodiesterase%2C acid-like 3A && Q92484.2 RecName: Full=Acid sphingomyelinase-like phosphodiesterase 3a; Short=ASM-like phosphodiesterase 3a; Flags: Precursor && PF00149:Calcineurin-like phosphoesterase	Metallophos
105074461	407.558	541.967	341.595	1267.26	610.752	571.59	430.374	816.532	-0.923309	0.0265079	0.999898	PITRM1	NW_011510729.1	5472317	5490026	+	3073	protein_coding	pitrilysin metallopeptidase 1%2C transcript variant X2 && Q5JRX3.3 RecName: Full=Presequence protease, mitochondrial; Short=hPreP; AltName: Full=Pitrilysin metalloproteinase 1; Short=Metalloprotease 1; Short=hMP1; Flags: Precursor && PF08367:Peptidase M16C associated|PF05193:Peptidase M16 inactive domain	-
105063187	142.465	59.3789	48.3846	373.759	47.6685	273.516	83.4095	231.648	-1.47133	0.0266276	0.999898	LOC105063187	NW_011511605.1	190777	268738	-	8040	protein_coding	probable maltase-glucoamylase-like protein && Q2M2H8.3 RecName: Full=Probable maltase-glucoamylase 2; AltName: Full=Maltase-glucoamylase (alpha-glucosidase) pseudogene; Includes: RecName: Full=Glucoamylase; AltName: Full=Glucan 1,4-alpha-glucosidase && PF16863:N-terminal barrel of NtMGAM and CtMGAM, maltase-glucoamylase|PF00088:Trefoil (P-type) domain|PF01055:Glycosyl hydrolases family 31	Glyco_hydro_31
105064102	18.0335	11.8758	14.5154	7.55068	0.993093	0	14.8082	2.84792	2.47973	0.0268439	0.999898	LOC105064102	NW_011511680.1	9832293	9834866	+	1383	protein_coding	cancer/testis antigen 75-like && - && -	-
novel.954	15.3285	120.917	7.74154	6.29223	21.848	1.6936	47.9957	9.94462	2.2697	0.0269689	0.999898	-	NW_011514844.1	9846848	9861989	-	960	-	- && - && -	-
105071031	14.4268	0	18.3862	2.51689	0	0	10.9377	0.838964	3.86131	0.0270185	0.999898	SMIM1	NW_011514262.1	14812970	14816369	-	971	protein_coding	small integral membrane protein 1 (Vel blood group) && P0C8K7.1 RecName: Full=Small integral membrane protein 1 && -	-
novel.847	4.50838	8.63693	0.967692	5.03379	13.9033	46.574	4.70434	21.837	-2.23885	0.0270301	0.999898	-	NW_011514262.1	14683110	14693123	+	1495	-	- && - && -	-
novel.1423	19.8369	61.5381	46.4492	408.995	19.8619	45.7272	42.6081	158.195	-1.89122	0.0272726	0.999898	-	NW_011516685.1	1879282	1886920	+	3733	-	- && - && -	-
105064214	18.0335	46.4235	23.2246	7.55068	13.9033	9.31479	29.2272	10.2563	1.49913	0.0273016	0.999898	LOC105064214	NW_011511766.1	3540250	3545199	-	1107	protein_coding	gametogenetin-binding protein 1-like && Q5J2D6.1 RecName: Full=Gametogenetin-binding protein 1 && PF14836:Ubiquitin-like domain	-
novel.1160	1.80335	85.2897	1.93538	2.51689	0.993093	8.468	29.6761	3.99266	2.86635	0.0273175	0.999898	-	NW_011515621.1	897786	901517	-	3002	-	- && - && -	-
105062962	0.901677	0	0	1.25845	1.98619	16.0892	0.300559	6.44461	-4.21622	0.0273976	0.999898	APOB	NW_011511600.1	6604877	6645584	-	14091	protein_coding	apolipoprotein B && P04114.2 RecName: Full=Apolipoprotein B-100; Short=Apo B-100; Contains: RecName: Full=Apolipoprotein B-48; Short=Apo B-48; Flags: Precursor && PF12491:Apolipoprotein B100 C terminal|PF06448:Domain of Unknown Function (DUF1081)|PF01347:Lipoprotein amino terminal region|PF09172:Domain of unknown function (DUF1943)	Vitellogenin_N
105069915	0	0	0	1.25845	4.96546	6.7744	0	4.33277	-4.59972	0.0275821	0.999898	NR6A1	NW_011514020.1	1943790	2107052	+	1299	protein_coding	nuclear receptor subfamily 6%2C group A%2C member 1 && A0P8Z4.2 RecName: Full=Nuclear receptor subfamily 6 group A member 1; AltName: Full=Germ cell nuclear factor; Short=GCNF && PF00104:Ligand-binding domain of nuclear hormone receptor|PF00105:Zinc finger, C4 type (two domains)	zf-C4
105083893	62.2157	85.2897	109.349	40.2703	32.7721	55.042	85.6182	42.6948	0.998925	0.0277594	0.999898	BAG2	NW_011544912.1	12579934	12582717	+	1427	protein_coding	BCL2-associated athanogene 2 && O95816.1 RecName: Full=BAG family molecular chaperone regulator 2; Short=BAG-2; AltName: Full=Bcl-2-associated athanogene 2 && -	-
105064344	35.1654	53.9808	54.1908	66.6977	91.3645	123.633	47.779	93.8983	-0.981413	0.0279188	0.999898	THBS4	NW_011511773.1	2271391	2312833	-	2979	protein_coding	thrombospondin 4 && Q3SWW8.1 RecName: Full=Thrombospondin-4; Flags: Precursor && PF11598:Cartilage oligomeric matrix protein|PF07645:Calcium-binding EGF domain|PF02412:Thrombospondin type 3 repeat|PF05735:Thrombospondin C-terminal region	TSP_C
105063148	293.045	196.49	752.865	344.814	1597.89	1153.34	414.133	1032.01	-1.31747	0.0280103	0.999898	LOC105063148	NW_011509970.1	3056069	3074559	+	1259	protein_coding	uncharacterized LOC105063148 && P01853.1 RecName: Full=T-cell receptor gamma chain C region C10.5 && PF07654:Immunoglobulin C1-set domain|PF07686:Immunoglobulin V-set domain	V-set
105082332	12.6235	4.31846	8.70923	27.6858	8.93783	49.9612	8.55039	28.8616	-1.75013	0.0280258	0.999898	ICA1L	NW_011517963.1	1823453	1853001	+	1512	protein_coding	islet cell autoantigen 1%2C69kDa-like && Q8NDH6.1 RecName: Full=Islet cell autoantigen 1-like protein; AltName: Full=Amyotrophic lateral sclerosis 2 chromosomal region candidate gene 14 protein; AltName: Full=Amyotrophic lateral sclerosis 2 chromosomal region candidate gene 15 protein && PF04629:Islet cell autoantigen ICA69, C-terminal domain|PF06456:Arfaptin-like domain	Arfaptin
105067495	10.8201	10.7962	3.87077	27.6858	20.8549	24.5572	8.49568	24.366	-1.51951	0.028099	0.999898	GRIP2	NW_011513243.1	24109794	24144741	+	3108	protein_coding	glutamate receptor interacting protein 2 && Q9C0E4.3 RecName: Full=Glutamate receptor-interacting protein 2; Short=GRIP-2 && PF00595:PDZ domain (Also known as DHR or GLGF)	PDZ
105070714	49.5922	96.0858	89.0277	39.0118	32.7721	44.0336	78.2353	38.6058	1.01548	0.0281009	0.999898	LTBP3	NW_011514224.1	1565864	1573458	-	2395	protein_coding	latent transforming growth factor beta binding protein 3 && Q9NS15.4 RecName: Full=Latent-transforming growth factor beta-binding protein 3; Short=LTBP-3; Flags: Precursor && -	-
105070050	23.4436	26.9904	30.9662	245.397	12.9102	32.1784	27.1334	96.8286	-1.83051	0.0281799	0.999898	SLCO4C1	NW_011514127.1	2514	11424	+	709	protein_coding	solute carrier organic anion transporter family%2C member 4C1 && Q71MB6.1 RecName: Full=Solute carrier organic anion transporter family member 4C1; AltName: Full=Solute carrier family 21 member 20 && PF07648:Kazal-type serine protease inhibitor domain|PF03137:Organic Anion Transporter Polypeptide (OATP) family	-
105066092	37.8704	174.898	50.32	41.5287	33.7652	27.0976	87.6961	34.1305	1.3627	0.0282761	0.999898	LOC105066092	NW_011512590.1	4137882	4140761	-	961	protein_coding	selenoprotein M && Q8WWX9.3 RecName: Full=Selenoprotein M; Short=SelM; Flags: Precursor && -	-
105077325	24.3453	45.3439	16.4508	229.037	31.779	24.5572	28.7133	95.1245	-1.72522	0.0288459	0.999898	AKAP12	NW_011516269.1	36743572	36784594	+	6562	protein_coding	A kinase (PRKA) anchor protein 12%2C transcript variant X1 && Q02952.4 RecName: Full=A-kinase anchor protein 12; Short=AKAP-12; AltName: Full=A-kinase anchor protein 250 kDa; Short=AKAP 250; AltName: Full=Gravin; AltName: Full=Myasthenia gravis autoantigen && PF03832:WSK motif	-
105065654	236.239	183.535	288.372	122.069	155.916	136.335	236.049	138.107	0.772797	0.0289427	0.999898	SLC25A19	NW_011512519.1	5310114	5321292	+	2696	protein_coding	solute carrier family 25 (mitochondrial thiamine pyrophosphate carrier)%2C member 19%2C transcript variant X2 && Q29RM1.1 RecName: Full=Mitochondrial thiamine pyrophosphate carrier; AltName: Full=Solute carrier family 25 member 19 && PF00153:Mitochondrial carrier protein	Mito_carr
105061969	626.665	689.875	855.44	889.722	1604.84	1186.37	723.993	1226.98	-0.76139	0.0290007	0.999898	LOC105061969	NW_011511427.1	357149	357982	+	834	transcribed_pseudogene	translationally-controlled tumor protein pseudogene && Q5E984.1 RecName: Full=Translationally-controlled tumor protein; Short=TCTP && PF00838:Translationally controlled tumour protein	-
105078192	174.024	92.847	111.285	69.2146	77.4612	53.3484	126.052	66.6747	0.922634	0.0292255	0.999898	TBXA2R	NW_011516557.1	2305697	2314991	-	1857	protein_coding	thromboxane A2 receptor%2C transcript variant X1 && Q95125.2 RecName: Full=Thromboxane A2 receptor; Short=TXA2-R; AltName: Full=Prostanoid TP receptor && -	-
novel.76	0	0	0	3.77534	4.96546	3.3872	0	4.04267	-4.48631	0.0292405	0.999898	-	NW_011510360.1	6081105	6082011	+	265	-	- && - && -	-
105076911	123.53	208.366	46.4492	899.789	132.081	121.092	126.115	384.321	-1.60682	0.0293116	0.999898	RHOV	NW_011516268.1	6758182	6760234	-	1659	protein_coding	ras homolog family member V && Q17QI8.1 RecName: Full=Rho-related GTP-binding protein RhoV && PF00071:Ras family	Ras
105081678	2.70503	2.15923	5.80615	7.55068	9.93093	27.9444	3.55681	15.142	-2.09955	0.029331	0.999898	CFAP43	NW_011517816.1	1258541	1348408	+	5111	protein_coding	cilia and flagella associated protein 43 && Q8NDM7.3 RecName: Full=Cilia- and flagella-associated protein 43; AltName: Full=WD repeat-containing protein 96 && -	-
105065324	6.31174	2.15923	0	36.495	8.93783	5.0808	2.82366	16.8379	-2.54567	0.0293543	0.999898	ARHGAP29	NW_011512444.1	3572051	3622203	-	4586	protein_coding	Rho GTPase activating protein 29 && A7YY57.1 RecName: Full=Rho GTPase-activating protein 29; AltName: Full=Rho-type GTPase-activating protein 29 && PF00620:RhoGAP domain|PF00130:Phorbol esters/diacylglycerol binding domain (C1 domain)	RhoGAP
105074479	56.8056	105.802	33.8692	59.147	265.156	157.505	65.4924	160.602	-1.29823	0.0294768	0.999898	LOC105074479	NW_011515311.1	550617	565004	+	1851	protein_coding	cationic amino acid transporter 3-like && Q8WY07.1 RecName: Full=Cationic amino acid transporter 3; Short=CAT-3; Short=CAT3; AltName: Full=Cationic amino acid transporter y+; AltName: Full=Solute carrier family 7 member 3 && PF13520:Amino acid permease|PF13906:C-terminus of AA_permease	-
105070539	506.742	525.773	608.679	234.071	405.182	340.413	547.065	326.555	0.742974	0.029627	0.999898	TXNRD2	NW_011514148.1	291984	323634	+	1830	protein_coding	thioredoxin reductase 2%2C transcript variant X1 && Q9NNW7.3 RecName: Full=Thioredoxin reductase 2, mitochondrial; AltName: Full=Selenoprotein Z; Short=SelZ; AltName: Full=TR-beta; AltName: Full=Thioredoxin reductase TR3; Flags: Precursor && PF02852:Pyridine nucleotide-disulphide oxidoreductase, dimerisation domain|PF07992:Pyridine nucleotide-disulphide oxidoreductase	Pyr_redox_2
105078077	6.31174	3.23885	2.90308	0	0	0	4.15122	0	4.47211	0.0296558	0.999898	TLX2	NW_011516555.1	63141	64535	-	843	protein_coding	T-cell leukemia homeobox 2 && O43763.2 RecName: Full=T-cell leukemia homeobox protein 2; AltName: Full=Homeobox protein Hox-11L1; AltName: Full=Neural crest homeobox protein && PF00046:Homeobox domain	Homeobox
105062833	45.9855	19.4331	37.74	12.5845	16.8826	11.8552	34.3862	13.7741	1.32386	0.0297516	0.999898	LRFN1	NW_011511566.1	355130	360906	-	1791	protein_coding	leucine rich repeat and fibronectin type III domain containing 1 && Q2WF71.1 RecName: Full=Leucine-rich repeat and fibronectin type III domain-containing protein 1; AltName: Full=Synaptic adhesion-like molecule 2; AltName: Full=Synaptic differentiation-enhancing molecule 1; Flags: Precursor && PF07679:Immunoglobulin I-set domain|PF13855:Leucine rich repeat|PF00041:Fibronectin type III domain	I-set
novel.262	66.7241	17.2739	36.7723	15.1014	171.805	190.53	40.2568	125.812	-1.64384	0.0302525	0.999898	-	NW_011511552.1	1288822	1296351	-	3160	-	- && - && -	-
105062866	75.7409	119.837	45.4815	125.845	165.846	180.368	80.3533	157.353	-0.973527	0.030346	0.999898	AMPH	NW_011509970.1	2920318	2994378	+	2486	protein_coding	amphiphysin && P49418.1 RecName: Full=Amphiphysin && PF03114:BAR domain	-
105078658	197.467	85.2897	633.839	161.081	128.109	53.3484	305.532	114.18	1.42282	0.0303667	0.999898	SOX13	NW_011509872.1	306223	322125	-	3147	protein_coding	SRY (sex determining region Y)-box 13 && Q9UN79.3 RecName: Full=Transcription factor SOX-13; AltName: Full=Islet cell antigen 12; AltName: Full=SRY (Sex determining region Y)-box 13; AltName: Full=Type 1 diabetes autoantigen ICA12 && -	-
105062208	488.709	426.448	614.485	322.162	1067.57	2147.48	509.881	1179.07	-1.20992	0.0307171	0.999898	LOC105062208	NW_011511552.1	1344734	1354825	-	824	protein_coding	NKG2-D type II integral membrane protein%2C transcript variant X2 && Q9GLF5.1 RecName: Full=NKG2-D type II integral membrane protein; AltName: Full=Killer cell lectin-like receptor subfamily K member 1; AltName: Full=NK cell receptor D; AltName: Full=NKG2-D-activating NK receptor; AltName: CD_antigen=CD314 && PF00059:Lectin C-type domain	Lectin_C
105065469	36.0671	30.2293	11.6123	46.5625	148.964	26.2508	25.9695	73.9257	-1.50891	0.0308928	0.999898	PCDH1	NW_011512517.1	538487	553257	-	4771	protein_coding	protocadherin 1 && Q08174.2 RecName: Full=Protocadherin-1; AltName: Full=Cadherin-like protein 1; AltName: Full=Protocadherin-42; Short=PC42; Flags: Precursor && PF08374:Protocadherin|PF00028:Cadherin domain	Cadherin
105076251	400.345	312.009	565.132	201.351	261.183	277.75	425.829	246.762	0.786114	0.0310806	0.999898	NR4A1	NW_011516006.1	5797064	5816165	+	4210	protein_coding	nuclear receptor subfamily 4%2C group A%2C member 1%2C transcript variant X3 && P51666.1 RecName: Full=Nuclear receptor subfamily 4 group A member 1; AltName: Full=Orphan nuclear receptor HMR; AltName: Full=Orphan nuclear receptor NGFI-B && -	-
105070237	1740.24	3739.79	2535.35	1833.56	1393.31	1356.57	2671.79	1527.81	0.806435	0.0311776	0.999898	OLIG1	NW_011514130.1	3637610	3639736	-	1535	protein_coding	oligodendrocyte transcription factor 1 && Q9JKN5.2 RecName: Full=Oligodendrocyte transcription factor 1; Short=Oligo1; AltName: Full=Oligodendrocyte-specific bHLH transcription factor 1 && -	-
105065210	0	0	0.967692	21.3936	0	1.6936	0.322564	7.69573	-4.43625	0.0313396	0.999898	TNFAIP6	NW_011512322.1	3983227	3998693	+	1432	protein_coding	tumor necrosis factor%2C alpha-induced protein 6 && P98066.2 RecName: Full=Tumor necrosis factor-inducible gene 6 protein; AltName: Full=Hyaluronate-binding protein; AltName: Full=TNF-stimulated gene 6 protein; Short=TSG-6; AltName: Full=Tumor necrosis factor alpha-induced protein 6; Short=TNF alpha-induced protein 6; Flags: Precursor && PF00431:CUB domain|PF00193:Extracellular link domain	CUB
105068088	2.70503	2.15923	7.74154	0	0	0	4.20193	0	4.48801	0.0313946	0.999898	LOC105068088	NW_011513397.1	4148994	4159256	-	1320	pseudogene	- && Q791T5.1 RecName: Full=Mitochondrial carrier homolog 1; AltName: Full=Mitochondrial carrier-like protein 1 && -	-
105070303	95.5777	90.6878	102.575	36.495	74.482	35.5656	96.2803	48.8475	0.977603	0.0314011	0.999898	PELI3	NW_011514130.1	12664646	12674056	+	3798	protein_coding	pellino E3 ubiquitin protein ligase family member 3 && Q8N2H9.2 RecName: Full=E3 ubiquitin-protein ligase pellino homolog 3; Short=Pellino-3 && PF04710:Pellino	-
105080943	60.4123	38.8662	36.7723	88.0913	57.5994	134.641	45.3503	93.4439	-1.0432	0.0314035	0.999898	NIPAL4	NW_011517530.1	4933799	4959288	+	1264	protein_coding	NIPA-like domain containing 4 && Q0D2K0.3 RecName: Full=Magnesium transporter NIPA4; AltName: Full=Ichthyin; AltName: Full=NIPA-like protein 4; AltName: Full=Non-imprinted in Prader-Willi/Angelman syndrome region protein 4 && PF05653:Magnesium transporter NIPA	DUF803
105066516	66.7241	77.7324	80.3185	143.463	131.088	111.778	74.925	128.776	-0.780102	0.0317495	0.999898	CFAP36	NW_011512850.1	4169122	4190019	+	1288	protein_coding	cilia and flagella associated protein 36 && Q4V8E4.1 RecName: Full=Cilia- and flagella-associated protein 36; AltName: Full=Coiled-coil domain-containing protein 104 && PF11527:The ARF-like 2 binding protein BART	-
105070086	2835.77	4726.56	1923.77	19489.6	4600.01	1835.01	3162.04	8641.53	-1.45039	0.0319749	0.999898	LOC105070086	NW_011514128.1	1220805	1231372	+	1128	protein_coding	membrane-spanning 4-domains subfamily A member 8-like && Q9BY19.1 RecName: Full=Membrane-spanning 4-domains subfamily A member 8; AltName: Full=Four-span transmembrane protein 4; AltName: Full=Membrane-spanning 4-domains subfamily A member 8B && PF04103:CD20-like family	-
novel.393	24.3453	18.3535	12.58	21.3936	18.8688	132.948	18.4263	57.7366	-1.65365	0.0320588	0.999898	-	NW_011511776.1	4812	10008	-	5197	-	- && O00370.1 RecName: Full=LINE-1 retrotransposable element ORF2 protein; Short=ORF2p; Includes: RecName: Full=Reverse transcriptase; Includes: RecName: Full=Endonuclease && -	-
105072664	1346.2	659.645	1235.74	2386.01	1522.41	1815.54	1080.53	1907.99	-0.819885	0.0321153	0.999898	DOCK9	NW_011514982.1	7333570	7495293	+	7420	protein_coding	dedicator of cytokinesis 9 && Q9BZ29.2 RecName: Full=Dedicator of cytokinesis protein 9; AltName: Full=Cdc42 guanine nucleotide exchange factor zizimin-1 && -	-
105065756	13.5252	6.4777	39.6754	8.80913	3.97237	2.5404	19.8927	5.1073	1.99987	0.0323884	0.999898	IL9R	NW_011512519.1	8340714	8351692	+	1933	protein_coding	interleukin 9 receptor && Q01113.3 RecName: Full=Interleukin-9 receptor; Short=IL-9 receptor; Short=IL-9R; AltName: CD_antigen=CD129; Flags: Precursor && -	-
105074073	2308.29	3577.85	3484.66	1911.58	2300	1316.77	3123.6	1842.79	0.761412	0.0324391	0.999898	LTB	NW_011515227.1	479359	481564	+	1049	protein_coding	lymphotoxin beta (TNF superfamily%2C member 3) && Q06643.1 RecName: Full=Lymphotoxin-beta; Short=LT-beta; AltName: Full=Tumor necrosis factor C; Short=TNF-C; AltName: Full=Tumor necrosis factor ligand superfamily member 3 && PF00229:TNF(Tumour Necrosis Factor) family	-
105077892	13.5252	8.63693	19.3538	5.03379	0.993093	4.234	13.8386	3.42029	2.0336	0.0328562	0.999898	BAI1	NW_011516551.1	1005814	1095690	+	5199	protein_coding	brain-specific angiogenesis inhibitor 1 && Q3UHD1.1 RecName: Full=Brain-specific angiogenesis inhibitor 1; Flags: Precursor && PF02793:Hormone receptor domain|PF16489:GPCR-Autoproteolysis INducing (GAIN) domain|PF00002:7 transmembrane receptor (Secretin family)|PF00090:Thrombospondin type 1 domain	7tm_2
105082313	68.5274	236.436	87.0923	105.71	924.569	141.416	130.685	390.565	-1.58091	0.0328914	0.999898	SPATS2L	NW_011517963.1	3590820	3747670	-	2785	protein_coding	spermatogenesis associated%2C serine-rich 2-like%2C transcript variant X3 && Q9NUQ6.2 RecName: Full=SPATS2-like protein; AltName: Full=DNA polymerase-transactivated protein 6; AltName: Full=Stress granule and nucleolar protein; Short=SGNP && PF07139:Protein of unknown function (DUF1387)	-
105080300	120.825	80.9712	151.928	266.791	76.4681	500.459	117.908	281.239	-1.25443	0.0329431	0.999898	DNAH1	NW_011517149.1	736301	830914	-	12923	protein_coding	dynein%2C axonemal%2C heavy chain 1 && Q9P2D7.4 RecName: Full=Dynein heavy chain 1, axonemal; AltName: Full=Axonemal beta dynein heavy chain 1; AltName: Full=Ciliary dynein heavy chain 1; AltName: Full=Heat shock regulated protein 1; Short=HSRF-1; AltName: Full=hDHC7 && PF12774:Hydrolytic ATP binding site of dynein motor region D1|PF12781:ATP-binding dynein motor region D5|PF03028:Dynein heavy ch…	Dynein_heavy
105074161	13.5252	16.1942	17.4185	21.3936	40.7168	48.2676	15.7126	36.7927	-1.23792	0.032988	0.999898	ESAM	NW_011515235.1	389007	397201	-	1842	protein_coding	endothelial cell adhesion molecule%2C transcript variant X2 && Q96AP7.1 RecName: Full=Endothelial cell-selective adhesion molecule; Flags: Precursor && PF13895:Immunoglobulin domain	-
novel.759	69.4291	47.5031	104.511	26.4274	47.6685	31.3316	73.8143	35.1425	1.0686	0.0331031	0.999898	-	NW_011514126.1	619805	622035	-	1929	-	- && O00370.1 RecName: Full=LINE-1 retrotransposable element ORF2 protein; Short=ORF2p; Includes: RecName: Full=Reverse transcriptase; Includes: RecName: Full=Endonuclease && -	-
novel.650	118.12	78.812	122.897	55.3717	55.6132	66.0504	106.61	59.0117	0.852419	0.0333869	0.999898	-	NW_011513414.1	427263	430317	-	2549	-	- && Q96FF7.4 RecName: Full=Uncharacterized protein MISP3; AltName: Full=MISP family member 3 && -	-
105078730	11252	17704.6	6588.05	80983.6	22441.9	3714.91	11848.2	35713.5	-1.59179	0.0334985	0.999898	LTF	NW_011516692.1	156785	183222	-	2340	protein_coding	lactotransferrin && Q9TUM0.1 RecName: Full=Lactotransferrin; Short=Lactoferrin; Flags: Precursor && PF00405:Transferrin	-
105075436	293.947	186.774	783.831	235.33	194.646	159.198	421.517	196.391	1.10311	0.0338151	0.999898	LOC105075436	NW_011515635.1	1218399	1234037	-	948	protein_coding	chromosome unknown open reading frame%2C human C1orf186 && Q6ZWK4.1 RecName: Full=Uncharacterized protein C1orf186 && PF15763:Domain of unknown function (DUF4692)	-
105063430	210.992	374.627	99.6723	336.005	683.248	418.319	228.431	479.191	-1.07005	0.0339969	0.999898	SMPDL3B	NW_011511613.1	1098326	1121206	-	1711	protein_coding	sphingomyelin phosphodiesterase%2C acid-like 3B && Q92485.2 RecName: Full=Acid sphingomyelinase-like phosphodiesterase 3b; Short=ASM-like phosphodiesterase 3b; Flags: Precursor && PF00149:Calcineurin-like phosphoesterase	Metallophos
105067684	96.4794	112.28	76.4477	173.666	130.095	189.683	95.0691	164.481	-0.792057	0.0340597	0.999898	CENPU	NW_011513270.1	10531721	10553892	+	1507	protein_coding	centromere protein U%2C transcript variant X1 && Q2KIW5.1 RecName: Full=Centromere protein U; Short=CENP-U; AltName: Full=MLF1-interacting protein && PF13097:CENP-A nucleosome associated complex (NAC) subunit	-
novel.366	3.60671	0	1.93538	10.0676	15.8895	5.9276	1.84736	10.6282	-2.48512	0.0340958	0.999898	-	NW_011511680.1	3839843	3844116	+	550	-	- && - && -	-
105072355	112.71	202.968	131.606	1020.6	95.3369	157.505	149.095	424.481	-1.50852	0.0340978	0.999898	IL1RAP	NW_011514844.1	4847188	4967662	+	3223	protein_coding	interleukin 1 receptor accessory protein%2C transcript variant X1 && Q9NPH3.2 RecName: Full=Interleukin-1 receptor accessory protein; Short=IL-1 receptor accessory protein; Short=IL-1RAcP; AltName: Full=Interleukin-1 receptor 3; Short=IL-1R-3; Short=IL-1R3; Flags: Precursor && PF01582:TIR domain	TIR
105083609	19.8369	19.4331	15.4831	22.652	46.6754	55.8888	18.251	41.7387	-1.20241	0.0344589	0.999898	DDIAS	NW_011544909.1	13630591	13641080	-	2976	protein_coding	DNA damage-induced apoptosis suppressor && Q8IXT1.2 RecName: Full=DNA damage-induced apoptosis suppressor protein; AltName: Full=Nitric oxide-inducible gene protein && PF08646:Replication factor-A C terminal domain	-
105075970	11.7218	25.9108	14.5154	15.1014	82.4267	44.0336	17.3827	47.1872	-1.45191	0.0349233	0.999898	TDRP	NW_011515851.1	61282	64828	-	2356	protein_coding	testis development related protein && Q86YL5.2 RecName: Full=Testis development-related protein; AltName: Full=Protein INM01 && PF15683:Testis development-related protein	-
105069474	959.384	386.503	203.215	145.98	351.555	179.521	516.367	225.685	1.19385	0.0350999	0.999898	LOC105069474	NW_011513761.1	259920	262647	+	1098	protein_coding	T-cell surface glycoprotein CD1a-like && Q9XS72.1 RecName: Full=T-cell surface glycoprotein CD1a; AltName: CD_antigen=CD1a; Flags: Precursor && PF16497:MHC-I family domain|PF07654:Immunoglobulin C1-set domain	C1-set
105066406	0	14.035	19.3538	129.62	17.8757	11.0084	11.1296	52.8347	-2.24611	0.0352093	0.999898	LOC105066406	NW_011512727.1	4168	5835	-	612	lncRNA	uncharacterized LOC105066406 && Q60847.3 RecName: Full=Collagen alpha-1(XII) chain; Flags: Precursor && -	-
105063335	769.13	1076.38	644.483	4500.21	688.213	922.165	829.997	2036.86	-1.2949	0.0355672	0.999898	ATP11B	NW_011511611.1	9626651	9708187	+	4445	protein_coding	ATPase%2C class VI%2C type 11B%2C transcript variant X1 && Q9Y2G3.2 RecName: Full=Probable phospholipid-transporting ATPase IF; AltName: Full=ATPase IR; AltName: Full=ATPase class VI type 11B; AltName: Full=P4-ATPase flippase complex alpha subunit ATP11B && PF16212:Phospholipid-translocating P-type ATPase C-terminal|PF16209:Phospholipid-translocating ATPase N-terminal|PF00122:E1-E2 ATPase|PF12710…	E1-E2_ATPase
105075514	51.3956	53.9808	34.8369	47.821	126.123	113.471	46.7378	95.805	-1.04073	0.0355805	0.999898	NEXN	NW_011515636.1	8834251	8856970	-	2488	protein_coding	nexilin (F actin binding protein)%2C transcript variant X6 && Q0ZGT2.1 RecName: Full=Nexilin; AltName: Full=F-actin-binding protein; AltName: Full=Nelin && PF07679:Immunoglobulin I-set domain	I-set
105065637	166.81	183.535	279.663	137.171	112.219	117.705	210.003	122.365	0.780673	0.0356254	0.999898	TRIM47	NW_011512519.1	4889042	4892945	+	1714	protein_coding	tripartite motif containing 47 && Q96LD4.2 RecName: Full=Tripartite motif-containing protein 47; AltName: Full=Gene overexpressed in astrocytoma protein; AltName: Full=RING finger protein 100 && PF13765:SPRY-associated domain	-
105063464	91.971	63.6974	91.9308	36.495	302.893	276.903	82.5331	205.431	-1.31716	0.0367761	0.999898	ZNF683	NW_011511613.1	2208858	2214570	+	1568	protein_coding	zinc finger protein 683 && Q8IZ20.3 RecName: Full=Tissue-resident T-cell transcription regulator protein ZNF683; AltName: Full=Homolog of Blimp-1 in T-cell; Short=Hobit; AltName: Full=Zinc finger protein 683 && PF00096:Zinc finger, C2H2 type	zf-C2H2
105063185	115.415	16.1942	55.1585	30.2027	21.848	18.6296	62.2558	23.5601	1.41148	0.0371345	0.999898	LOC105063185	NW_011511605.1	93180	93716	-	420	V_segment	- && P11364.1 RecName: Full=Viral T-cell receptor beta chain-like T17T-22; Flags: Precursor && PF07686:Immunoglobulin V-set domain	V-set
105071121	1416.53	2860.98	1678.95	1255.93	1153.97	1122.01	1985.49	1177.3	0.753936	0.0371365	0.999898	FUCA1	NW_011514262.1	376445	391996	+	2003	protein_coding	fucosidase%2C alpha-L- 1%2C tissue && P04066.4 RecName: Full=Tissue alpha-L-fucosidase; AltName: Full=Alpha-L-fucosidase I; AltName: Full=Alpha-L-fucoside fucohydrolase 1; Short=Alpha-L-fucosidase 1; Flags: Precursor && PF01120:Alpha-L-fucosidase|PF16757:Alpha-L-fucosidase C-terminal domain	Alpha_L_fucos
105067831	20.7386	30.2293	4.83846	10.0676	180.743	22.0168	18.6021	70.9424	-1.93508	0.0374325	0.999898	DSCAML1	NW_011513285.1	2075210	2381070	+	6674	protein_coding	Down syndrome cell adhesion molecule like 1 && Q8TD84.2 RecName: Full=Down syndrome cell adhesion molecule-like protein 1; AltName: Full=Down syndrome cell adhesion molecule 2; Flags: Precursor && PF00047:Immunoglobulin domain|PF00041:Fibronectin type III domain|PF07679:Immunoglobulin I-set domain	I-set
105071064	430.1	472.872	429.655	303.286	283.031	288.759	444.209	291.692	0.606944	0.0376777	0.999898	MRPL20	NW_011514262.1	16416604	16419317	+	621	protein_coding	mitochondrial ribosomal protein L20 && Q9CQL4.1 RecName: Full=39S ribosomal protein L20, mitochondrial; Short=L20mt; Short=MRP-L20; Flags: Precursor && PF00453:Ribosomal protein L20	-
105078634	45.0838	131.713	22.2569	90.6082	267.142	139.722	66.3513	165.824	-1.32563	0.0377079	0.999898	SCN3B	NW_011516685.1	184328	207261	+	5437	protein_coding	sodium channel%2C voltage-gated%2C type III%2C beta subunit%2C transcript variant X2 && Q2KI11.1 RecName: Full=Sodium channel subunit beta-3; Flags: Precursor && -	-
105068750	289.438	174.898	239.02	149.755	603.8	773.128	234.452	508.895	-1.11884	0.0379099	0.999898	PTPN4	NW_011510364.1	6832516	6952107	+	3413	protein_coding	protein tyrosine phosphatase%2C non-receptor type 4 (megakaryocyte)%2C transcript variant X1 && P29074.1 RecName: Full=Tyrosine-protein phosphatase non-receptor type 4; AltName: Full=Protein-tyrosine phosphatase MEG1; Short=MEG; Short=PTPase-MEG1 && PF00595:PDZ domain (Also known as DHR or GLGF)|PF09379:FERM N-terminal domain|PF08736:FERM adjacent (FA)|PF00373:FERM central domain|PF09380:FERM C-t…	Y_phosphatase
105062358	129.841	87.4489	118.058	179.958	170.812	207.466	111.783	186.079	-0.734329	0.0381452	0.999898	DBF4	NW_011511553.1	462901	486979	-	2103	protein_coding	DBF4 zinc finger && Q9UBU7.1 RecName: Full=Protein DBF4 homolog A; AltName: Full=Activator of S phase kinase; AltName: Full=Chiffon homolog A; AltName: Full=DBF4-type zinc finger-containing protein 1 && PF07535:DBF zinc finger	-
105063971	22.5419	35.6273	24.1923	190.025	12.9102	47.4208	27.4539	83.4521	-1.60018	0.0382991	0.999898	HECW2	NW_011511680.1	452082	657656	+	6604	protein_coding	HECT%2C C2 and WW domain containing E3 ubiquitin protein ligase 2 && Q9P2P5.2 RecName: Full=E3 ubiquitin-protein ligase HECW2; AltName: Full=HECT, C2 and WW domain-containing protein 2; AltName: Full=HECT-type E3 ubiquitin transferase HECW2; AltName: Full=NEDD4-like E3 ubiquitin-protein ligase 2 && PF00168:C2 domain|PF00397:WW domain|PF00632:HECT-domain (ubiquitin-transferase)	HECT
novel.1066	37.8704	3.23885	0	1.25845	1.98619	1.6936	13.7031	1.64608	3.05292	0.0384894	0.999898	-	NW_011515227.1	1164635	1169292	-	2072	-	- && - && -	-
105072712	15.3285	7.55731	12.58	41.5287	28.7997	19.4764	11.8219	29.9349	-1.32367	0.0385054	0.999898	PTPRF	NW_011514983.1	237253	312851	-	6479	protein_coding	protein tyrosine phosphatase%2C receptor type%2C F && A7MBJ4.1 RecName: Full=Receptor-type tyrosine-protein phosphatase F; Flags: Precursor && -	-
105070742	12.6235	3.23885	8.70923	1.25845	0.993093	1.6936	8.19052	1.31505	2.63218	0.0389909	0.999898	BSPRY	NW_011514248.1	3514247	3527623	-	1705	protein_coding	B-box and SPRY domain containing && Q5W0U4.1 RecName: Full=B box and SPRY domain-containing protein && PF13765:SPRY-associated domain|PF00622:SPRY domain	SPRY
105067400	38.7721	50.742	32.9015	52.8548	88.3853	92.3011	40.8052	77.8471	-0.938958	0.039171	0.999898	LOC105067400	NW_011513243.1	16534972	16643817	+	3690	protein_coding	myb/SANT-like DNA-binding domain-containing protein 3%2C transcript variant X1 && Q8IYR6.1 RecName: Full=Tomoregulin-1; Short=TR-1; AltName: Full=H7365; AltName: Full=Transmembrane protein with EGF-like and one follistatin-like domain; Flags: Precursor && PF07648:Kazal-type serine protease inhibitor domain|PF13873:Myb/SANT-like DNA-binding domain	-
105080113	15.3285	16.1942	24.1923	7.55068	6.95165	5.0808	18.5717	6.52771	1.52096	0.0397308	0.999898	PTRF	NW_011517136.1	560677	572362	+	2013	protein_coding	polymerase I and transcript release factor && P85125.1 RecName: Full=Polymerase I and transcript release factor; AltName: Full=Cavin-1; AltName: Full=cav-p60 && PF15237:PTRF/SDPR family	-
105078119	22009	34485.1	22491.1	23120.2	10666.8	6987.79	26328.4	13591.6	0.953957	0.0398026	0.999898	CFD	NW_011516557.1	382093	384222	+	769	protein_coding	complement factor D (adipsin) && P51779.1 RecName: Full=Complement factor D; AltName: Full=Adipsin; AltName: Full=C3 convertase activator; AltName: Full=Properdin factor D; Flags: Precursor && PF00089:Trypsin	Trypsin
105067006	18.0335	11.8758	6.77385	35.2365	7.94474	70.2844	12.2277	37.8219	-1.6305	0.0401208	0.999898	KITLG	NW_011513030.1	1518367	1569291	-	5266	protein_coding	KIT ligand && Q29030.1 RecName: Full=Kit ligand; AltName: Full=Mast cell growth factor; Short=MGF; AltName: Full=Stem cell factor; Short=SCF; AltName: Full=c-Kit ligand; Contains: RecName: Full=Soluble KIT ligand; Short=sKITLG; Flags: Precursor && -	-
105081725	476.085	526.853	697.706	796.597	1054.66	840.025	566.881	897.095	-0.662391	0.0401734	0.999898	NT5C3A	NW_011511114.1	1034375	1070336	+	2124	protein_coding	5'-nucleotidase%2C cytosolic IIIA%2C transcript variant X3 && Q9H0P0.3 RecName: Full=Cytosolic 5'-nucleotidase 3A; AltName: Full=7-methylguanosine phosphate-specific 5'-nucleotidase; Short=7-methylguanosine nucleotidase; AltName: Full=Cytosolic 5'-nucleotidase 3; AltName: Full=Cytosolic 5'-nucleotidase III; Short=cN-III; AltName: Full=Pyrimidine 5'-nucleotidase 1; Short=P5'N-1; Short=P5N-1; Short…	-
105083569	72.1341	89.6081	59.0292	40.2703	39.7237	40.6464	73.5905	40.2135	0.870386	0.040578	0.999898	CAPN5	NW_011544909.1	18457203	18515449	-	3299	protein_coding	calpain 5%2C transcript variant X2 && O15484.2 RecName: Full=Calpain-5; AltName: Full=Calpain htra-3; AltName: Full=New calpain 3; Short=nCL-3 && PF00648:Calpain family cysteine protease|PF00168:C2 domain|PF01067:Calpain large subunit, domain III	Peptidase_C2
105077212	30.657	9.71655	6.77385	15.1014	65.5441	55.8888	15.7158	45.5114	-1.53215	0.0405978	0.999898	SAMD3	NW_011516269.1	21055022	21096853	-	1825	protein_coding	sterile alpha motif domain containing 3 && Q8N6K7.2 RecName: Full=Sterile alpha motif domain-containing protein 3; Short=SAM domain-containing protein 3 && PF00536:SAM domain (Sterile alpha motif)	SAM_1
105081664	107.3	178.137	137.412	66.6977	99.3093	73.6716	140.95	79.8928	0.816053	0.0406102	0.999898	LOC105081664	NW_011517767.1	9410940	9560082	-	1567	protein_coding	nuclease-sensitive element-binding protein 1-like && Q06066.1 RecName: Full=Nuclease-sensitive element-binding protein 1; AltName: Full=Y-box transcription factor; AltName: Full=Y-box-binding protein 1; Short=YB-1 && -	-
105073072	0	0	0	0	14.8964	0.8468	0	5.24773	-4.86705	0.0407367	0.999898	CSDC2	NW_011514986.1	4244004	4255786	-	2678	protein_coding	cold shock domain containing C2%2C RNA binding && Q9Y534.1 RecName: Full=Cold shock domain-containing protein C2; AltName: Full=RNA-binding protein PIPPin && -	-
novel.1565	9.91845	10.7962	3.87077	11.326	23.8342	36.4124	8.19513	23.8575	-1.55561	0.0407463	0.999898	-	NW_011517149.1	1756784	1831587	-	1394	-	- && Q8IZD9.1 RecName: Full=Dedicator of cytokinesis protein 3; AltName: Full=Modifier of cell adhesion; AltName: Full=Presenilin-binding protein; Short=PBP && -	-
105073248	158.695	117.678	139.348	44.0456	95.3369	87.2204	138.574	75.5343	0.869933	0.0408023	0.999898	NR1D1	NW_011514988.1	742611	750612	+	3123	protein_coding	nuclear receptor subfamily 1%2C group D%2C member 1 && Q3UV55.1 RecName: Full=Nuclear receptor subfamily 1 group D member 1; AltName: Full=Rev-erbA-alpha; AltName: Full=V-erbA-related protein 1; Short=EAR-1 && PF00104:Ligand-binding domain of nuclear hormone receptor|PF00105:Zinc finger, C4 type (two domains)	zf-C4
105062568	29.7553	49.6623	8.70923	11.326	231.391	55.8888	29.3756	99.5351	-1.76442	0.0409456	0.999898	EHD2	NW_011511555.1	3121938	3138004	+	2979	protein_coding	EH-domain containing 2 && Q9NZN4.2 RecName: Full=EH domain-containing protein 2; AltName: Full=PAST homolog 2 && -	-
105068201	36.0671	24.8312	16.4508	47.821	44.6892	68.5908	25.783	53.7003	-1.05907	0.0412881	0.999898	LOC105068201	NW_011513412.1	2306899	2310581	-	914	lncRNA	uncharacterized LOC105068201 && - && -	-
105069332	67.6258	35.6273	92.8985	39.0118	364.465	114.318	65.3839	172.598	-1.40057	0.0413172	0.999898	GGT1	NW_011513709.1	559772	575898	+	2666	protein_coding	gamma-glutamyltransferase 1 && P20735.1 RecName: Full=Gamma-glutamyltranspeptidase 1; Short=GGT 1; AltName: Full=Gamma-glutamyltransferase 1; AltName: Full=Glutathione hydrolase 1; AltName: Full=Leukotriene-C4 hydrolase; AltName: CD_antigen=CD224; Contains: RecName: Full=Gamma-glutamyltranspeptidase 1 heavy chain; Contains: RecName: Full=Gamma-glutamyltranspeptidase 1 light chain; Flags: Precurso…	-
105076149	9.01677	6.4777	4.83846	13.8429	28.7997	16.0892	6.77764	19.5773	-1.52937	0.0420437	0.999898	TMEM117	NW_011516006.1	28976	428846	+	2619	protein_coding	transmembrane protein 117%2C transcript variant X3 && Q8BH18.1 RecName: Full=Transmembrane protein 117 && PF15113:TMEM117 protein family	-
105077818	22.5419	14.035	28.0631	26.4274	60.5787	55.8888	21.5467	47.6316	-1.14717	0.0421767	0.999898	ARL15	NW_011516528.1	6942263	7313380	+	1527	protein_coding	ADP-ribosylation factor-like 15 && Q9NXU5.1 RecName: Full=ADP-ribosylation factor-like protein 15; AltName: Full=ADP-ribosylation factor-related protein 2; Short=ARF-related protein 2 && PF00025:ADP-ribosylation factor family	Arf
105062540	82.9543	168.42	128.703	753.81	97.3231	132.948	126.692	328.027	-1.37123	0.0422525	0.999898	PGLYRP1	NW_011511555.1	2141663	2146059	-	1396	protein_coding	peptidoglycan recognition protein 1 && Q9GK12.1 RecName: Full=Peptidoglycan recognition protein 1; AltName: Full=Peptidoglycan recognition protein short; Short=PGRP-S; Flags: Precursor && PF01510:N-acetylmuramoyl-L-alanine amidase	-
105081200	14.4268	14.035	5.80615	130.878	5.95856	6.7744	11.4227	47.8705	-2.05932	0.0423214	0.999898	PNMA5	NW_011517675.1	2706	4932	+	2227	protein_coding	paraneoplastic Ma antigen family member 5 && Q96PV4.2 RecName: Full=Paraneoplastic antigen-like protein 5; AltName: Full=Tumor antigen BJ-HCC-25 && -	-
105068592	0.901677	0	0	2.51689	0	16.936	0.300559	6.48429	-4.21987	0.0424393	0.999898	MAMDC4	NW_011513475.1	1539069	1547218	+	3559	protein_coding	MAM domain containing 4 && Q6UXC1.2 RecName: Full=Apical endosomal glycoprotein; AltName: Full=MAM domain-containing protein 4; Flags: Precursor && PF00629:MAM domain, meprin/A5/mu|PF00057:Low-density lipoprotein receptor domain class A	Ldl_recept_a
105078601	0	0	0	3.77534	0.993093	6.7744	0	3.84761	-4.42112	0.0425632	0.999898	ITGB8	NW_011516578.1	5202377	5280310	+	5053	protein_coding	integrin%2C beta 8 && P26012.1 RecName: Full=Integrin beta-8; Flags: Precursor && PF00362:Integrin, beta chain	-
105073174	37.8704	52.9012	33.8692	18.8767	23.8342	16.936	41.547	19.8823	1.06212	0.042615	0.999898	LOC105073174	NW_011514986.1	8232216	8246677	+	2027	protein_coding	apolipoprotein L3-like%2C transcript variant X1 && O95236.3 RecName: Full=Apolipoprotein L3; AltName: Full=Apolipoprotein L-III; Short=ApoL-III; AltName: Full=TNF-inducible protein CG12-1; Short=CG12_1 && -	-
105064182	27.952	85.2897	52.2554	470.659	14.8964	71.1312	55.1657	185.562	-1.74913	0.042893	0.999898	ARMC12	NW_011511766.1	1907694	1920434	-	4043	protein_coding	armadillo repeat containing 12%2C transcript variant X3 && Q5T9G4.1 RecName: Full=Armadillo repeat-containing protein 12 && PF04826:Armadillo-like	-
105083437	16.2302	6.4777	2.90308	20.1351	36.7444	19.4764	8.53699	25.452	-1.56653	0.0431609	0.999898	DGKH	NW_011544908.1	800578	891092	-	5695	protein_coding	diacylglycerol kinase%2C eta%2C transcript variant X5 && Q86XP1.1 RecName: Full=Diacylglycerol kinase eta; Short=DAG kinase eta; AltName: Full=Diglyceride kinase eta; Short=DGK-eta && PF00130:Phorbol esters/diacylglycerol binding domain (C1 domain)|PF00781:Diacylglycerol kinase catalytic domain|PF00169:PH domain|PF00609:Diacylglycerol kinase accessory domain	PH
105062378	23.4436	19.4331	23.2246	128.362	13.9033	40.6464	22.0338	60.9704	-1.45995	0.0431657	0.999898	CACNA2D1	NW_011511553.1	4589700	5012771	+	5468	protein_coding	calcium channel%2C voltage-dependent%2C alpha 2/delta subunit 1 && P54289.3 RecName: Full=Voltage-dependent calcium channel subunit alpha-2/delta-1; AltName: Full=Voltage-gated calcium channel subunit alpha-2/delta-1; Contains: RecName: Full=Voltage-dependent calcium channel subunit alpha-2-1; Contains: RecName: Full=Voltage-dependent calcium channel subunit delta-1; Flags: Precursor && PF02743:C…	Cache_1
105070345	677.159	509.579	953.177	275.6	505.484	454.731	713.305	411.938	0.791185	0.0432222	0.999898	LOC105070345	NW_011514130.1	13473027	13476187	+	725	protein_coding	glutathione S-transferase P-like && P28801.2 RecName: Full=Glutathione S-transferase P; AltName: Full=GST class-pi && PF00043:Glutathione S-transferase, C-terminal domain|PF02798:Glutathione S-transferase, N-terminal domain	GST_C
105082550	458.052	823.747	154.831	733.674	1932.56	639.334	478.877	1101.86	-1.20258	0.0432798	0.999898	PLVAP	NW_011544898.1	917223	930454	-	2012	protein_coding	plasmalemma vesicle associated protein && Q9BX97.1 RecName: Full=Plasmalemma vesicle-associated protein; AltName: Full=Fenestrated endothelial-linked structure protein; AltName: Full=Plasmalemma vesicle protein 1; Short=PV-1 && -	-
105082049	3.60671	6.4777	2.90308	5.03379	20.8549	20.3232	4.32916	15.404	-1.8548	0.0434743	0.999898	SEMA6A	NW_011517961.1	10474030	10530580	-	3234	protein_coding	sema domain%2C transmembrane domain (TM)%2C and cytoplasmic domain%2C (semaphorin) 6A%2C transcript variant X3 && Q9H2E6.2 RecName: Full=Semaphorin-6A; AltName: Full=Semaphorin VIA; Short=Sema VIA; AltName: Full=Semaphorin-6A-1; Short=SEMA6A-1; Flags: Precursor && PF01437:Plexin repeat|PF01403:Sema domain	Sema
105080375	38.7721	17.2739	36.7723	62.9223	40.7168	93.9947	30.9394	65.878	-1.08839	0.0435374	0.999898	PARM1	NW_011517196.1	3661436	3760860	-	4212	protein_coding	prostate androgen-regulated mucin-like protein 1 && Q6UWI2.1 RecName: Full=Prostate androgen-regulated mucin-like protein 1; Short=PARM-1; Flags: Precursor && PF17061:PARM	-
105073889	23.4436	64.777	27.0954	259.24	43.6961	30.4848	38.4387	111.14	-1.52988	0.0435951	0.999898	LOC105073889	NW_011515224.1	357640	373248	-	1143	protein_coding	serpin B7-like%2C transcript variant X2 && O75635.1 RecName: Full=Serpin B7; AltName: Full=Megsin; AltName: Full=TP55 && PF00079:Serpin (serine protease inhibitor)	Serpin
105083070	16.2302	19.4331	15.4831	57.8885	16.8826	46.574	17.0488	40.4484	-1.24408	0.043815	0.999898	THSD7A	NW_011511141.1	1292370	1713247	+	6028	protein_coding	thrombospondin%2C type I%2C domain containing 7A && Q9UPZ6.4 RecName: Full=Thrombospondin type-1 domain-containing protein 7A; Flags: Precursor && PF00090:Thrombospondin type 1 domain	TSP_1
105076638	794.377	841.021	1188.33	736.191	492.574	521.629	941.242	583.465	0.690751	0.0439158	0.999898	SWAP70	NW_011516265.1	29094017	29153485	-	2972	protein_coding	SWAP switching B-cell complex 70kDa subunit && P0C1G6.1 RecName: Full=Switch-associated protein 70; Short=SWAP-70 && PF00169:PH domain	PH
105066607	386.819	697.432	442.235	381.309	223.446	287.912	508.829	297.556	0.774698	0.044191	0.999898	P2RY12	NW_011512859.1	4238953	4282683	-	1816	protein_coding	purinergic receptor P2Y%2C G-protein coupled%2C 12 && Q95KC3.1 RecName: Full=P2Y purinoceptor 12; Short=P2Y12 && PF00001:7 transmembrane receptor (rhodopsin family)	7tm_1
105061823	153.285	120.917	138.38	294.477	81.4336	537.718	137.527	304.543	-1.14744	0.0442395	0.999898	DLEC1	NW_011511178.1	977156	1040058	+	5580	protein_coding	deleted in lung and esophageal cancer 1 && Q9Y238.2 RecName: Full=Deleted in lung and esophageal cancer protein 1; AltName: Full=Deleted in lung cancer protein 1; Short=DLC-1 && -	-
105080762	11.7218	37.7866	16.4508	72.9899	39.7237	39.7996	21.9864	50.8377	-1.21262	0.0442649	0.999898	SLC18A2	NW_011517503.1	7305545	7334448	+	1639	protein_coding	solute carrier family 18 (vesicular monoamine transporter)%2C member 2 && Q27963.1 RecName: Full=Synaptic vesicular amine transporter; AltName: Full=Monoamine transporter; AltName: Full=Solute carrier family 18 member 2; AltName: Full=Vesicular amine transporter 2; Short=VAT2 && PF07690:Major Facilitator Superfamily	MFS_1
105083076	26.1486	30.2293	25.16	130.878	28.7997	38.106	27.1793	65.928	-1.27076	0.0443201	0.999898	LOC105083076	NW_011544902.1	5469933	5488339	+	1344	protein_coding	uncharacterized LOC105083076 && Q5TFQ8.1 RecName: Full=Signal-regulatory protein beta-1 isoform 3; Short=SIRP-beta-1 isoform 3; Flags: Precursor && PF07654:Immunoglobulin C1-set domain	C1-set
105074385	11.7218	7.55731	26.1277	5.03379	3.97237	4.234	15.1356	4.41339	1.78751	0.0447692	0.999898	NLRP9	NW_011515311.1	1843255	1858520	-	3139	protein_coding	NLR family%2C pyrin domain containing 9 && Q288C4.1 RecName: Full=NACHT, LRR and PYD domains-containing protein 9 && PF02758:PAAD/DAPIN/Pyrin domain|PF05729:NACHT domain	NACHT
105076570	4.50838	2.15923	3.87077	6.29223	13.9033	18.6296	3.5128	12.9417	-1.88365	0.0451438	0.999898	NAV2	NW_011516265.1	20971882	21334189	-	10494	protein_coding	neuron navigator 2 && Q8IVL1.3 RecName: Full=Neuron navigator 2; AltName: Full=Helicase APC down-regulated 1; AltName: Full=Pore membrane and/or filament-interacting-like protein 2; AltName: Full=Retinoic acid inducible in neuroblastoma 1; AltName: Full=Steerin-2; AltName: Full=Unc-53 homolog 2; Short=unc53H2 && -	-
105067242	508.546	717.945	209.022	471.917	1563.13	972.973	478.504	1002.67	-1.06782	0.0452106	0.999898	SERPINE1	NW_011513243.1	78415	85064	+	2185	protein_coding	serpin peptidase inhibitor%2C clade E (nexin%2C plasminogen activator inhibitor type 1)%2C member 1 && P79335.1 RecName: Full=Plasminogen activator inhibitor 1; Short=PAI; Short=PAI-1; AltName: Full=Endothelial plasminogen activator inhibitor; AltName: Full=Serpin E1; Flags: Precursor && PF00079:Serpin (serine protease inhibitor)	Serpin
novel.936	119.021	126.315	208.054	98.1588	96.33	55.8888	151.13	83.4592	0.8608	0.0452235	0.999898	-	NW_011514758.1	4460416	4461320	+	467	-	- && Q8NCU8.1 RecName: Full=Uncharacterized protein encoded by LINC00116 && -	-
105067741	5.41006	5.39808	1.93538	8.80913	14.8964	19.4764	4.24784	14.394	-1.773	0.0453062	0.999898	ENPP6	NW_011513270.1	10837570	10910349	+	1493	protein_coding	ectonucleotide pyrophosphatase/phosphodiesterase 6 && Q58D68.2 RecName: Full=Ectonucleotide pyrophosphatase/phosphodiesterase family member 6; Short=E-NPP 6; Short=NPP-6; AltName: Full=Choline-specific glycerophosphodiester phosphodiesterase; AltName: Full=Glycerophosphocholine cholinephosphodiesterase; Short=GPC-Cpde; Flags: Precursor && PF01663:Type I phosphodiesterase / nucleotide pyrophosphat…	-
novel.949	0.901677	0	0.967692	6.29223	6.95165	4.234	0.623123	5.82596	-3.17982	0.0458258	0.999898	-	NW_011514758.1	10096873	10097317	-	278	-	- && - && -	-
105070135	330.014	312.009	426.752	234.071	260.19	165.973	356.258	220.078	0.696359	0.0458805	0.999898	LOC105070135	NW_011514128.1	2637397	2638329	+	843	protein_coding	UPF0723 protein C11orf83 homolog && Q6UW78.2 RecName: Full=Ubiquinol-cytochrome-c reductase complex assembly factor 3; AltName: Full=Assembly factor CBP4 homolog && PF15141:Domain of unknown function (DUF4574)	-
105076312	35.1654	45.3439	52.2554	67.9561	62.5648	121.092	44.2549	83.8711	-0.927833	0.0459164	0.999898	CLSTN3	NW_011509867.1	125325	150596	+	3902	protein_coding	calsyntenin 3 && Q0VCN6.2 RecName: Full=Calsyntenin-3; AltName: Full=Alcadein-beta; Short=Alc-beta; Flags: Precursor && PF00028:Cadherin domain	Cadherin
105079373	297.553	586.232	338.692	1584.38	677.289	328.558	407.492	863.411	-1.08282	0.0461469	0.999898	TIMP1	NW_011516737.1	2852553	2856073	+	874	protein_coding	TIMP metallopeptidase inhibitor 1 && P20414.1 RecName: Full=Metalloproteinase inhibitor 1; AltName: Full=Embryogenin-1; Short=EG-1; AltName: Full=Tissue inhibitor of metalloproteinases 1; Short=TIMP-1; Flags: Precursor && PF00965:Tissue inhibitor of metalloproteinase	-
105080922	6.31174	3.23885	0.967692	18.8767	18.8688	5.0808	3.50609	14.2754	-2.00558	0.0463172	0.999898	TIMD4	NW_011517530.1	4587262	4618932	-	2381	protein_coding	T-cell immunoglobulin and mucin domain containing 4 && Q96H15.2 RecName: Full=T-cell immunoglobulin and mucin domain-containing protein 4; Short=TIMD-4; AltName: Full=T-cell immunoglobulin mucin receptor 4; Short=TIM-4; AltName: Full=T-cell membrane protein 4; Flags: Precursor && PF07686:Immunoglobulin V-set domain	V-set
105063184	34.2637	3.23885	37.74	66.6977	71.5027	56.7356	25.0809	64.9786	-1.36622	0.0463338	0.999898	LOC105063184	NW_011511605.1	89663	90270	-	472	V_segment	- && P11364.1 RecName: Full=Viral T-cell receptor beta chain-like T17T-22; Flags: Precursor && PF07686:Immunoglobulin V-set domain	V-set
105073493	309.275	196.49	127.735	171.149	81.4336	68.5908	211.167	107.058	0.9858	0.0465416	0.999898	SRC	NW_011515153.1	832343	863064	-	3975	protein_coding	SRC proto-oncogene%2C non-receptor tyrosine kinase%2C transcript variant X2 && P05480.4 RecName: Full=Neuronal proto-oncogene tyrosine-protein kinase Src; AltName: Full=Proto-oncogene c-Src; AltName: Full=pp60c-src; Short=p60-Src && PF07714:Protein tyrosine kinase|PF00017:SH2 domain|PF14604:Variant SH3 domain	Pkinase_Tyr
105082672	69.4291	53.9808	70.6415	132.137	92.3576	107.544	64.6838	110.679	-0.771104	0.0469765	0.999898	ANKLE1	NW_011544898.1	873708	877587	+	1808	protein_coding	ankyrin repeat and LEM domain containing 1 && Q8NAG6.2 RecName: Full=Ankyrin repeat and LEM domain-containing protein 1; AltName: Full=Ankyrin repeat domain-containing protein 41; AltName: Full=LEM-domain containing protein 3 && PF12796:Ankyrin repeats (3 copies)	-
105062593	6.31174	0	0.967692	1.25845	4.96546	43.1868	2.42648	16.4702	-2.74728	0.0471359	0.999898	LOC105062593	NW_011511555.1	3796582	3810380	+	1688	protein_coding	galactoside 2-alpha-L-fucosyltransferase 2-like%2C transcript variant X1 && Q10983.1 RecName: Full=Galactoside 2-alpha-L-fucosyltransferase 2; AltName: Full=Alpha(1,2)FT 2; AltName: Full=Fucosyltransferase 2; AltName: Full=GDP-L-fucose:beta-D-galactoside 2-alpha-L-fucosyltransferase 2; AltName: Full=Secretor blood group alpha-2-fucosyltransferase && PF01531:Glycosyl transferase family 11	-
105066579	32.4604	12.9554	10.6446	39.0118	39.7237	49.1144	18.6868	42.6166	-1.18362	0.0472913	0.999898	CA2	NW_011510342.1	7866777	7879690	+	1317	protein_coding	carbonic anhydrase II && P00918.2 RecName: Full=Carbonic anhydrase 2; AltName: Full=Carbonate dehydratase II; AltName: Full=Carbonic anhydrase C; Short=CAC; AltName: Full=Carbonic anhydrase II; Short=CA-II && PF00194:Eukaryotic-type carbonic anhydrase	-
105071192	7.21341	3.23885	20.3215	13.8429	28.7997	49.1144	10.2579	30.5857	-1.57935	0.0476582	0.999898	LOC105071192	NW_011514262.1	16105876	16147151	+	4532	protein_coding	uncharacterized LOC105071192 && Q9C0B2.3 RecName: Full=Cilia- and flagella-associated protein 74 && PF15780:Abnormal spindle-like microcephaly-assoc'd, ASPM-SPD-2-Hydin	-
105082546	244.354	263.426	321.274	114.519	185.708	199.845	276.352	166.691	0.726021	0.0477432	0.999898	ABHD8	NW_011544898.1	879585	885944	-	2038	protein_coding	abhydrolase domain containing 8 && Q4R584.1 RecName: Full=Protein ABHD8; AltName: Full=Alpha/beta hydrolase domain-containing protein 8; Short=Abhydrolase domain-containing protein 8 && PF12695:Alpha/beta hydrolase family	-
novel.495	33.362	41.0254	48.3846	16.3598	24.8273	18.6296	40.924	19.9389	1.0325	0.0477803	0.999898	-	NW_011512519.1	7843654	7846819	-	1344	-	- && - && -	-
105071714	6722.9	10692.5	4244.3	7635	27540.4	9586.62	7219.91	14920.7	-1.0473	0.0477856	0.999898	SELENBP1	NW_011514627.1	680922	688900	+	1759	protein_coding	selenium binding protein 1 && Q13228.2 RecName: Full=Selenium-binding protein 1; AltName: Full=56 kDa selenium-binding protein; Short=SBP56; Short=SP56 && PF05694:56kDa selenium binding protein (SBP56)	-
105064713	91.0694	60.4585	64.8354	119.552	112.219	133.794	72.1211	121.855	-0.755239	0.0480972	0.999898	PARP2	NW_011511992.1	994143	1007401	-	1764	protein_coding	poly (ADP-ribose) polymerase 2 && Q9UGN5.2 RecName: Full=Poly [ADP-ribose] polymerase 2; Short=PARP-2; Short=hPARP-2; AltName: Full=ADP-ribosyltransferase diphtheria toxin-like 2; Short=ARTD2; AltName: Full=NAD(+) ADP-ribosyltransferase 2; Short=ADPRT-2; AltName: Full=Poly[ADP-ribose] synthase 2; Short=pADPRT-2 && PF00644:Poly(ADP-ribose) polymerase catalytic domain|PF05406:WGR domain|PF02877:Pol…	WGR
105070748	3.60671	550.604	50.32	11.326	2.97928	42.34	201.51	18.8818	3.41211	0.0481455	0.999898	LOC105070748	NW_011509864.1	1489729	1491086	-	444	lncRNA	uncharacterized LOC105070748 && P01852.1 RecName: Full=T-cell receptor beta-1 chain C region && -	-
105075991	37.8704	79.8916	61.9323	463.108	20.8549	66.8972	59.8981	183.62	-1.61442	0.0482006	0.999898	LOC105075991	NW_011515876.1	1879	38898	-	1517	protein_coding	solute carrier organic anion transporter family member 4C1-like && Q5RFF0.1 RecName: Full=Solute carrier organic anion transporter family member 4C1; AltName: Full=Solute carrier family 21 member 20 && PF03137:Organic Anion Transporter Polypeptide (OATP) family	-
105078802	229.026	143.589	338.692	193.801	74.482	97.3819	237.102	121.888	0.964659	0.0482387	0.999898	DAPK1	NW_011516693.1	4584783	4763936	+	5175	protein_coding	death-associated protein kinase 1%2C transcript variant X1 && P53355.6 RecName: Full=Death-associated protein kinase 1; Short=DAP kinase 1 && PF12796:Ankyrin repeats (3 copies)|PF00531:Death domain|PF00069:Protein kinase domain	Pkinase
105074802	0	0	0	2.51689	7.94474	0.8468	0	3.76948	-4.38438	0.0492675	0.999898	RRAD	NW_011515430.1	6151174	6154381	-	1364	protein_coding	Ras-related associated with diabetes && P55042.2 RecName: Full=GTP-binding protein RAD; AltName: Full=RAD1; AltName: Full=Ras associated with diabetes && PF00071:Ras family	Ras
105073525	1.80335	4.31846	0	6.29223	3.97237	22.8636	2.04061	11.0427	-2.47164	0.0496847	0.999898	FAM83C	NW_011515153.1	2308800	2315239	+	3541	protein_coding	family with sequence similarity 83%2C member C && Q9BQN1.3 RecName: Full=Protein FAM83C && PF07894:Protein of unknown function (DUF1669)	-

## Sheet:  Up-regulated genes_x0009__x0009__x0009__x0009__x0009__x0009__x0009__x0009__x0009__x0009__x0009__x0009_
Up-regulated genes
gene_id	RSQ1	RSQ2	RSQ3	CRQ1	CRQ2	CRQ3	RSQ	CRQ	log2FoldChange	pvalue	padj	gene_name	gene_chr	gene_start	gene_end	gene_strand	gene_length	gene_biotype	gene_description	tf_family
105066036	139.76	91.7674	157.734	27.6858	39.7237	40.6464	129.754	36.0186	1.84285	1.88136e-05	0.0820024	ASPHD2	NW_011512590.1	984760	992413	+	1827	protein_coding	aspartate beta-hydroxylase domain containing 2 && Q6ICH7.1 RecName: Full=Aspartate beta-hydroxylase domain-containing protein 2 && PF05118:Aspartyl/Asparaginyl beta-hydroxylase	-
novel.67	105.496	92.847	50.32	23.9105	8.93783	3.3872	82.8877	12.0785	2.82077	2.17398e-05	0.0820024	-	NW_011510356.1	706	3134	+	999	-	- && P37712.1 RecName: Full=Lysozyme C; AltName: Full=1,4-beta-N-acetylmuramidase && -	-
105066811	19.8369	1.07962	28.0631	0	0	0	16.3265	0	6.44782	0.000127021	0.383288	LOC105066811	NW_011510356.1	16463	22869	+	893	protein_coding	protein HP-25 homolog 1-like && Q2KIX7.1 RecName: Full=Protein HP-25 homolog 1; Flags: Precursor && PF00386:C1q domain	-
105067366	35.1654	58.2993	39.6754	7.55068	10.924	10.1616	44.38	9.54543	2.20373	0.000161203	0.383288	CPXM2	NW_011510360.1	7451246	7593356	+	3248	protein_coding	carboxypeptidase X (M14 family)%2C member 2%2C transcript variant X1 && Q8N436.3 RecName: Full=Inactive carboxypeptidase-like protein X2; Flags: Precursor && PF13620:Carboxypeptidase regulatory-like domain|PF00754:F5/8 type C domain|PF00246:Zinc carboxypeptidase	F5_F8_type_C
105063567	353.457	655.327	211.925	69.2146	140.026	130.407	406.903	113.216	1.84206	0.000162582	0.383288	SH3BP4	NW_011511614.1	4826449	4871477	-	3408	protein_coding	SH3-domain binding protein 4%2C transcript variant X1 && Q9P0V3.1 RecName: Full=SH3 domain-binding protein 4; AltName: Full=EH-binding protein 10; AltName: Full=Transferrin receptor-trafficking protein && PF00791:ZU5 domain|PF14604:Variant SH3 domain|PF07653:Variant SH3 domain	SH3_2
105070238	38.7721	73.4139	81.2862	7.55068	5.95856	27.9444	64.4907	13.8179	2.19524	0.00102563	0.999898	OLIG2	NW_011514130.1	3676614	3678191	-	798	protein_coding	oligodendrocyte lineage transcription factor 2 && Q13516.2 RecName: Full=Oligodendrocyte transcription factor 2; Short=Oligo2; AltName: Full=Class B basic helix-loop-helix protein 1; Short=bHLHb1; AltName: Full=Class E basic helix-loop-helix protein 19; Short=bHLHe19; AltName: Full=Protein kinase C-binding protein 2; AltName: Full=Protein kinase C-binding protein RACK17 && PF00010:Helix-loop-heli…	HLH
105075794	313.784	1246.96	673.514	285.667	270.121	202.385	744.751	252.725	1.55946	0.00134988	0.999898	ASPRV1	NW_011515779.1	3005398	3007100	+	1702	protein_coding	aspartic peptidase%2C retroviral-like 1 && Q53RT3.1 RecName: Full=Retroviral-like aspartic protease 1; AltName: Full=Skin-specific retroviral-like aspartic protease; Short=SASPase; Short=Skin aspartic protease; AltName: Full=TPA-inducible aspartic proteinase-like protein; Short=TAPS; Flags: Precursor && PF13650:Aspartyl protease	-
105067825	127.136	277.461	168.378	100.676	55.6132	54.1952	190.992	70.1614	1.45	0.00159359	0.999898	SCN4B	NW_011513285.1	1786716	1805946	+	3007	protein_coding	sodium channel%2C voltage-gated%2C type IV%2C beta subunit%2C transcript variant X2 && Q08E08.1 RecName: Full=Sodium channel subunit beta-4; Flags: Precursor && -	-
105065873	55.904	52.9012	92.8985	25.1689	24.8273	22.8636	67.2345	24.2866	1.4716	0.00231518	0.999898	PDZK1IP1	NW_011510294.1	1076658	1082000	-	825	protein_coding	PDZK1 interacting protein 1%2C transcript variant X2 && Q13113.1 RecName: Full=PDZK1-interacting protein 1; AltName: Full=17 kDa membrane-associated protein; AltName: Full=Protein DD96 && PF15807:Membrane-associated protein 117 kDa, PDZK1-interacting protein 1	-
105065811	199.271	864.773	165.475	157.306	116.192	66.8972	409.84	113.465	1.85461	0.00267514	0.999898	CD300LD	NW_011512519.1	5826618	5829157	+	520	protein_coding	CD300 molecule-like family member d && Q6UXZ3.1 RecName: Full=CMRF35-like molecule 4; Short=CLM-4; AltName: Full=CD300 antigen-like family member D; AltName: Full=CMRF35-A4; AltName: CD_antigen=CD300d; Flags: Precursor && PF07686:Immunoglobulin V-set domain	V-set
105071795	6.31174	4.31846	21.2892	0	0.993093	0	10.6398	0.331031	4.86683	0.00297939	0.999898	PHACTR3	NW_011514637.1	1087104	1247084	-	2573	protein_coding	phosphatase and actin regulator 3%2C transcript variant X1 && Q96KR7.1 RecName: Full=Phosphatase and actin regulator 3; AltName: Full=Scaffold-associated PP1-inhibiting protein; Short=Scapinin && PF02755:RPEL repeat	-
105068774	459.855	900.4	730.608	356.14	351.555	287.912	696.954	331.869	1.07063	0.00315445	0.999898	CEBPE	NW_011513511.1	809978	811742	-	1176	protein_coding	CCAAT/enhancer binding protein (C/EBP)%2C epsilon && O77728.1 RecName: Full=CCAAT/enhancer-binding protein epsilon; Short=C/EBP epsilon && PF07716:Basic region leucine zipper	bZIP_2
105080024	6.31174	0	38.7077	0	0.993093	0	15.0065	0.331031	5.36275	0.0034675	0.999898	LOC105080024	NW_011517098.1	13122195	13139063	+	1757	protein_coding	uncharacterized LOC105080024 && - && -	-
105077986	63.1174	131.713	9.67692	20.1351	0.993093	11.0084	68.1692	10.7122	2.68409	0.00356341	0.999898	S100B	NW_011516553.1	100128	103714	+	1404	protein_coding	S100 calcium binding protein B && P04271.2 RecName: Full=Protein S100-B; AltName: Full=S-100 protein beta chain; AltName: Full=S-100 protein subunit beta; AltName: Full=S100 calcium-binding protein B >Q6YNR6.3 RecName: Full=Protein S100-B; AltName: Full=S-100 protein beta chain; AltName: Full=S-100 protein subunit beta; AltName: Full=S100 calcium-binding protein B && -	-
novel.46	54.1006	131.713	58.0615	30.2027	27.8066	30.4848	81.2918	29.498	1.45956	0.00458379	0.999898	-	NW_011510104.1	1486571	1497313	+	2056	-	- && - && -	-
105069530	133.448	239.675	220.634	46.5625	80.4405	118.552	197.919	81.8517	1.26631	0.00565608	0.999898	DAPK2	NW_011510373.1	278263	378462	-	1397	protein_coding	death-associated protein kinase 2 && Q8VDF3.1 RecName: Full=Death-associated protein kinase 2; Short=DAP kinase 2; AltName: Full=DAP-kinase-related protein 1; Short=DRP-1 && PF00069:Protein kinase domain	Pkinase
105074083	128.038	70.1751	70.6415	52.8548	25.8204	16.936	89.6182	31.8704	1.5093	0.0057541	0.999898	LOC105074083	NW_011515227.1	1051101	1052159	-	751	protein_coding	BOLA class I histocompatibility antigen%2C alpha chain BL3-6 && P13752.1 RecName: Full=BOLA class I histocompatibility antigen, alpha chain BL3-6; Flags: Precursor && PF00129:Class I Histocompatibility antigen, domains alpha 1 and 2	MHC_I
105061982	1238.9	1601.07	1293.8	348.59	1000.04	468.28	1377.93	605.638	1.18544	0.0062753	0.999898	LOC105061982	NW_011509942.1	7181	12229	+	1932	protein_coding	apolipoprotein L3-like && O95236.3 RecName: Full=Apolipoprotein L3; AltName: Full=Apolipoprotein L-III; Short=ApoL-III; AltName: Full=TNF-inducible protein CG12-1; Short=CG12_1 && PF05461:Apolipoprotein L	-
105072595	84.7576	121.997	111.285	46.5625	57.5994	44.8804	106.013	49.6808	1.09212	0.00640205	0.999898	ADRA2C	NW_011510551.1	2321405	2323120	+	1453	protein_coding	adrenoceptor alpha 2C && P18825.2 RecName: Full=Alpha-2C adrenergic receptor; AltName: Full=Alpha-2 adrenergic receptor subtype C4; AltName: Full=Alpha-2C adrenoreceptor; Short=Alpha-2C adrenoceptor; Short=Alpha-2CAR && PF00001:7 transmembrane receptor (rhodopsin family)	7tm_1
105070965	30.657	356.273	145.154	33.9781	60.5787	49.9612	177.361	48.1726	1.87668	0.00641156	0.999898	MTHFR	NW_011514262.1	8821210	8834348	+	2864	protein_coding	methylenetetrahydrofolate reductase (NAD(P)H)%2C transcript variant X2 && Q5I598.1 RecName: Full=Methylenetetrahydrofolate reductase && PF02219:Methylenetetrahydrofolate reductase	-
novel.1147	30.657	171.659	28.0631	32.7196	6.95165	12.702	76.793	17.4578	2.15015	0.00687579	0.999898	-	NW_011515599.1	3314023	3322269	+	3225	-	- && - && -	-
novel.708	311.079	228.879	277.728	163.598	115.199	155.811	272.562	144.869	0.913254	0.00819316	0.999898	-	NW_011513546.1	11378200	11379872	-	899	-	- && - && -	-
105076274	1073	1798.64	614.485	615.38	567.056	224.402	1162.04	468.946	1.30992	0.00870405	0.999898	IGFBP6	NW_011516006.1	6574976	6578490	+	1012	protein_coding	insulin-like growth factor binding protein 6 && Q05718.2 RecName: Full=Insulin-like growth factor-binding protein 6; Short=IBP-6; Short=IGF-binding protein 6; Short=IGFBP-6; Flags: Precursor && PF00086:Thyroglobulin type-1 repeat	-
novel.1177	185.745	111.2	578.68	115.777	124.137	60.9696	291.875	100.294	1.54327	0.00886948	0.999898	-	NW_011515635.1	1242026	1263831	-	1934	-	- && - && -	-
105064423	256.076	657.486	194.506	182.475	119.171	154.964	369.356	152.203	1.27909	0.0097179	0.999898	IFITM5	NW_011510166.1	9966	11671	+	1002	protein_coding	interferon induced transmembrane protein 5 && A6NNB3.1 RecName: Full=Interferon-induced transmembrane protein 5; AltName: Full=Bone-restricted interferon-induced transmembrane protein-like protein; Short=BRIL; AltName: Full=Dispanin subfamily A member 1; Short=DSPA1 && -	-
105077626	9.91845	28.07	20.3215	7.55068	0	2.5404	19.4367	3.36369	2.58809	0.0103553	0.999898	COLQ	NW_011516281.1	2449219	2502457	+	1788	protein_coding	collagen-like tail subunit (single strand of homotrimer) of asymmetric acetylcholinesterase && Q9Y215.2 RecName: Full=Acetylcholinesterase collagenic tail peptide; AltName: Full=AChE Q subunit; AltName: Full=Acetylcholinesterase-associated collagen; Flags: Precursor && -	-
105082015	20.7386	1.07962	27.0954	1.25845	0	3.3872	16.3045	1.54855	3.35441	0.0104107	0.999898	LOC105082015	NW_011511114.1	3820681	3836812	-	1290	lncRNA	uncharacterized LOC105082015 && - && -	-
105075423	223.616	97.1655	216.763	51.5963	90.3714	94.8415	179.181	78.9364	1.17925	0.0109838	0.999898	PIGR	NW_011515635.1	509869	527118	+	3670	protein_coding	polymeric immunoglobulin receptor && P81265.1 RecName: Full=Polymeric immunoglobulin receptor; Short=PIgR; Short=Poly-Ig receptor; Contains: RecName: Full=Secretory component; Flags: Precursor && PF07686:Immunoglobulin V-set domain	V-set
105070440	23.4436	42.105	53.2231	8.80913	17.8757	14.3956	39.5906	13.6935	1.5182	0.0123177	0.999898	CDKN1C	NW_011514130.1	16359840	16361870	+	998	protein_coding	cyclin-dependent kinase inhibitor 1C (p57%2C Kip2) && P49918.1 RecName: Full=Cyclin-dependent kinase inhibitor 1C; AltName: Full=Cyclin-dependent kinase inhibitor p57; AltName: Full=p57Kip2 && PF02234:Cyclin-dependent kinase inhibitor	-
novel.1716	18.9352	18.3535	31.9338	8.80913	5.95856	5.9276	23.0742	6.89843	1.75807	0.0133109	0.999898	-	NW_011544030.1	30	1490	+	887	-	- && - && -	-
novel.556	17.1319	34.5477	13.5477	8.80913	3.97237	4.234	21.7424	5.67183	1.96359	0.0134162	0.999898	-	NW_011512866.1	930686	933057	+	796	-	- && - && -	-
105073598	116.316	78.812	119.994	31.4612	63.5579	51.6548	105.041	48.8913	1.09783	0.013512	0.999898	SOX12	NW_011515153.1	5386975	5388912	+	1938	protein_coding	SRY (sex determining region Y)-box 12 && O15370.2 RecName: Full=Transcription factor SOX-12; AltName: Full=Protein SOX-22 && -	-
105066090	108.201	61.5381	155.798	55.3717	38.7306	51.6548	108.513	48.5857	1.16221	0.0140307	0.999898	OSBP2	NW_011512590.1	3897096	3998464	+	4180	protein_coding	oxysterol binding protein 2%2C transcript variant X3 && Q969R2.2 RecName: Full=Oxysterol-binding protein 2; AltName: Full=Oxysterol-binding protein-related protein 4; Short=ORP-4; Short=OSBP-related protein 4 && -	-
105069181	78.4459	147.907	140.315	55.3717	74.482	44.0336	122.223	57.9624	1.07635	0.0150356	0.999898	RPP25	NW_011513546.1	7682231	7683743	+	1513	protein_coding	ribonuclease P/MRP 25kDa subunit && Q5PPN2.1 RecName: Full=Ribonuclease P protein subunit p25; Short=RNase P protein subunit p25 && -	-
105069777	118.12	48.5827	106.446	26.4274	54.6201	33.0252	91.0495	38.0242	1.25807	0.0150584	0.999898	SCN4A	NW_011513948.1	49631	90821	+	7884	protein_coding	sodium channel%2C voltage-gated%2C type IV%2C alpha subunit && P35499.4 RecName: Full=Sodium channel protein type 4 subunit alpha; AltName: Full=SkM1; AltName: Full=Sodium channel protein skeletal muscle subunit alpha; AltName: Full=Sodium channel protein type IV subunit alpha; AltName: Full=Voltage-gated sodium channel subunit alpha Nav1.4 && -	-
105073481	4.50838	10.7962	0.967692	0	0	0	5.42408	0	4.84946	0.016233	0.999898	LBP	NW_011515153.1	77587	100870	-	2260	protein_coding	lipopolysaccharide binding protein%2C transcript variant X1 && Q2TBI0.1 RecName: Full=Lipopolysaccharide-binding protein; Short=LBP; Flags: Precursor && PF02886:LBP / BPI / CETP family, C-terminal domain|PF01273:LBP / BPI / CETP family, N-terminal domain	-
105069051	104.595	37.7866	91.9308	39.0118	32.7721	27.9444	78.104	33.2428	1.23997	0.016602	0.999898	MFGE8	NW_011513546.1	209078	219331	-	1898	protein_coding	milk fat globule-EGF factor 8 protein && P79385.2 RecName: Full=Lactadherin; AltName: Full=MFGM; AltName: Full=Milk fat globule-EGF factor 8; Short=MFG-E8; AltName: Full=SED1; AltName: Full=Sperm surface protein SP47; Short=PP47 && PF00754:F5/8 type C domain|PF00008:EGF-like domain	F5_F8_type_C
105062199	255.175	211.605	226.44	117.036	129.102	153.271	231.073	133.136	0.793487	0.017008	0.999898	CLEC1A	NW_011511552.1	1173966	1191166	-	2282	protein_coding	C-type lectin domain family 1%2C member A%2C transcript variant X2 && Q0VCS6.1 RecName: Full=C-type lectin domain family 1 member A; AltName: Full=C-type lectin-like receptor 1; Short=CLEC-1 && PF00059:Lectin C-type domain	Lectin_C
105073125	21.6402	93.9266	42.5785	28.9443	8.93783	12.702	52.7151	16.8614	1.65835	0.0171432	0.999898	MAFF	NW_011514986.1	6599287	6600232	-	377	protein_coding	v-maf avian musculoaponeurotic fibrosarcoma oncogene homolog F && A7YY73.1 RecName: Full=Transcription factor MafF; AltName: Full=V-maf musculoaponeurotic fibrosarcoma oncogene homolog F && PF03131:bZIP Maf transcription factor	bZIP_Maf
105080704	643.797	389.741	676.417	358.657	313.817	286.218	569.985	319.564	0.836041	0.0171649	0.999898	XKRX	NW_011510978.1	411978	424908	-	2601	protein_coding	XK%2C Kell blood group complex subunit-related%2C X-linked && Q6PP77.2 RecName: Full=XK-related protein 2; AltName: Full=Membrane protein XPLAC; AltName: Full=X Kell blood group-related, X-linked && PF09815:XK-related protein	-
novel.791	6.31174	6.4777	5.80615	1.25845	0	0	6.19853	0.419482	4.08532	0.0175302	0.999898	-	NW_011514130.1	4521562	4522171	-	291	-	- && - && -	-
105069019	48.6906	35.6273	74.5123	15.1014	13.9033	32.1784	52.9434	20.3943	1.36344	0.0179097	0.999898	LOC105069019	NW_011513524.1	3789806	3796250	-	1149	protein_coding	uncharacterized LOC105069019 && Q6ZU45.1 RecName: Full=Putative C-type lectin domain-containing protein LINC00083 && PF00059:Lectin C-type domain	Lectin_C
105068217	24.3453	32.3885	25.16	10.0676	12.9102	5.9276	27.2979	9.63513	1.51124	0.0195284	0.999898	S100A5	NW_011513412.1	2575421	2577346	+	282	protein_coding	S100 calcium binding protein A5%2C transcript variant X1 && P33763.2 RecName: Full=Protein S100-A5; AltName: Full=Protein S-100D; AltName: Full=S100 calcium-binding protein A5 && -	-
105075799	18.9352	19.4331	20.3215	8.80913	5.95856	1.6936	19.5633	5.48709	1.87794	0.0198975	0.999898	LOC105075799	NW_011515779.1	3232689	3248350	-	826	lncRNA	uncharacterized LOC105075799 && - && -	-
105077655	326.407	159.783	107.414	54.1132	103.282	105.85	197.868	87.7483	1.17013	0.020346	0.999898	MLLT4	NW_011516296.1	1542662	1632609	-	5113	protein_coding	myeloid/lymphoid or mixed-lineage leukemia (trithorax homolog%2C Drosophila)%3B translocated to%2C 4 && P55196.3 RecName: Full=Afadin; AltName: Full=ALL1-fused gene from chromosome 6 protein; Short=Protein AF-6; AltName: Full=Afadin adherens junction formation factor && PF00595:PDZ domain (Also known as DHR or GLGF)|PF00498:FHA domain|PF00788:Ras association (RalGDS/AF-6) domain|PF01843:DIL domain	DIL
novel.363	165.909	367.069	247.729	193.801	54.6201	93.1479	260.236	113.856	1.1965	0.0209568	0.999898	-	NW_011511653.1	4511985	4518831	+	3458	-	- && O00370.1 RecName: Full=LINE-1 retrotransposable element ORF2 protein; Short=ORF2p; Includes: RecName: Full=Reverse transcriptase; Includes: RecName: Full=Endonuclease && -	-
105065576	2484.12	1297.7	2434.71	1180.42	909.673	1352.34	2072.18	1147.48	0.85273	0.0216884	0.999898	NPTX1	NW_011512519.1	1810282	1818720	+	4450	protein_coding	neuronal pentraxin I && Q15818.2 RecName: Full=Neuronal pentraxin-1; Short=NP1; AltName: Full=Neuronal pentraxin I; Short=NP-I; Flags: Precursor && -	-
105072082	11.7218	29.1496	32.9015	3.77534	2.97928	12.702	24.591	6.48554	1.88694	0.0218162	0.999898	GLTPD2	NW_011514747.1	124369	125862	-	1032	protein_coding	glycolipid transfer protein domain containing 2 && A6NH11.2 RecName: Full=Glycolipid transfer protein domain-containing protein 2 && PF08718:Glycolipid transfer protein (GLTP)	-
novel.228	26.1486	28.07	89.9954	12.5845	11.9171	24.5572	48.0713	16.3529	1.54485	0.0218874	0.999898	-	NW_011511178.1	1828599	1839926	-	815	-	- && - && -	-
105068788	148.777	57.2197	108.382	52.8548	52.6339	44.8804	104.793	50.123	1.06807	0.0229799	0.999898	ZFHX2	NW_011513511.1	1096806	1125164	-	9188	protein_coding	zinc finger homeobox 2%2C transcript variant X2 && Q9C0A1.3 RecName: Full=Zinc finger homeobox protein 2; AltName: Full=Zinc finger homeodomain protein 2; Short=ZFH-2 && -	-
105080378	18.0335	12.9554	13.5477	1.25845	0.993093	6.7744	14.8455	3.00865	2.24284	0.0230024	0.999898	EPGN	NW_011517196.1	4211404	4218202	-	1304	protein_coding	epithelial mitogen && Q6UW88.2 RecName: Full=Epigen; AltName: Full=Epithelial mitogen; Short=EPG; Flags: Precursor && -	-
105075455	62.2157	36.7069	137.412	25.1689	29.7928	40.6464	78.7783	31.8694	1.30103	0.0233237	0.999898	IL24	NW_011515635.1	548313	554344	-	669	protein_coding	interleukin 24 && Q13007.1 RecName: Full=Interleukin-24; Short=IL-24; AltName: Full=Melanoma differentiation-associated gene 7 protein; Short=MDA-7; AltName: Full=Suppression of tumorigenicity 16 protein; Flags: Precursor && PF00726:Interleukin 10	-
105075320	41.4771	62.6177	94.8339	22.652	43.6961	13.5488	66.3096	26.6323	1.31797	0.0237118	0.999898	CDHR1	NW_011515632.1	1696631	1716934	-	4284	protein_coding	cadherin-related family member 1 && Q8WN91.1 RecName: Full=Cadherin-related family member 1; AltName: Full=Photoreceptor cadherin; Short=prCAD; AltName: Full=Protocadherin-21; Flags: Precursor && PF00028:Cadherin domain	Cadherin
105064663	167.712	696.352	673.514	55.3717	164.853	339.567	512.526	186.597	1.45481	0.0238786	0.999898	LOC105064663	NW_011511992.1	638926	639856	-	707	protein_coding	eosinophil cationic protein-like && P47781.1 RecName: Full=Eosinophil cationic protein; Short=ECP; AltName: Full=Ribonuclease 3; Short=RNase 3; Flags: Precursor && PF00074:Pancreatic ribonuclease	-
105065302	25.247	72.3343	21.2892	10.0676	0	17.7828	39.6235	9.28345	2.082	0.0241472	0.999898	LOC105065302	NW_011509858.1	114972	119016	-	759	V_segment	- && P01703.2 RecName: Full=Immunoglobulin lambda variable 1-40; AltName: Full=Ig lambda chain V-I region NEWM; Flags: Precursor && PF07686:Immunoglobulin V-set domain	V-set
105068608	117.218	98.2451	146.122	72.9899	72.4958	48.2676	120.528	64.5844	0.905217	0.0245615	0.999898	ADAMTS13	NW_011513475.1	54085	83083	+	4878	protein_coding	ADAM metallopeptidase with thrombospondin type 1 motif%2C 13 && Q76LX8.1 RecName: Full=A disintegrin and metalloproteinase with thrombospondin motifs 13; Short=ADAM-TS 13; Short=ADAM-TS13; Short=ADAMTS-13; AltName: Full=von Willebrand factor-cleaving protease; Short=vWF-CP; Short=vWF-cleaving protease; Flags: Precursor && PF00090:Thrombospondin type 1 domain	TSP_1
105076976	1.80335	11.8758	4.83846	1.25845	0	0	6.17253	0.419482	4.07139	0.0247684	0.999898	LOC105076976	NW_011516268.1	9580271	9592193	-	1191	protein_coding	spatacsin-like && Q96JI7.3 RecName: Full=Spatacsin; AltName: Full=Colorectal carcinoma-associated protein; AltName: Full=Spastic paraplegia 11 protein && -	-
105073386	53.1989	70.1751	84.1892	31.4612	22.8411	44.0336	69.1877	32.7786	1.07175	0.025101	0.999898	NOXA1	NW_011515016.1	252050	261091	+	1550	protein_coding	NADPH oxidase activator 1 && Q86UR1.1 RecName: Full=NADPH oxidase activator 1; Short=NOX activator 1; AltName: Full=Antigen NY-CO-31; AltName: Full=NCF2-like protein; AltName: Full=P67phox-like factor; AltName: Full=p51-nox && PF00018:SH3 domain	SH3_1
105065423	7.21341	86.3693	16.4508	13.8429	6.95165	0	36.6778	6.93152	2.43223	0.0253908	0.999898	LOC105065423	NW_011510293.1	4694	5319	+	537	V_segment	- && P01749.1 RecName: Full=Ig heavy chain V region 3; Flags: Precursor && PF07686:Immunoglobulin V-set domain	V-set
105068058	1564.41	2098.77	1851.2	1487.48	606.78	895.914	1838.13	996.726	0.883526	0.0256613	0.999898	CREG1	NW_011513397.1	4231058	4240040	-	1097	protein_coding	cellular repressor of E1A-stimulated genes 1 && O75629.1 RecName: Full=Protein CREG1; AltName: Full=Cellular repressor of E1A-stimulated genes 1; Flags: Precursor && PF13883:Pyridoxamine 5'-phosphate oxidase	-
105064102	18.0335	11.8758	14.5154	7.55068	0.993093	0	14.8082	2.84792	2.47973	0.0268439	0.999898	LOC105064102	NW_011511680.1	9832293	9834866	+	1383	protein_coding	cancer/testis antigen 75-like && - && -	-
novel.954	15.3285	120.917	7.74154	6.29223	21.848	1.6936	47.9957	9.94462	2.2697	0.0269689	0.999898	-	NW_011514844.1	9846848	9861989	-	960	-	- && - && -	-
105071031	14.4268	0	18.3862	2.51689	0	0	10.9377	0.838964	3.86131	0.0270185	0.999898	SMIM1	NW_011514262.1	14812970	14816369	-	971	protein_coding	small integral membrane protein 1 (Vel blood group) && P0C8K7.1 RecName: Full=Small integral membrane protein 1 && -	-
105064214	18.0335	46.4235	23.2246	7.55068	13.9033	9.31479	29.2272	10.2563	1.49913	0.0273016	0.999898	LOC105064214	NW_011511766.1	3540250	3545199	-	1107	protein_coding	gametogenetin-binding protein 1-like && Q5J2D6.1 RecName: Full=Gametogenetin-binding protein 1 && PF14836:Ubiquitin-like domain	-
novel.1160	1.80335	85.2897	1.93538	2.51689	0.993093	8.468	29.6761	3.99266	2.86635	0.0273175	0.999898	-	NW_011515621.1	897786	901517	-	3002	-	- && - && -	-
105083893	62.2157	85.2897	109.349	40.2703	32.7721	55.042	85.6182	42.6948	0.998925	0.0277594	0.999898	BAG2	NW_011544912.1	12579934	12582717	+	1427	protein_coding	BCL2-associated athanogene 2 && O95816.1 RecName: Full=BAG family molecular chaperone regulator 2; Short=BAG-2; AltName: Full=Bcl-2-associated athanogene 2 && -	-
105070714	49.5922	96.0858	89.0277	39.0118	32.7721	44.0336	78.2353	38.6058	1.01548	0.0281009	0.999898	LTBP3	NW_011514224.1	1565864	1573458	-	2395	protein_coding	latent transforming growth factor beta binding protein 3 && Q9NS15.4 RecName: Full=Latent-transforming growth factor beta-binding protein 3; Short=LTBP-3; Flags: Precursor && -	-
105066092	37.8704	174.898	50.32	41.5287	33.7652	27.0976	87.6961	34.1305	1.3627	0.0282761	0.999898	LOC105066092	NW_011512590.1	4137882	4140761	-	961	protein_coding	selenoprotein M && Q8WWX9.3 RecName: Full=Selenoprotein M; Short=SelM; Flags: Precursor && -	-
105065654	236.239	183.535	288.372	122.069	155.916	136.335	236.049	138.107	0.772797	0.0289427	0.999898	SLC25A19	NW_011512519.1	5310114	5321292	+	2696	protein_coding	solute carrier family 25 (mitochondrial thiamine pyrophosphate carrier)%2C member 19%2C transcript variant X2 && Q29RM1.1 RecName: Full=Mitochondrial thiamine pyrophosphate carrier; AltName: Full=Solute carrier family 25 member 19 && PF00153:Mitochondrial carrier protein	Mito_carr
105078192	174.024	92.847	111.285	69.2146	77.4612	53.3484	126.052	66.6747	0.922634	0.0292255	0.999898	TBXA2R	NW_011516557.1	2305697	2314991	-	1857	protein_coding	thromboxane A2 receptor%2C transcript variant X1 && Q95125.2 RecName: Full=Thromboxane A2 receptor; Short=TXA2-R; AltName: Full=Prostanoid TP receptor && -	-
105070539	506.742	525.773	608.679	234.071	405.182	340.413	547.065	326.555	0.742974	0.029627	0.999898	TXNRD2	NW_011514148.1	291984	323634	+	1830	protein_coding	thioredoxin reductase 2%2C transcript variant X1 && Q9NNW7.3 RecName: Full=Thioredoxin reductase 2, mitochondrial; AltName: Full=Selenoprotein Z; Short=SelZ; AltName: Full=TR-beta; AltName: Full=Thioredoxin reductase TR3; Flags: Precursor && PF02852:Pyridine nucleotide-disulphide oxidoreductase, dimerisation domain|PF07992:Pyridine nucleotide-disulphide oxidoreductase	Pyr_redox_2
105078077	6.31174	3.23885	2.90308	0	0	0	4.15122	0	4.47211	0.0296558	0.999898	TLX2	NW_011516555.1	63141	64535	-	843	protein_coding	T-cell leukemia homeobox 2 && O43763.2 RecName: Full=T-cell leukemia homeobox protein 2; AltName: Full=Homeobox protein Hox-11L1; AltName: Full=Neural crest homeobox protein && PF00046:Homeobox domain	Homeobox
105062833	45.9855	19.4331	37.74	12.5845	16.8826	11.8552	34.3862	13.7741	1.32386	0.0297516	0.999898	LRFN1	NW_011511566.1	355130	360906	-	1791	protein_coding	leucine rich repeat and fibronectin type III domain containing 1 && Q2WF71.1 RecName: Full=Leucine-rich repeat and fibronectin type III domain-containing protein 1; AltName: Full=Synaptic adhesion-like molecule 2; AltName: Full=Synaptic differentiation-enhancing molecule 1; Flags: Precursor && PF07679:Immunoglobulin I-set domain|PF13855:Leucine rich repeat|PF00041:Fibronectin type III domain	I-set
105078658	197.467	85.2897	633.839	161.081	128.109	53.3484	305.532	114.18	1.42282	0.0303667	0.999898	SOX13	NW_011509872.1	306223	322125	-	3147	protein_coding	SRY (sex determining region Y)-box 13 && Q9UN79.3 RecName: Full=Transcription factor SOX-13; AltName: Full=Islet cell antigen 12; AltName: Full=SRY (Sex determining region Y)-box 13; AltName: Full=Type 1 diabetes autoantigen ICA12 && -	-
105076251	400.345	312.009	565.132	201.351	261.183	277.75	425.829	246.762	0.786114	0.0310806	0.999898	NR4A1	NW_011516006.1	5797064	5816165	+	4210	protein_coding	nuclear receptor subfamily 4%2C group A%2C member 1%2C transcript variant X3 && P51666.1 RecName: Full=Nuclear receptor subfamily 4 group A member 1; AltName: Full=Orphan nuclear receptor HMR; AltName: Full=Orphan nuclear receptor NGFI-B && -	-
105070237	1740.24	3739.79	2535.35	1833.56	1393.31	1356.57	2671.79	1527.81	0.806435	0.0311776	0.999898	OLIG1	NW_011514130.1	3637610	3639736	-	1535	protein_coding	oligodendrocyte transcription factor 1 && Q9JKN5.2 RecName: Full=Oligodendrocyte transcription factor 1; Short=Oligo1; AltName: Full=Oligodendrocyte-specific bHLH transcription factor 1 && -	-
105068088	2.70503	2.15923	7.74154	0	0	0	4.20193	0	4.48801	0.0313946	0.999898	LOC105068088	NW_011513397.1	4148994	4159256	-	1320	pseudogene	- && Q791T5.1 RecName: Full=Mitochondrial carrier homolog 1; AltName: Full=Mitochondrial carrier-like protein 1 && -	-
105070303	95.5777	90.6878	102.575	36.495	74.482	35.5656	96.2803	48.8475	0.977603	0.0314011	0.999898	PELI3	NW_011514130.1	12664646	12674056	+	3798	protein_coding	pellino E3 ubiquitin protein ligase family member 3 && Q8N2H9.2 RecName: Full=E3 ubiquitin-protein ligase pellino homolog 3; Short=Pellino-3 && PF04710:Pellino	-
105065756	13.5252	6.4777	39.6754	8.80913	3.97237	2.5404	19.8927	5.1073	1.99987	0.0323884	0.999898	IL9R	NW_011512519.1	8340714	8351692	+	1933	protein_coding	interleukin 9 receptor && Q01113.3 RecName: Full=Interleukin-9 receptor; Short=IL-9 receptor; Short=IL-9R; AltName: CD_antigen=CD129; Flags: Precursor && -	-
105074073	2308.29	3577.85	3484.66	1911.58	2300	1316.77	3123.6	1842.79	0.761412	0.0324391	0.999898	LTB	NW_011515227.1	479359	481564	+	1049	protein_coding	lymphotoxin beta (TNF superfamily%2C member 3) && Q06643.1 RecName: Full=Lymphotoxin-beta; Short=LT-beta; AltName: Full=Tumor necrosis factor C; Short=TNF-C; AltName: Full=Tumor necrosis factor ligand superfamily member 3 && PF00229:TNF(Tumour Necrosis Factor) family	-
105077892	13.5252	8.63693	19.3538	5.03379	0.993093	4.234	13.8386	3.42029	2.0336	0.0328562	0.999898	BAI1	NW_011516551.1	1005814	1095690	+	5199	protein_coding	brain-specific angiogenesis inhibitor 1 && Q3UHD1.1 RecName: Full=Brain-specific angiogenesis inhibitor 1; Flags: Precursor && PF02793:Hormone receptor domain|PF16489:GPCR-Autoproteolysis INducing (GAIN) domain|PF00002:7 transmembrane receptor (Secretin family)|PF00090:Thrombospondin type 1 domain	7tm_2
novel.759	69.4291	47.5031	104.511	26.4274	47.6685	31.3316	73.8143	35.1425	1.0686	0.0331031	0.999898	-	NW_011514126.1	619805	622035	-	1929	-	- && O00370.1 RecName: Full=LINE-1 retrotransposable element ORF2 protein; Short=ORF2p; Includes: RecName: Full=Reverse transcriptase; Includes: RecName: Full=Endonuclease && -	-
novel.650	118.12	78.812	122.897	55.3717	55.6132	66.0504	106.61	59.0117	0.852419	0.0333869	0.999898	-	NW_011513414.1	427263	430317	-	2549	-	- && Q96FF7.4 RecName: Full=Uncharacterized protein MISP3; AltName: Full=MISP family member 3 && -	-
105075436	293.947	186.774	783.831	235.33	194.646	159.198	421.517	196.391	1.10311	0.0338151	0.999898	LOC105075436	NW_011515635.1	1218399	1234037	-	948	protein_coding	chromosome unknown open reading frame%2C human C1orf186 && Q6ZWK4.1 RecName: Full=Uncharacterized protein C1orf186 && PF15763:Domain of unknown function (DUF4692)	-
105069474	959.384	386.503	203.215	145.98	351.555	179.521	516.367	225.685	1.19385	0.0350999	0.999898	LOC105069474	NW_011513761.1	259920	262647	+	1098	protein_coding	T-cell surface glycoprotein CD1a-like && Q9XS72.1 RecName: Full=T-cell surface glycoprotein CD1a; AltName: CD_antigen=CD1a; Flags: Precursor && PF16497:MHC-I family domain|PF07654:Immunoglobulin C1-set domain	C1-set
105065637	166.81	183.535	279.663	137.171	112.219	117.705	210.003	122.365	0.780673	0.0356254	0.999898	TRIM47	NW_011512519.1	4889042	4892945	+	1714	protein_coding	tripartite motif containing 47 && Q96LD4.2 RecName: Full=Tripartite motif-containing protein 47; AltName: Full=Gene overexpressed in astrocytoma protein; AltName: Full=RING finger protein 100 && PF13765:SPRY-associated domain	-
105063185	115.415	16.1942	55.1585	30.2027	21.848	18.6296	62.2558	23.5601	1.41148	0.0371345	0.999898	LOC105063185	NW_011511605.1	93180	93716	-	420	V_segment	- && P11364.1 RecName: Full=Viral T-cell receptor beta chain-like T17T-22; Flags: Precursor && PF07686:Immunoglobulin V-set domain	V-set
105071121	1416.53	2860.98	1678.95	1255.93	1153.97	1122.01	1985.49	1177.3	0.753936	0.0371365	0.999898	FUCA1	NW_011514262.1	376445	391996	+	2003	protein_coding	fucosidase%2C alpha-L- 1%2C tissue && P04066.4 RecName: Full=Tissue alpha-L-fucosidase; AltName: Full=Alpha-L-fucosidase I; AltName: Full=Alpha-L-fucoside fucohydrolase 1; Short=Alpha-L-fucosidase 1; Flags: Precursor && PF01120:Alpha-L-fucosidase|PF16757:Alpha-L-fucosidase C-terminal domain	Alpha_L_fucos
105071064	430.1	472.872	429.655	303.286	283.031	288.759	444.209	291.692	0.606944	0.0376777	0.999898	MRPL20	NW_011514262.1	16416604	16419317	+	621	protein_coding	mitochondrial ribosomal protein L20 && Q9CQL4.1 RecName: Full=39S ribosomal protein L20, mitochondrial; Short=L20mt; Short=MRP-L20; Flags: Precursor && PF00453:Ribosomal protein L20	-
novel.1066	37.8704	3.23885	0	1.25845	1.98619	1.6936	13.7031	1.64608	3.05292	0.0384894	0.999898	-	NW_011515227.1	1164635	1169292	-	2072	-	- && - && -	-
105070742	12.6235	3.23885	8.70923	1.25845	0.993093	1.6936	8.19052	1.31505	2.63218	0.0389909	0.999898	BSPRY	NW_011514248.1	3514247	3527623	-	1705	protein_coding	B-box and SPRY domain containing && Q5W0U4.1 RecName: Full=B box and SPRY domain-containing protein && PF13765:SPRY-associated domain|PF00622:SPRY domain	SPRY
105080113	15.3285	16.1942	24.1923	7.55068	6.95165	5.0808	18.5717	6.52771	1.52096	0.0397308	0.999898	PTRF	NW_011517136.1	560677	572362	+	2013	protein_coding	polymerase I and transcript release factor && P85125.1 RecName: Full=Polymerase I and transcript release factor; AltName: Full=Cavin-1; AltName: Full=cav-p60 && PF15237:PTRF/SDPR family	-
105078119	22009	34485.1	22491.1	23120.2	10666.8	6987.79	26328.4	13591.6	0.953957	0.0398026	0.999898	CFD	NW_011516557.1	382093	384222	+	769	protein_coding	complement factor D (adipsin) && P51779.1 RecName: Full=Complement factor D; AltName: Full=Adipsin; AltName: Full=C3 convertase activator; AltName: Full=Properdin factor D; Flags: Precursor && PF00089:Trypsin	Trypsin
105083569	72.1341	89.6081	59.0292	40.2703	39.7237	40.6464	73.5905	40.2135	0.870386	0.040578	0.999898	CAPN5	NW_011544909.1	18457203	18515449	-	3299	protein_coding	calpain 5%2C transcript variant X2 && O15484.2 RecName: Full=Calpain-5; AltName: Full=Calpain htra-3; AltName: Full=New calpain 3; Short=nCL-3 && PF00648:Calpain family cysteine protease|PF00168:C2 domain|PF01067:Calpain large subunit, domain III	Peptidase_C2
105081664	107.3	178.137	137.412	66.6977	99.3093	73.6716	140.95	79.8928	0.816053	0.0406102	0.999898	LOC105081664	NW_011517767.1	9410940	9560082	-	1567	protein_coding	nuclease-sensitive element-binding protein 1-like && Q06066.1 RecName: Full=Nuclease-sensitive element-binding protein 1; AltName: Full=Y-box transcription factor; AltName: Full=Y-box-binding protein 1; Short=YB-1 && -	-
105073248	158.695	117.678	139.348	44.0456	95.3369	87.2204	138.574	75.5343	0.869933	0.0408023	0.999898	NR1D1	NW_011514988.1	742611	750612	+	3123	protein_coding	nuclear receptor subfamily 1%2C group D%2C member 1 && Q3UV55.1 RecName: Full=Nuclear receptor subfamily 1 group D member 1; AltName: Full=Rev-erbA-alpha; AltName: Full=V-erbA-related protein 1; Short=EAR-1 && PF00104:Ligand-binding domain of nuclear hormone receptor|PF00105:Zinc finger, C4 type (two domains)	zf-C4
105073174	37.8704	52.9012	33.8692	18.8767	23.8342	16.936	41.547	19.8823	1.06212	0.042615	0.999898	LOC105073174	NW_011514986.1	8232216	8246677	+	2027	protein_coding	apolipoprotein L3-like%2C transcript variant X1 && O95236.3 RecName: Full=Apolipoprotein L3; AltName: Full=Apolipoprotein L-III; Short=ApoL-III; AltName: Full=TNF-inducible protein CG12-1; Short=CG12_1 && -	-
105070345	677.159	509.579	953.177	275.6	505.484	454.731	713.305	411.938	0.791185	0.0432222	0.999898	LOC105070345	NW_011514130.1	13473027	13476187	+	725	protein_coding	glutathione S-transferase P-like && P28801.2 RecName: Full=Glutathione S-transferase P; AltName: Full=GST class-pi && PF00043:Glutathione S-transferase, C-terminal domain|PF02798:Glutathione S-transferase, N-terminal domain	GST_C
105076638	794.377	841.021	1188.33	736.191	492.574	521.629	941.242	583.465	0.690751	0.0439158	0.999898	SWAP70	NW_011516265.1	29094017	29153485	-	2972	protein_coding	SWAP switching B-cell complex 70kDa subunit && P0C1G6.1 RecName: Full=Switch-associated protein 70; Short=SWAP-70 && PF00169:PH domain	PH
105066607	386.819	697.432	442.235	381.309	223.446	287.912	508.829	297.556	0.774698	0.044191	0.999898	P2RY12	NW_011512859.1	4238953	4282683	-	1816	protein_coding	purinergic receptor P2Y%2C G-protein coupled%2C 12 && Q95KC3.1 RecName: Full=P2Y purinoceptor 12; Short=P2Y12 && PF00001:7 transmembrane receptor (rhodopsin family)	7tm_1
105074385	11.7218	7.55731	26.1277	5.03379	3.97237	4.234	15.1356	4.41339	1.78751	0.0447692	0.999898	NLRP9	NW_011515311.1	1843255	1858520	-	3139	protein_coding	NLR family%2C pyrin domain containing 9 && Q288C4.1 RecName: Full=NACHT, LRR and PYD domains-containing protein 9 && PF02758:PAAD/DAPIN/Pyrin domain|PF05729:NACHT domain	NACHT
novel.936	119.021	126.315	208.054	98.1588	96.33	55.8888	151.13	83.4592	0.8608	0.0452235	0.999898	-	NW_011514758.1	4460416	4461320	+	467	-	- && Q8NCU8.1 RecName: Full=Uncharacterized protein encoded by LINC00116 && -	-
105070135	330.014	312.009	426.752	234.071	260.19	165.973	356.258	220.078	0.696359	0.0458805	0.999898	LOC105070135	NW_011514128.1	2637397	2638329	+	843	protein_coding	UPF0723 protein C11orf83 homolog && Q6UW78.2 RecName: Full=Ubiquinol-cytochrome-c reductase complex assembly factor 3; AltName: Full=Assembly factor CBP4 homolog && PF15141:Domain of unknown function (DUF4574)	-
105073493	309.275	196.49	127.735	171.149	81.4336	68.5908	211.167	107.058	0.9858	0.0465416	0.999898	SRC	NW_011515153.1	832343	863064	-	3975	protein_coding	SRC proto-oncogene%2C non-receptor tyrosine kinase%2C transcript variant X2 && P05480.4 RecName: Full=Neuronal proto-oncogene tyrosine-protein kinase Src; AltName: Full=Proto-oncogene c-Src; AltName: Full=pp60c-src; Short=p60-Src && PF07714:Protein tyrosine kinase|PF00017:SH2 domain|PF14604:Variant SH3 domain	Pkinase_Tyr
105082546	244.354	263.426	321.274	114.519	185.708	199.845	276.352	166.691	0.726021	0.0477432	0.999898	ABHD8	NW_011544898.1	879585	885944	-	2038	protein_coding	abhydrolase domain containing 8 && Q4R584.1 RecName: Full=Protein ABHD8; AltName: Full=Alpha/beta hydrolase domain-containing protein 8; Short=Abhydrolase domain-containing protein 8 && PF12695:Alpha/beta hydrolase family	-
novel.495	33.362	41.0254	48.3846	16.3598	24.8273	18.6296	40.924	19.9389	1.0325	0.0477803	0.999898	-	NW_011512519.1	7843654	7846819	-	1344	-	- && - && -	-
105070748	3.60671	550.604	50.32	11.326	2.97928	42.34	201.51	18.8818	3.41211	0.0481455	0.999898	LOC105070748	NW_011509864.1	1489729	1491086	-	444	lncRNA	uncharacterized LOC105070748 && P01852.1 RecName: Full=T-cell receptor beta-1 chain C region && -	-
105078802	229.026	143.589	338.692	193.801	74.482	97.3819	237.102	121.888	0.964659	0.0482387	0.999898	DAPK1	NW_011516693.1	4584783	4763936	+	5175	protein_coding	death-associated protein kinase 1%2C transcript variant X1 && P53355.6 RecName: Full=Death-associated protein kinase 1; Short=DAP kinase 1 && PF12796:Ankyrin repeats (3 copies)|PF00531:Death domain|PF00069:Protein kinase domain	Pkinase

## Sheet: Down-regulated genes_x0009__x0009__x0009__x0009__x0009__x0009__x0009__x0009__x0009__x0009__x0009_
Down-regulated genes
gene_id	RSQ1	RSQ2	RSQ3	CRQ1	CRQ2	CRQ3	RSQ	CRQ	log2FoldChange	pvalue	padj	gene_name	gene_chr	gene_start	gene_end	gene_strand	gene_length	gene_biotype	gene_description	tf_family
105069355	74.8392	57.2197	80.3185	965.229	2660.5	583.445	70.7924	1403.06	-4.30802	4.97249e-16	9.37812e-12	LOC105069355	NW_011513709.1	12839	13471	+	518	V_segment	- && P01704.2 RecName: Full=Immunoglobulin lambda variable 2-14; AltName: Full=Ig lambda chain V-II region NIG-84; AltName: Full=Ig lambda chain V-II region TOG; AltName: Full=Ig lambda chain V-II region VIL; Flags: Precursor && PF07686:Immunoglobulin V-set domain	V-set
105066670	20.7386	5.39808	4.83846	89.3497	150.95	41.4932	10.325	93.931	-3.17006	4.92275e-06	0.0464215	SERPINI2	NW_011512859.1	16173375	16205982	-	1493	protein_coding	serpin peptidase inhibitor%2C clade I (pancpin)%2C member 2%2C transcript variant X1 && O75830.1 RecName: Full=Serpin I2; AltName: Full=Myoepithelium-derived serine protease inhibitor; AltName: Full=Pancpin; AltName: Full=Pancreas-specific protein TSA2004; AltName: Full=Peptidase inhibitor 14; Short=PI-14; Flags: Precursor && PF00079:Serpin (serine protease inhibitor)	Serpin
105081548	178.532	109.041	173.217	259.24	885.839	826.476	153.597	657.185	-2.09723	1.65927e-05	0.0820024	CD96	NW_011517767.1	3880909	3960416	+	3597	protein_coding	CD96 molecule%2C transcript variant X1 && Q3MHP9.1 RecName: Full=T-cell surface protein tactile; AltName: Full=Cell surface antigen CD96; AltName: Full=T cell-activated increased late expression protein; AltName: CD_antigen=CD96; Flags: Precursor && PF13895:Immunoglobulin domain	-
105069323	46.8872	44.2643	11.6123	69.2146	300.907	154.118	34.2546	174.746	-2.35268	0.000192388	0.40316	GNAZ	NW_011513709.1	159371	177270	+	2193	protein_coding	guanine nucleotide binding protein (G protein)%2C alpha z polypeptide && O70443.4 RecName: Full=Guanine nucleotide-binding protein G(z) subunit alpha; AltName: Full=G(x) alpha chain; AltName: Full=Gz-alpha && -	-
105082455	1.80335	1.07962	0	1.25845	87.3922	5.0808	0.96099	31.2438	-5.0132	0.000585695	0.999898	LOC105082455	NW_011543567.1	27	1269	+	414	protein_coding	2'-5'-oligoadenylate synthase 1-like && Q29599.3 RecName: Full=2'-5'-oligoadenylate synthase 1; Short=(2-5')oligo(A) synthase 1; Short=2-5A synthase 1; AltName: Full=p42 OAS && PF01909:Nucleotidyltransferase domain	NTP_transf_2
105068751	0	0	0	8.80913	19.8619	2.5404	0	10.4038	-5.84758	0.000665191	0.999898	WSCD1	NW_011513508.1	8348182	8384318	+	2560	protein_coding	WSC domain containing 1 && Q658N2.1 RecName: Full=WSC domain-containing protein 1 && PF00685:Sulfotransferase domain|PF01822:WSC domain	Sulfotransfer_1
105069360	20.7386	15.1146	13.5477	78.0237	31.779	75.3652	16.467	61.7226	-1.90174	0.000701722	0.999898	GGT5	NW_011513709.1	578035	591681	+	2426	protein_coding	gamma-glutamyltransferase 5 && P36269.2 RecName: Full=Gamma-glutamyltransferase 5; Short=GGT 5; AltName: Full=Gamma-glutamyl transpeptidase-related enzyme; Short=GGT-rel; AltName: Full=Gamma-glutamyltransferase-like activity 1; AltName: Full=Gamma-glutamyltranspeptidase 5; AltName: Full=Glutathione hydrolase 5; AltName: Full=Leukotriene-C4 hydrolase; Contains: RecName: Full=Gamma-glutamyltransfer…	-
105068401	10.8201	2.15923	3.87077	18.8767	41.7099	40.6464	5.61671	33.7443	-2.57064	0.00078541	0.999898	INHBB	NW_011510364.1	21319	26661	+	2876	protein_coding	inhibin%2C beta B && P09529.2 RecName: Full=Inhibin beta B chain; AltName: Full=Activin beta-B chain; Flags: Precursor && PF00019:Transforming growth factor beta like domain	-
105062244	42.3788	38.8662	51.2877	235.33	114.206	73.6716	44.1776	141.069	-1.66966	0.00098368	0.999898	EMP1	NW_011511552.1	2875708	2893183	+	1888	protein_coding	epithelial membrane protein 1 && P54850.1 RecName: Full=Epithelial membrane protein 1; Short=EMP-1; AltName: Full=Squamous cell-specific protein CL-20; AltName: Full=Tumor-associated membrane protein && PF00822:PMP-22/EMP/MP20/Claudin family	-
105073021	13.5252	47.5031	14.5154	279.375	14.8964	176.981	25.1812	157.084	-2.64495	0.00107808	0.999898	FBLN1	NW_011514986.1	1377015	1411994	-	2070	protein_coding	fibulin 1 && Q8MJJ9.1 RecName: Full=Fibulin-1; Short=FIBL-1 && PF07645:Calcium-binding EGF domain|PF12662:Complement Clr-like EGF-like	EGF_CA
105074194	43.2805	120.917	38.7077	122.069	385.32	201.538	67.6351	236.309	-1.80911	0.00149912	0.999898	KIRREL3	NW_011515235.1	1550897	1657770	-	3069	protein_coding	kin of IRRE like 3 (Drosophila)%2C transcript variant X2 && Q8IZU9.1 RecName: Full=Kin of IRRE-like protein 3; AltName: Full=Kin of irregular chiasm-like protein 3; AltName: Full=Nephrin-like protein 2; Contains: RecName: Full=Processed kin of IRRE-like protein 3; Flags: Precursor && -	-
novel.231	41.4771	36.7069	30.9662	84.3159	150.95	70.2844	36.3834	101.85	-1.4844	0.00155501	0.999898	-	NW_011511178.1	5680378	5681457	-	1080	-	- && - && -	-
105081257	16.2302	18.3535	7.74154	26.4274	139.033	35.5656	14.1084	67.0086	-2.25166	0.00166908	0.999898	ANKUB1	NW_011517679.1	650162	674492	+	1768	protein_coding	ankyrin repeat and ubiquitin domain containing 1 && A6NFN9.2 RecName: Full=Protein ANKUB1; AltName: Full=Ankyrin repeat and ubiquitin domain-containing 1 && -	-
105080651	51.3956	23.7516	65.8031	546.166	51.6408	93.9947	46.9834	230.6	-2.29123	0.00207094	0.999898	CCDC62	NW_011517499.1	6884035	6915464	+	2701	protein_coding	coiled-coil domain containing 62 && Q6P9F0.2 RecName: Full=Coiled-coil domain-containing protein 62; AltName: Full=Protein TSP-NY; AltName: Full=Protein aaa && -	-
novel.455	2.70503	6.4777	5.80615	7.55068	61.5718	22.8636	4.99629	30.662	-2.63241	0.00276546	0.999898	-	NW_011512444.1	1435275	1438443	+	2441	-	- && - && -	-
novel.1706	0	2.15923	0.967692	12.5845	16.8826	9.31479	1.04231	12.9273	-3.68868	0.00280625	0.999898	-	NW_011541550.1	1	802	-	691	-	- && - && -	-
105082141	0.901677	1.07962	0	52.8548	1.98619	1.6936	0.660431	18.8448	-4.83309	0.00290495	0.999898	CXCL14	NW_011517961.1	24759400	24766676	-	824	protein_coding	chemokine (C-X-C motif) ligand 14 && Q9WUQ5.2 RecName: Full=C-X-C motif chemokine 14; AltName: Full=B-cell and monocyte-activating chemokine; AltName: Full=Chemokine BRAK; AltName: Full=Kidney-expressed chemokine CXC; AltName: Full=MIP-2G; AltName: Full=Small-inducible cytokine B14; Flags: Precursor && -	-
105079519	7.21341	5.39808	4.83846	28.9443	28.7997	16.936	5.81665	24.8933	-2.08706	0.00341365	0.999898	XG	NW_011516739.1	933855	962557	+	2348	protein_coding	Xg blood group%2C transcript variant X3 && P55808.1 RecName: Full=Glycoprotein Xg; AltName: Full=Protein PBDX; Flags: Precursor && PF12301:CD99 antigen like protein 2	-
105074982	454.445	331.442	365.788	1072.2	548.187	791.758	383.892	804.047	-1.06566	0.0035642	0.999898	ATP8A1	NW_011515567.1	5148846	5359634	+	5134	protein_coding	ATPase%2C aminophospholipid transporter (APLT)%2C class I%2C type 8A%2C member 1 && Q9Y2Q0.1 RecName: Full=Phospholipid-transporting ATPase IA; AltName: Full=ATPase class I type 8A member 1; AltName: Full=Chromaffin granule ATPase II; AltName: Full=P4-ATPase flippase complex alpha subunit ATP8A1 && PF12710:haloacid dehalogenase-like hydrolase|PF16209:Phospholipid-translocating ATPase N-terminal|P…	E1-E2_ATPase
105077943	82.0526	114.439	64.8354	153.53	298.921	165.973	87.1091	206.141	-1.24498	0.00394107	0.999898	PROS1	NW_011516552.1	7824863	7885015	+	2386	protein_coding	protein S (alpha) && P07224.1 RecName: Full=Vitamin K-dependent protein S; Flags: Precursor && PF00594:Vitamin K-dependent carboxylation/gamma-carboxyglutamic (GLA) domain|PF02210:Laminin G domain|PF00054:Laminin G domain|PF00008:EGF-like domain|PF07645:Calcium-binding EGF domain	EGF_CA
105081796	326.407	294.735	287.405	351.107	778.585	920.471	302.849	683.387	-1.17504	0.00429596	0.999898	LOC105081796	NW_011509650.1	7498	23547	+	2623	protein_coding	golgin subfamily A member 6-like protein 22%2C transcript variant X2 && - && -	-
105076894	102.791	82.0508	68.7062	237.846	189.681	130.407	84.5161	185.978	-1.13427	0.00452611	0.999898	KNSTRN	NW_011516268.1	6404154	6413965	+	1497	protein_coding	kinetochore-localized astrin/SPAG5 binding protein && Q9Y448.2 RecName: Full=Small kinetochore-associated protein; Short=SKAP; AltName: Full=Kinetochore-localized astrin-binding protein; Short=Kinastrin; AltName: Full=Kinetochore-localized astrin/SPAG5-binding protein; AltName: Full=TRAF4-associated factor 1 && -	-
105063926	50.4939	62.6177	16.4508	64.1808	131.088	216.781	43.1875	137.35	-1.67403	0.00478337	0.999898	ABCA8	NW_011511653.1	2491039	2555338	+	5385	protein_coding	ATP-binding cassette%2C sub-family A (ABC1)%2C member 8 && O94911.3 RecName: Full=ATP-binding cassette sub-family A member 8 && PF12698:ABC-2 family transporter protein|PF00005:ABC transporter	ABC_tran
105069260	220.009	134.952	129.671	190.025	590.89	431.868	161.544	404.261	-1.32371	0.00492522	0.999898	CSPG4	NW_011513546.1	7241121	7280716	+	8103	protein_coding	chondroitin sulfate proteoglycan 4 && Q6UVK1.2 RecName: Full=Chondroitin sulfate proteoglycan 4; AltName: Full=Chondroitin sulfate proteoglycan NG2; AltName: Full=Melanoma chondroitin sulfate proteoglycan; AltName: Full=Melanoma-associated chondroitin sulfate proteoglycan; Flags: Precursor && -	-
105082939	246.158	259.108	208.054	375.017	523.36	433.561	237.773	443.979	-0.901666	0.00499236	0.999898	GNG11	NW_011511141.1	7662932	7667371	-	744	protein_coding	guanine nucleotide binding protein (G protein)%2C gamma 11 && P61954.1 RecName: Full=Guanine nucleotide-binding protein G(I)/G(S)/G(O) subunit gamma-11; Flags: Precursor >P61952.1 RecName: Full=Guanine nucleotide-binding protein G(I)/G(S)/G(O) subunit gamma-11; Flags: Precursor >P61953.1 RecName: Full=Guanine nucleotide-binding protein G(I)/G(S)/G(O) subunit gamma-11; Flags: Precursor && -	-
105062155	10.8201	4.31846	20.3215	21.3936	21.848	133.794	11.82	59.012	-2.32106	0.00500343	0.999898	LOC105062155	NW_011511551.1	31225	32347	+	1122	protein_coding	olfactory receptor 6C4-like && Q8NGE1.1 RecName: Full=Olfactory receptor 6C4; AltName: Full=Olfactory receptor OR12-10 && -	-
105065160	3.60671	5.39808	0	11.326	33.7652	15.2424	3.0016	20.1112	-2.76134	0.00541728	0.999898	LOC105065160	NW_011512250.1	1665319	1672437	+	1343	lncRNA	uncharacterized LOC105065160%2C transcript variant X2 && - && -	-
105063134	37.8704	32.3885	98.7046	66.6977	261.183	204.079	56.3212	177.32	-1.6558	0.00544479	0.999898	LOC105063134	NW_011509970.1	3013702	3014179	+	372	V_segment	- && - && PF07686:Immunoglobulin V-set domain	V-set
105081392	293.045	245.073	290.308	560.009	567.056	398.843	276.142	508.636	-0.8801	0.00643198	0.999898	LOC105081392	NW_011517687.1	1773163	1835652	+	713	protein_coding	chromosome unknown open reading frame%2C human C12orf75 && P0C914.1 RecName: Full=Overexpressed in colon carcinoma 1 protein homolog; Short=OCC-1 && PF15506:OCC1 family	-
105062890	2.70503	1.07962	0	36.495	2.97928	7.6212	1.26155	15.6985	-3.60102	0.00646692	0.999898	LGALS4	NW_011511566.1	11225	19453	-	1127	protein_coding	lectin%2C galactoside-binding%2C soluble%2C 4 && P56470.1 RecName: Full=Galectin-4; Short=Gal-4; AltName: Full=Antigen NY-CO-27; AltName: Full=L-36 lactose-binding protein; Short=L36LBP; AltName: Full=Lactose-binding lectin 4 && PF00337:Galactoside-binding lectin	-
105064358	144.268	92.847	191.603	251.689	285.018	363.277	142.906	299.995	-1.06977	0.0064928	0.999898	PDE8B	NW_011511773.1	4249842	4535019	-	4104	protein_coding	phosphodiesterase 8B%2C transcript variant X2 && O95263.2 RecName: Full=High affinity cAMP-specific and IBMX-insensitive 3',5'-cyclic phosphodiesterase 8B; Short=HsPDE8B; AltName: Full=Cell proliferation-inducing gene 22 protein && PF00233:3'5'-cyclic nucleotide phosphodiesterase|PF00989:PAS fold	PAS
105074728	0.901677	0	0	33.9781	0.993093	0.8468	0.300559	11.9393	-5.07151	0.00729892	0.999898	LOC105074728	NW_011510729.1	4483675	4494099	+	1618	protein_coding	prostaglandin F synthase 1-like && P42330.4 RecName: Full=Aldo-keto reductase family 1 member C3; AltName: Full=17-beta-hydroxysteroid dehydrogenase type 5; Short=17-beta-HSD 5; AltName: Full=3-alpha-HSD type II, brain; AltName: Full=3-alpha-hydroxysteroid dehydrogenase type 2; Short=3-alpha-HSD type 2; AltName: Full=Chlordecone reductase homolog HAKRb; AltName: Full=Dihydrodiol dehydrogenase 3; …	-
novel.1220	6.31174	5.39808	11.6123	157.306	1.98619	11.8552	7.77404	57.0491	-2.86775	0.00797825	0.999898	-	NW_011515876.1	41905	52480	+	1053	-	- && - && -	-
105064865	7.21341	3.23885	3.87077	37.7534	16.8826	11.8552	4.77434	22.1637	-2.18934	0.00820712	0.999898	HOOK1	NW_011510175.1	4931480	4984977	-	2269	protein_coding	hook microtubule-tethering protein 1 && Q9UJC3.2 RecName: Full=Protein Hook homolog 1; Short=h-hook1; Short=hHK1 && PF05622:HOOK protein	-
novel.302	52.2973	43.1846	19.3538	42.7872	108.247	189.683	38.2786	113.572	-1.57292	0.00897754	0.999898	-	NW_011511600.1	3244859	3246846	-	1616	-	- && - && -	-
105069232	25.247	4.31846	17.4185	186.25	9.93093	40.6464	15.6613	78.9425	-2.32258	0.00910757	0.999898	PAQR5	NW_011513546.1	11424146	11452027	-	1607	protein_coding	progestin and adipoQ receptor family member V && Q9NXK6.2 RecName: Full=Membrane progestin receptor gamma; Short=mPR gamma; AltName: Full=Progestin and adipoQ receptor family member 5; AltName: Full=Progestin and adipoQ receptor family member V && PF03006:Haemolysin-III related	-
105081248	2.70503	38.8662	3.87077	65.4392	44.6892	91.4543	15.1473	67.1942	-2.16418	0.00937791	0.999898	SLC6A3	NW_011517677.1	760943	794117	-	2989	protein_coding	solute carrier family 6 (neurotransmitter transporter)%2C member 3 && Q01959.1 RecName: Full=Sodium-dependent dopamine transporter; Short=DA transporter; Short=DAT; AltName: Full=Solute carrier family 6 member 3 && -	-
105071191	0	0	0	0	7.94474	13.5488	0	7.16451	-5.32443	0.00996248	0.999898	LOC105071191	NW_011514262.1	16087033	16101369	+	473	protein_coding	uncharacterized protein KIAA1751-like && Q9C0B2.3 RecName: Full=Cilia- and flagella-associated protein 74 && -	-
105080037	21.6402	56.14	46.4492	64.1808	46.6754	315.856	41.4098	142.237	-1.78576	0.0104941	0.999898	LOC105080037	NW_011517098.1	14267214	14275934	-	1584	C_region	- && P01854.1 RecName: Full=Ig epsilon chain C region && PF00047:Immunoglobulin domain|PF07654:Immunoglobulin C1-set domain	C1-set
105075417	36.0671	8.63693	19.3538	62.9223	101.295	34.7188	21.3526	66.3122	-1.62519	0.0105285	0.999898	C4BPB	NW_011515635.1	371847	378495	-	1214	protein_coding	complement component 4 binding protein%2C beta%2C transcript variant X2 && P20851.1 RecName: Full=C4b-binding protein beta chain; Flags: Precursor && PF00084:Sushi repeat (SCR repeat)	Sushi
novel.313	7.21341	1.07962	3.87077	11.326	6.95165	54.1952	4.0546	24.1576	-2.56625	0.0106669	0.999898	-	NW_011511605.1	39620	41922	-	447	-	- && - && -	-
105081578	81.1509	72.3343	134.509	147.238	403.196	150.73	95.9981	233.721	-1.28377	0.0108789	0.999898	TIGIT	NW_011517767.1	5951433	5966265	+	1791	protein_coding	T cell immunoreceptor with Ig and ITIM domains && Q495A1.1 RecName: Full=T-cell immunoreceptor with Ig and ITIM domains; AltName: Full=V-set and immunoglobulin domain-containing protein 9; AltName: Full=V-set and transmembrane domain-containing protein 3; Flags: Precursor && PF07686:Immunoglobulin V-set domain	V-set
105069394	96.4794	90.6878	38.7077	127.103	211.529	165.126	75.2916	167.919	-1.15856	0.0116036	0.999898	GUCY1A3	NW_011513716.1	63541	92213	+	2547	protein_coding	guanylate cyclase 1%2C soluble%2C alpha 3 && Q4ZHS0.1 RecName: Full=Guanylate cyclase soluble subunit alpha-3; Short=GCS-alpha-3; AltName: Full=GCS-alpha-1; AltName: Full=Soluble guanylate cyclase large subunit && PF00211:Adenylate and Guanylate cyclase catalytic domain|PF07701:Heme NO binding associated|PF07700:Haem-NO-binding	Guanylate_cyc
105082518	1.80335	2.15923	6.77385	28.9443	11.9171	12.702	3.57881	17.8545	-2.30587	0.0119898	0.999898	LOC105082518	NW_011544895.1	645	13229	-	4440	protein_coding	WD repeat and FYVE domain-containing protein 1 && E9Q4P1.1 RecName: Full=WD repeat and FYVE domain-containing protein 1; AltName: Full=WD40- and FYVE domain-containing protein 1 && PF01363:FYVE zinc finger	FYVE
105081644	159.597	177.057	96.7692	202.61	380.355	293.839	144.474	292.268	-1.01812	0.0123905	0.999898	ITGB5	NW_011517767.1	14356472	14451193	-	2739	protein_coding	integrin%2C beta 5 && P80747.2 RecName: Full=Integrin beta-5; Flags: Precursor && PF08725:Integrin beta cytoplasmic domain|PF00362:Integrin, beta chain|PF07965:Integrin beta tail domain	-
novel.1215	1.80335	1.07962	0	6.29223	4.96546	19.4764	0.96099	10.2447	-3.41335	0.0124401	0.999898	-	NW_011515851.1	672171	673310	-	1140	-	- && - && -	-
105068526	1.80335	0	0	0	5.95856	33.872	0.601118	13.2768	-4.41536	0.012733	0.999898	LOC105068526	NW_011513423.1	211160	212086	-	927	protein_coding	olfactory receptor 6C2-like && Q9NZP2.2 RecName: Full=Olfactory receptor 6C2; AltName: Full=HSA3 && PF13853:Olfactory receptor	-
105083857	1.80335	4.31846	0.967692	80.5406	0	2.5404	2.36317	27.6937	-3.55528	0.0128089	0.999898	LOC105083857	NW_011544912.1	7522852	7540383	-	953	protein_coding	cysteine-rich secretory protein 2-like && P16562.1 RecName: Full=Cysteine-rich secretory protein 2; Short=CRISP-2; AltName: Full=Cancer/testis antigen 36; Short=CT36; AltName: Full=Testis-specific protein TPX-1; Flags: Precursor && PF08562:Crisp|PF00188:Cysteine-rich secretory protein family	SCP
105073960	293.045	246.152	277.728	1029.41	336.658	431.021	272.308	599.03	-1.13596	0.0128154	0.999898	LIPG	NW_011515224.1	10232506	10282908	-	3923	protein_coding	lipase%2C endothelial%2C transcript variant X2 && Q9Y5X9.1 RecName: Full=Endothelial lipase; AltName: Full=Endothelial cell-derived lipase; Short=EDL; Short=EL; Flags: Precursor && PF01477:PLAT/LH2 domain|PF00151:Lipase	Lipase
105068830	20.7386	9.71655	9.67692	22.652	105.268	20.3232	13.3773	49.4144	-1.88105	0.0128897	0.999898	LOC105068830	NW_011513511.1	39384	40168	+	582	V_segment	- && P04436.1 RecName: Full=T-cell receptor alpha chain V region HPB-MLT; Flags: Precursor && PF07686:Immunoglobulin V-set domain	V-set
105082996	12.6235	15.1146	5.80615	50.3379	27.8066	23.7104	11.1814	33.9516	-1.59746	0.014578	0.999898	PLCB4	NW_011544902.1	252140	500008	-	4712	protein_coding	phospholipase C%2C beta 4 && Q15147.3 RecName: Full=1-phosphatidylinositol 4,5-bisphosphate phosphodiesterase beta-4; AltName: Full=Phosphoinositide phospholipase C-beta-4; AltName: Full=Phospholipase C-beta-4; Short=PLC-beta-4 && PF06631:Protein of unknown function (DUF1154)|PF00168:C2 domain|PF09279:Phosphoinositide-specific phospholipase C, efhand-like|PF00388:Phosphatidylinositol-specific pho…	PI-PLC-X
novel.1293	25.247	24.8312	12.58	39.0118	93.3507	37.2592	20.886	56.5406	-1.43844	0.0146175	0.999898	-	NW_011516269.1	24480571	24488834	+	775	-	- && - && -	-
105065857	67.6258	36.7069	29.0308	112.002	140.026	63.51	44.4545	105.179	-1.23746	0.0146382	0.999898	PRR11	NW_011512521.1	2104274	2125384	-	1224	protein_coding	proline rich 11 && Q96HE9.1 RecName: Full=Proline-rich protein 11 && -	-
novel.1146	8.11509	5.39808	7.74154	5.03379	18.8688	72.8248	7.0849	32.2424	-2.19364	0.0149213	0.999898	-	NW_011515597.1	40117	47324	+	550	-	- && - && -	-
105062192	128.94	61.5381	70.6415	109.485	314.81	180.368	87.0398	201.555	-1.21089	0.0151404	0.999898	KLRF1	NW_011511552.1	1032534	1045594	+	897	protein_coding	killer cell lectin-like receptor subfamily F%2C member 1%2C transcript variant X1 && Q8MI05.1 RecName: Full=Killer cell lectin-like receptor subfamily F member 1; Short=Lectin-like receptor F1; AltName: Full=Activating coreceptor NKp80 && PF00059:Lectin C-type domain	Lectin_C
105065261	382.311	343.318	417.075	2240.03	715.027	252.346	380.901	1069.14	-1.48823	0.0152787	0.999898	STOM	NW_011512405.1	587704	614367	+	2812	protein_coding	stomatin && P27105.3 RecName: Full=Erythrocyte band 7 integral membrane protein; AltName: Full=Protein 7.2b; AltName: Full=Stomatin && PF01145:SPFH domain / Band 7 family	-
105071942	10.8201	23.7516	8.70923	46.5625	23.8342	54.1952	14.427	41.5306	-1.53551	0.0153838	0.999898	LOC105071942	NW_011514637.1	14375466	14378846	+	418	lncRNA	uncharacterized LOC105071942 && - && -	-
105080477	232.633	238.595	138.38	466.884	307.859	365.817	203.203	380.187	-0.90318	0.0155327	0.999898	NEDD4	NW_011517309.1	5978260	6075960	+	4863	protein_coding	neural precursor cell expressed%2C developmentally down-regulated 4%2C E3 ubiquitin protein ligase%2C transcript variant X1 && P46934.4 RecName: Full=E3 ubiquitin-protein ligase NEDD4; AltName: Full=Cell proliferation-inducing gene 53 protein; AltName: Full=HECT-type E3 ubiquitin transferase NEDD4; AltName: Full=Neural precursor cell expressed developmentally down-regulated protein 4; Short=NEDD-…	HECT
105080862	174.925	156.544	86.1246	142.204	426.037	373.439	139.198	313.893	-1.17463	0.015911	0.999898	MMRN1	NW_011517518.1	213986	269815	+	3808	protein_coding	multimerin 1 && Q13201.3 RecName: Full=Multimerin-1; AltName: Full=EMILIN-4; AltName: Full=Elastin microfibril interface located protein 4; Short=Elastin microfibril interfacer 4; AltName: Full=Endothelial cell multimerin; Contains: RecName: Full=Platelet glycoprotein Ia*; Contains: RecName: Full=155 kDa platelet multimerin; Short=p-155; Short=p155; Flags: Precursor && PF00386:C1q domain|PF07546:…	-
105075452	208.287	407.015	93.8662	1881.38	276.08	243.031	236.39	800.163	-1.75887	0.0159624	0.999898	CD55	NW_011515635.1	251867	290137	-	2741	protein_coding	CD55 molecule%2C decay accelerating factor for complement (Cromer blood group) && P08174.4 RecName: Full=Complement decay-accelerating factor; AltName: CD_antigen=CD55; Flags: Precursor && PF00084:Sushi repeat (SCR repeat)	Sushi
105076794	0.901677	1.07962	3.87077	44.0456	0.993093	6.7744	1.95069	17.271	-3.13018	0.0160186	0.999898	OTOG	NW_011516265.1	22722298	22806751	-	9037	protein_coding	otogelin && Q6ZRI0.3 RecName: Full=Otogelin; Flags: Precursor && PF01826:Trypsin Inhibitor like cysteine rich domain|PF08742:C8 domain|PF00094:von Willebrand factor type D domain	VWD
105063061	588.795	1002.96	361.917	792.821	1787.57	1676.66	651.225	1419.02	-1.12429	0.0162525	0.999898	CALD1	NW_011511605.1	5275789	5447923	-	4304	protein_coding	caldesmon 1 && Q62736.1 RecName: Full=Non-muscle caldesmon; Short=CDM; AltName: Full=L-caldesmon && PF02029:Caldesmon	-
novel.1626	31.5587	24.8312	26.1277	37.7534	114.206	53.3484	27.5059	68.4358	-1.3163	0.0162812	0.999898	-	NW_011517549.1	1103325	1158381	-	827	-	- && Q148C4.1 RecName: Full=Purkinje cell protein 4; AltName: Full=Brain-specific antigen PCP-4 && -	-
105078588	0	5.39808	2.90308	20.1351	8.93783	16.936	2.76705	15.3363	-2.5004	0.0164607	0.999898	AGR3	NW_011516578.1	2450392	2461839	-	498	protein_coding	anterior gradient 3 && Q8R3W7.1 RecName: Full=Anterior gradient protein 3; Flags: Precursor && PF13899:Thioredoxin-like	-
105070360	5.41006	8.63693	3.87077	20.1351	29.7928	13.5488	5.97259	21.1589	-1.83154	0.0165361	0.999898	GAL	NW_011514130.1	14084360	14090102	+	575	protein_coding	galanin/GMAP prepropeptide && P11242.1 RecName: Full=Galanin peptides; Contains: RecName: Full=Galanin; Contains: RecName: Full=Galanin message-associated peptide; Short=GMAP; Flags: Precursor && PF06540:Galanin message associated peptide (GMAP)|PF01296:Galanin	-
105083714	8.11509	11.8758	2.90308	18.8767	33.7652	23.7104	7.63132	25.4507	-1.74916	0.0168736	0.999898	CDC42BPA	NW_011511147.1	5449327	5685359	+	7657	protein_coding	CDC42 binding protein kinase alpha (DMPK-like)%2C transcript variant X9 && Q3UU96.2 RecName: Full=Serine/threonine-protein kinase MRCK alpha; AltName: Full=CDC42-binding protein kinase alpha && PF00069:Protein kinase domain|PF15796:KELK-motif containing domain of MRCK Ser/Thr protein kinase|PF08826:DMPK coiled coil domain like|PF00433:Protein kinase C terminal domain|PF00780:CNH domain|PF00130:Ph…	CNH
105062207	226.321	161.942	59.9969	139.688	560.104	475.055	149.42	391.615	-1.39076	0.0171255	0.999898	KLRD1	NW_011511552.1	1315713	1319689	+	751	protein_coding	killer cell lectin-like receptor subfamily D%2C member 1 && Q863H3.2 RecName: Full=Natural killer cells antigen CD94; AltName: Full=Killer cell lectin-like receptor subfamily D member 1; AltName: CD_antigen=CD94 && PF00059:Lectin C-type domain	Lectin_C
105075343	0	0	0	2.51689	0.993093	12.702	0	5.40399	-4.91919	0.017272	0.999898	LOC105075343	NW_011515632.1	6856146	6863322	-	295	lncRNA	uncharacterized LOC105075343 && - && -	-
105077375	35.1654	19.4331	34.8369	33.9781	117.185	75.3652	29.8118	75.5094	-1.34153	0.0173368	0.999898	LOC105077375	NW_011516269.1	43812360	43840158	-	848	protein_coding	1-acyl-sn-glycerol-3-phosphate acyltransferase delta-like && Q5E9R2.1 RecName: Full=1-acyl-sn-glycerol-3-phosphate acyltransferase delta; AltName: Full=1-acylglycerol-3-phosphate O-acyltransferase 4; Short=1-AGP acyltransferase 4; Short=1-AGPAT 4; AltName: Full=Lysophosphatidic acid acyltransferase delta; Short=LPAAT-delta && PF16076:Acyltransferase C-terminus|PF01553:Acyltransferase	Acyltransferase
novel.1585	1.80335	0	1.93538	7.55068	3.97237	20.3232	1.24625	10.6154	-3.06805	0.0178764	0.999898	-	NW_011517404.1	45	844	+	711	-	- && P06321.1 RecName: Full=T-cell receptor beta chain V region A20.2.25; Flags: Precursor && -	-
105081347	2.70503	6.4777	2.90308	27.6858	1.98619	33.872	4.0286	21.1813	-2.40739	0.0182501	0.999898	GRIP1	NW_011517687.1	6357143	6538128	+	3432	protein_coding	glutamate receptor interacting protein 1%2C transcript variant X1 && Q9Y3R0.3 RecName: Full=Glutamate receptor-interacting protein 1; Short=GRIP-1 && PF00595:PDZ domain (Also known as DHR or GLGF)	PDZ
novel.454	0	0	0	1.25845	14.8964	0.8468	0	5.66721	-4.97682	0.0189707	0.999898	-	NW_011512444.1	1433298	1434148	+	407	-	- && - && -	-
105081637	27.0503	36.7069	1.93538	17.6183	175.777	76.212	21.8975	89.8692	-2.0413	0.0190448	0.999898	MYLK	NW_011517767.1	13324445	13523477	-	8100	protein_coding	myosin light chain kinase%2C transcript variant X2 && Q15746.4 RecName: Full=Myosin light chain kinase, smooth muscle; Short=MLCK; Short=smMLCK; AltName: Full=Kinase-related protein; Short=KRP; AltName: Full=Telokin; Contains: RecName: Full=Myosin light chain kinase, smooth muscle, deglutamylated form && PF16620:Unstructured linker between I-set domains 2 and 3 on MYLCK|PF07679:Immunoglobulin I-s…	Pkinase
105082799	12.6235	18.3535	0	89.3497	25.8204	23.7104	10.3257	46.2935	-2.16395	0.0191119	0.999898	PDK4	NW_011511141.1	6375771	6386302	+	1747	protein_coding	pyruvate dehydrogenase kinase%2C isozyme 4 && Q16654.1 RecName: Full=[Pyruvate dehydrogenase (acetyl-transferring)] kinase isozyme 4, mitochondrial; AltName: Full=Pyruvate dehydrogenase kinase isoform 4; Flags: Precursor && PF02518:Histidine kinase-, DNA gyrase B-, and HSP90-like ATPase|PF10436:Mitochondrial branched-chain alpha-ketoacid dehydrogenase kinase	HATPase_c
novel.506	0	0	0	0	3.97237	14.3956	0	6.12265	-5.09988	0.0191236	0.999898	-	NW_011512577.1	159849	166564	-	692	-	- && - && -	-
105078871	43.2805	18.3535	29.9985	47.821	36.7444	184.602	30.5441	89.7226	-1.55597	0.0191343	0.999898	LOC105078871	NW_011516695.1	12816	18407	-	563	protein_coding	ankyrin repeat domain-containing protein 26-like && Q3MJ40.1 RecName: Full=Coiled-coil domain-containing protein 144B && -	-
105069979	39.6738	47.5031	36.7723	69.2146	108.247	71.978	41.3164	83.1465	-1.0116	0.0191755	0.999898	LOC105069979	NW_011514037.1	7739	8576	-	389	V_segment	- && P06310.2 RecName: Full=Immunoglobulin kappa variable 2-30; AltName: Full=Ig kappa chain V-II region RPMI 6410; Flags: Precursor && PF07686:Immunoglobulin V-set domain	V-set
novel.1636	9.01677	3.23885	5.80615	12.5845	12.9102	44.8804	6.02059	23.4583	-1.96201	0.0193355	0.999898	-	NW_011517578.1	1876	3478	+	907	-	- && - && -	-
novel.1801	6.31174	1.07962	6.77385	45.3041	12.9102	8.468	4.72173	22.2274	-2.20587	0.0194373	0.999898	-	NW_011544909.1	613499	616556	+	565	-	- && - && -	-
105077107	13.5252	5.39808	21.2892	15.1014	60.5787	51.6548	13.4042	42.4449	-1.66346	0.0198866	0.999898	LOC105077107	NW_011516269.1	5707074	5758081	+	2454	protein_coding	coiled-coil domain-containing protein 162-like && A2VCL2.3 RecName: Full=Coiled-coil domain-containing protein 162; AltName: Full=Coiled-coil domain-containing protein 162 pseudogene && -	-
105081864	38.7721	28.07	25.16	210.161	21.848	57.5824	30.6674	96.5303	-1.64787	0.0201372	0.999898	PAPSS2	NW_011517816.1	13603010	13676543	-	3581	protein_coding	3'-phosphoadenosine 5'-phosphosulfate synthase 2 && O95340.2 RecName: Full=Bifunctional 3'-phosphoadenosine 5'-phosphosulfate synthase 2; Short=PAPS synthase 2; Short=PAPSS 2; AltName: Full=Sulfurylase kinase 2; Short=SK 2; Short=SK2; Includes: RecName: Full=Sulfate adenylyltransferase; AltName: Full=ATP-sulfurylase; AltName: Full=Sulfate adenylate transferase; Short=SAT; Includes: RecName: Full=…	-
novel.448	40.5755	24.8312	49.3523	45.3041	41.7099	263.355	38.253	116.79	-1.61291	0.020847	0.999898	-	NW_011512418.1	21527	22939	-	1413	-	- && - && -	-
105072470	110.005	103.643	11.6123	84.3159	327.721	280.291	75.0867	230.776	-1.62125	0.0210754	0.999898	NRP1	NW_011514851.1	3050496	3183707	-	5257	protein_coding	neuropilin 1 && O14786.3 RecName: Full=Neuropilin-1; AltName: Full=Vascular endothelial cell growth factor 165 receptor; AltName: CD_antigen=CD304; Flags: Precursor && PF00431:CUB domain|PF00629:MAM domain, meprin/A5/mu|PF00754:F5/8 type C domain|PF11980:Domain of unknown function (DUF3481)	CUB
novel.1323	13.5252	37.7866	18.3862	75.5068	115.199	18.6296	23.2326	69.7784	-1.58958	0.0212234	0.999898	-	NW_011516271.1	9923	12854	+	890	-	- && - && -	-
105065159	31.5587	70.1751	38.7077	151.014	101.295	63.51	46.8138	105.273	-1.16888	0.0213215	0.999898	GRB10	NW_011512250.1	1553360	1634273	-	2749	protein_coding	growth factor receptor-bound protein 10 && B5KFD7.1 RecName: Full=Growth factor receptor-bound protein 10; AltName: Full=GRB10 adapter protein && -	-
105083534	8.11509	4.31846	9.67692	65.4392	6.95165	17.7828	7.37016	30.0579	-2.01041	0.021486	0.999898	CCDC83	NW_011544909.1	11284703	11309886	-	1239	protein_coding	coiled-coil domain containing 83 && Q2TA00.1 RecName: Full=Coiled-coil domain-containing protein 83 && -	-
105081331	13.5252	10.7962	4.83846	10.0676	67.5303	25.404	9.71993	34.334	-1.82404	0.0220215	0.999898	TIMP3	NW_011517687.1	3992419	4048624	+	4683	protein_coding	TIMP metallopeptidase inhibitor 3 && P35625.2 RecName: Full=Metalloproteinase inhibitor 3; AltName: Full=Protein MIG-5; AltName: Full=Tissue inhibitor of metalloproteinases 3; Short=TIMP-3; Flags: Precursor >P61269.1 RecName: Full=Metalloproteinase inhibitor 3; AltName: Full=Tissue inhibitor of metalloproteinases 3; Short=TIMP-3; Flags: Precursor >Q5PXZ9.1 RecName: Full=Metalloproteinase inhibito…	-
105077058	1.80335	2.15923	1.93538	11.326	3.97237	18.6296	1.96599	11.3093	-2.53387	0.0222589	0.999898	EPB42	NW_011516268.1	8490535	8506493	-	2061	protein_coding	erythrocyte membrane protein band 4.2 && P16452.3 RecName: Full=Erythrocyte membrane protein band 4.2; Short=Erythrocyte protein 4.2; Short=P4.2 && PF00927:Transglutaminase family, C-terminal ig like domain|PF00868:Transglutaminase family|PF01841:Transglutaminase-like superfamily	Transglut_core
105080244	15.3285	29.1496	28.0631	35.2365	85.406	51.6548	24.1804	57.4324	-1.25559	0.0226101	0.999898	TRAIP	NW_011517149.1	2476604	2499984	+	1991	protein_coding	TRAF interacting protein && Q9BWF2.1 RecName: Full=E3 ubiquitin-protein ligase TRAIP; AltName: Full=RING finger protein 206; AltName: Full=TRAF-interacting protein && PF13639:Ring finger domain	-
novel.330	25.247	20.5127	51.2877	269.308	14.8964	61.8164	32.3491	115.34	-1.82941	0.022845	0.999898	-	NW_011511611.1	9721523	9731082	+	6946	-	- && O00370.1 RecName: Full=LINE-1 retrotransposable element ORF2 protein; Short=ORF2p; Includes: RecName: Full=Reverse transcriptase; Includes: RecName: Full=Endonuclease && -	-
105078340	0.901677	1.07962	1.93538	6.29223	6.95165	13.5488	1.30556	8.93089	-2.78568	0.0229932	0.999898	THEG	NW_011516557.1	54252	69329	-	1376	protein_coding	theg spermatid protein && Q9P2T0.1 RecName: Full=Testicular haploid expressed gene protein; AltName: Full=Cancer/testis antigen 56; Short=CT56 && PF14912:Testicular haploid expressed repeat	-
105072926	25.247	15.1146	10.6446	112.002	27.8066	21.17	17.0021	53.6594	-1.64552	0.0232862	0.999898	LOC105072926	NW_011514985.1	9502223	9595326	+	1811	protein_coding	chromosome unknown open reading frame%2C human C2orf88%2C transcript variant X3 && Q9BSF0.2 RecName: Full=Small membrane A-kinase anchor protein; Short=Small membrane AKAP; Short=smAKAP && -	-
105062210	98.2828	72.3343	22.2569	47.821	298.921	201.538	64.2913	182.76	-1.50852	0.0234772	0.999898	LOC105062210	NW_011511552.1	1367680	1383181	-	869	protein_coding	NKG2-A/NKG2-B type II integral membrane protein-like && P26715.2 RecName: Full=NKG2-A/NKG2-B type II integral membrane protein; AltName: Full=CD159 antigen-like family member A; AltName: Full=NK cell receptor A; AltName: Full=NKG2-A/B-activating NK receptor; AltName: CD_antigen=CD159a && PF00059:Lectin C-type domain	Lectin_C
novel.1654	2.70503	4.31846	6.77385	46.5625	6.95165	9.31479	4.59911	20.943	-2.17388	0.0234809	0.999898	-	NW_011517767.1	4742277	4763585	+	959	-	- && - && -	-
105082016	113.611	77.7324	119.994	241.622	177.764	151.577	103.779	190.321	-0.871017	0.0235796	0.999898	LOC105082016	NW_011517961.1	605570	614283	+	1082	protein_coding	chromosome unknown open reading frame%2C human C5orf30 && Q3ZBS1.1 RecName: Full=UNC119-binding protein C5orf30 homolog && PF15435:UNC119-binding protein C5orf30 homologue	-
105080760	4.50838	9.71655	7.74154	6.29223	55.6132	21.17	7.32216	27.6918	-1.93228	0.0237172	0.999898	HSPA12A	NW_011517503.1	6896835	6928216	-	2966	protein_coding	heat shock 70kDa protein 12A && O43301.2 RecName: Full=Heat shock 70 kDa protein 12A && -	-
novel.898	13.5252	29.1496	9.67692	113.26	11.9171	49.1144	17.4506	58.0972	-1.73517	0.0240572	0.999898	-	NW_011514637.1	935967	938617	+	1416	-	- && - && -	-
105079375	14.4268	6.4777	7.74154	54.1132	25.8204	12.702	9.54869	30.8785	-1.67291	0.0245891	0.999898	SYN1	NW_011516737.1	2842196	2883228	-	2325	protein_coding	synapsin I && P17600.3 RecName: Full=Synapsin-1; AltName: Full=Brain protein 4.1; AltName: Full=Synapsin I && -	-
105083521	12.6235	15.1146	12.58	33.9781	59.5856	16.936	13.4394	36.8332	-1.45367	0.0246478	0.999898	RAB38	NW_011544909.1	9655781	9712216	+	1335	protein_coding	RAB38%2C member RAS oncogene family && Q8QZZ8.1 RecName: Full=Ras-related protein Rab-38 && PF00071:Ras family	Ras
105065289	392.229	272.063	278.695	145.98	1889.86	621.551	314.329	885.795	-1.49485	0.0246554	0.999898	LOC105065289	NW_011512444.1	87958	105771	-	2809	protein_coding	guanylate-binding protein 6-like && Q6ZN66.1 RecName: Full=Guanylate-binding protein 6; AltName: Full=GTP-binding protein 6; Short=GBP-6; AltName: Full=Guanine nucleotide-binding protein 6 && PF02263:Guanylate-binding protein, N-terminal domain|PF02841:Guanylate-binding protein, C-terminal domain	-
105067101	84.7576	38.8662	50.32	66.6977	141.019	172.747	57.9813	126.821	-1.12994	0.0247422	0.999898	PLK4	NW_011513121.1	783515	800702	-	3869	protein_coding	polo-like kinase 4%2C transcript variant X2 && O00444.3 RecName: Full=Serine/threonine-protein kinase PLK4; AltName: Full=Polo-like kinase 4; Short=PLK-4; AltName: Full=Serine/threonine-protein kinase 18; AltName: Full=Serine/threonine-protein kinase Sak && PF00069:Protein kinase domain|PF00659:POLO box duplicated region	Pkinase
novel.411	207.386	104.723	105.478	1135.12	61.5718	187.989	139.196	461.56	-1.72776	0.0247537	0.999898	-	NW_011511992.1	707022	718694	+	5168	-	- && P81649.1 RecName: Full=Ribonuclease K3; Short=RNase K3 && -	-
105070820	83.8559	51.8216	113.22	83.0575	57.5994	658.81	82.9658	266.489	-1.68466	0.0254861	0.999898	CPT1B	NW_011514259.1	1246221	1254393	-	2718	protein_coding	carnitine palmitoyltransferase 1B (muscle) && Q8HY46.1 RecName: Full=Carnitine O-palmitoyltransferase 1, muscle isoform; Short=CPT1-M; AltName: Full=Carnitine O-palmitoyltransferase I, muscle isoform; Short=CPT I; Short=CPTI-M; AltName: Full=Carnitine palmitoyltransferase 1B && PF00755:Choline/Carnitine o-acyltransferase|PF16484:Carnitine O-palmitoyltransferase N-terminus	-
105077185	633.879	548.445	580.615	2450.2	671.331	716.392	587.646	1279.31	-1.12166	0.0263996	0.999898	SMPDL3A	NW_011516269.1	15382952	15397838	+	2124	protein_coding	sphingomyelin phosphodiesterase%2C acid-like 3A && Q92484.2 RecName: Full=Acid sphingomyelinase-like phosphodiesterase 3a; Short=ASM-like phosphodiesterase 3a; Flags: Precursor && PF00149:Calcineurin-like phosphoesterase	Metallophos
105074461	407.558	541.967	341.595	1267.26	610.752	571.59	430.374	816.532	-0.923309	0.0265079	0.999898	PITRM1	NW_011510729.1	5472317	5490026	+	3073	protein_coding	pitrilysin metallopeptidase 1%2C transcript variant X2 && Q5JRX3.3 RecName: Full=Presequence protease, mitochondrial; Short=hPreP; AltName: Full=Pitrilysin metalloproteinase 1; Short=Metalloprotease 1; Short=hMP1; Flags: Precursor && PF08367:Peptidase M16C associated|PF05193:Peptidase M16 inactive domain	-
105063187	142.465	59.3789	48.3846	373.759	47.6685	273.516	83.4095	231.648	-1.47133	0.0266276	0.999898	LOC105063187	NW_011511605.1	190777	268738	-	8040	protein_coding	probable maltase-glucoamylase-like protein && Q2M2H8.3 RecName: Full=Probable maltase-glucoamylase 2; AltName: Full=Maltase-glucoamylase (alpha-glucosidase) pseudogene; Includes: RecName: Full=Glucoamylase; AltName: Full=Glucan 1,4-alpha-glucosidase && PF16863:N-terminal barrel of NtMGAM and CtMGAM, maltase-glucoamylase|PF00088:Trefoil (P-type) domain|PF01055:Glycosyl hydrolases family 31	Glyco_hydro_31
novel.847	4.50838	8.63693	0.967692	5.03379	13.9033	46.574	4.70434	21.837	-2.23885	0.0270301	0.999898	-	NW_011514262.1	14683110	14693123	+	1495	-	- && - && -	-
novel.1423	19.8369	61.5381	46.4492	408.995	19.8619	45.7272	42.6081	158.195	-1.89122	0.0272726	0.999898	-	NW_011516685.1	1879282	1886920	+	3733	-	- && - && -	-
105062962	0.901677	0	0	1.25845	1.98619	16.0892	0.300559	6.44461	-4.21622	0.0273976	0.999898	APOB	NW_011511600.1	6604877	6645584	-	14091	protein_coding	apolipoprotein B && P04114.2 RecName: Full=Apolipoprotein B-100; Short=Apo B-100; Contains: RecName: Full=Apolipoprotein B-48; Short=Apo B-48; Flags: Precursor && PF12491:Apolipoprotein B100 C terminal|PF06448:Domain of Unknown Function (DUF1081)|PF01347:Lipoprotein amino terminal region|PF09172:Domain of unknown function (DUF1943)	Vitellogenin_N
105069915	0	0	0	1.25845	4.96546	6.7744	0	4.33277	-4.59972	0.0275821	0.999898	NR6A1	NW_011514020.1	1943790	2107052	+	1299	protein_coding	nuclear receptor subfamily 6%2C group A%2C member 1 && A0P8Z4.2 RecName: Full=Nuclear receptor subfamily 6 group A member 1; AltName: Full=Germ cell nuclear factor; Short=GCNF && PF00104:Ligand-binding domain of nuclear hormone receptor|PF00105:Zinc finger, C4 type (two domains)	zf-C4
105064344	35.1654	53.9808	54.1908	66.6977	91.3645	123.633	47.779	93.8983	-0.981413	0.0279188	0.999898	THBS4	NW_011511773.1	2271391	2312833	-	2979	protein_coding	thrombospondin 4 && Q3SWW8.1 RecName: Full=Thrombospondin-4; Flags: Precursor && PF11598:Cartilage oligomeric matrix protein|PF07645:Calcium-binding EGF domain|PF02412:Thrombospondin type 3 repeat|PF05735:Thrombospondin C-terminal region	TSP_C
105063148	293.045	196.49	752.865	344.814	1597.89	1153.34	414.133	1032.01	-1.31747	0.0280103	0.999898	LOC105063148	NW_011509970.1	3056069	3074559	+	1259	protein_coding	uncharacterized LOC105063148 && P01853.1 RecName: Full=T-cell receptor gamma chain C region C10.5 && PF07654:Immunoglobulin C1-set domain|PF07686:Immunoglobulin V-set domain	V-set
105082332	12.6235	4.31846	8.70923	27.6858	8.93783	49.9612	8.55039	28.8616	-1.75013	0.0280258	0.999898	ICA1L	NW_011517963.1	1823453	1853001	+	1512	protein_coding	islet cell autoantigen 1%2C69kDa-like && Q8NDH6.1 RecName: Full=Islet cell autoantigen 1-like protein; AltName: Full=Amyotrophic lateral sclerosis 2 chromosomal region candidate gene 14 protein; AltName: Full=Amyotrophic lateral sclerosis 2 chromosomal region candidate gene 15 protein && PF04629:Islet cell autoantigen ICA69, C-terminal domain|PF06456:Arfaptin-like domain	Arfaptin
105067495	10.8201	10.7962	3.87077	27.6858	20.8549	24.5572	8.49568	24.366	-1.51951	0.028099	0.999898	GRIP2	NW_011513243.1	24109794	24144741	+	3108	protein_coding	glutamate receptor interacting protein 2 && Q9C0E4.3 RecName: Full=Glutamate receptor-interacting protein 2; Short=GRIP-2 && PF00595:PDZ domain (Also known as DHR or GLGF)	PDZ
105070050	23.4436	26.9904	30.9662	245.397	12.9102	32.1784	27.1334	96.8286	-1.83051	0.0281799	0.999898	SLCO4C1	NW_011514127.1	2514	11424	+	709	protein_coding	solute carrier organic anion transporter family%2C member 4C1 && Q71MB6.1 RecName: Full=Solute carrier organic anion transporter family member 4C1; AltName: Full=Solute carrier family 21 member 20 && PF07648:Kazal-type serine protease inhibitor domain|PF03137:Organic Anion Transporter Polypeptide (OATP) family	-
105077325	24.3453	45.3439	16.4508	229.037	31.779	24.5572	28.7133	95.1245	-1.72522	0.0288459	0.999898	AKAP12	NW_011516269.1	36743572	36784594	+	6562	protein_coding	A kinase (PRKA) anchor protein 12%2C transcript variant X1 && Q02952.4 RecName: Full=A-kinase anchor protein 12; Short=AKAP-12; AltName: Full=A-kinase anchor protein 250 kDa; Short=AKAP 250; AltName: Full=Gravin; AltName: Full=Myasthenia gravis autoantigen && PF03832:WSK motif	-
105061969	626.665	689.875	855.44	889.722	1604.84	1186.37	723.993	1226.98	-0.76139	0.0290007	0.999898	LOC105061969	NW_011511427.1	357149	357982	+	834	transcribed_pseudogene	translationally-controlled tumor protein pseudogene && Q5E984.1 RecName: Full=Translationally-controlled tumor protein; Short=TCTP && PF00838:Translationally controlled tumour protein	-
novel.76	0	0	0	3.77534	4.96546	3.3872	0	4.04267	-4.48631	0.0292405	0.999898	-	NW_011510360.1	6081105	6082011	+	265	-	- && - && -	-
105076911	123.53	208.366	46.4492	899.789	132.081	121.092	126.115	384.321	-1.60682	0.0293116	0.999898	RHOV	NW_011516268.1	6758182	6760234	-	1659	protein_coding	ras homolog family member V && Q17QI8.1 RecName: Full=Rho-related GTP-binding protein RhoV && PF00071:Ras family	Ras
105081678	2.70503	2.15923	5.80615	7.55068	9.93093	27.9444	3.55681	15.142	-2.09955	0.029331	0.999898	CFAP43	NW_011517816.1	1258541	1348408	+	5111	protein_coding	cilia and flagella associated protein 43 && Q8NDM7.3 RecName: Full=Cilia- and flagella-associated protein 43; AltName: Full=WD repeat-containing protein 96 && -	-
105065324	6.31174	2.15923	0	36.495	8.93783	5.0808	2.82366	16.8379	-2.54567	0.0293543	0.999898	ARHGAP29	NW_011512444.1	3572051	3622203	-	4586	protein_coding	Rho GTPase activating protein 29 && A7YY57.1 RecName: Full=Rho GTPase-activating protein 29; AltName: Full=Rho-type GTPase-activating protein 29 && PF00620:RhoGAP domain|PF00130:Phorbol esters/diacylglycerol binding domain (C1 domain)	RhoGAP
105074479	56.8056	105.802	33.8692	59.147	265.156	157.505	65.4924	160.602	-1.29823	0.0294768	0.999898	LOC105074479	NW_011515311.1	550617	565004	+	1851	protein_coding	cationic amino acid transporter 3-like && Q8WY07.1 RecName: Full=Cationic amino acid transporter 3; Short=CAT-3; Short=CAT3; AltName: Full=Cationic amino acid transporter y+; AltName: Full=Solute carrier family 7 member 3 && PF13520:Amino acid permease|PF13906:C-terminus of AA_permease	-
novel.262	66.7241	17.2739	36.7723	15.1014	171.805	190.53	40.2568	125.812	-1.64384	0.0302525	0.999898	-	NW_011511552.1	1288822	1296351	-	3160	-	- && - && -	-
105062866	75.7409	119.837	45.4815	125.845	165.846	180.368	80.3533	157.353	-0.973527	0.030346	0.999898	AMPH	NW_011509970.1	2920318	2994378	+	2486	protein_coding	amphiphysin && P49418.1 RecName: Full=Amphiphysin && PF03114:BAR domain	-
105062208	488.709	426.448	614.485	322.162	1067.57	2147.48	509.881	1179.07	-1.20992	0.0307171	0.999898	LOC105062208	NW_011511552.1	1344734	1354825	-	824	protein_coding	NKG2-D type II integral membrane protein%2C transcript variant X2 && Q9GLF5.1 RecName: Full=NKG2-D type II integral membrane protein; AltName: Full=Killer cell lectin-like receptor subfamily K member 1; AltName: Full=NK cell receptor D; AltName: Full=NKG2-D-activating NK receptor; AltName: CD_antigen=CD314 && PF00059:Lectin C-type domain	Lectin_C
105065469	36.0671	30.2293	11.6123	46.5625	148.964	26.2508	25.9695	73.9257	-1.50891	0.0308928	0.999898	PCDH1	NW_011512517.1	538487	553257	-	4771	protein_coding	protocadherin 1 && Q08174.2 RecName: Full=Protocadherin-1; AltName: Full=Cadherin-like protein 1; AltName: Full=Protocadherin-42; Short=PC42; Flags: Precursor && PF08374:Protocadherin|PF00028:Cadherin domain	Cadherin
105065210	0	0	0.967692	21.3936	0	1.6936	0.322564	7.69573	-4.43625	0.0313396	0.999898	TNFAIP6	NW_011512322.1	3983227	3998693	+	1432	protein_coding	tumor necrosis factor%2C alpha-induced protein 6 && P98066.2 RecName: Full=Tumor necrosis factor-inducible gene 6 protein; AltName: Full=Hyaluronate-binding protein; AltName: Full=TNF-stimulated gene 6 protein; Short=TSG-6; AltName: Full=Tumor necrosis factor alpha-induced protein 6; Short=TNF alpha-induced protein 6; Flags: Precursor && PF00431:CUB domain|PF00193:Extracellular link domain	CUB
105080943	60.4123	38.8662	36.7723	88.0913	57.5994	134.641	45.3503	93.4439	-1.0432	0.0314035	0.999898	NIPAL4	NW_011517530.1	4933799	4959288	+	1264	protein_coding	NIPA-like domain containing 4 && Q0D2K0.3 RecName: Full=Magnesium transporter NIPA4; AltName: Full=Ichthyin; AltName: Full=NIPA-like protein 4; AltName: Full=Non-imprinted in Prader-Willi/Angelman syndrome region protein 4 && PF05653:Magnesium transporter NIPA	DUF803
105066516	66.7241	77.7324	80.3185	143.463	131.088	111.778	74.925	128.776	-0.780102	0.0317495	0.999898	CFAP36	NW_011512850.1	4169122	4190019	+	1288	protein_coding	cilia and flagella associated protein 36 && Q4V8E4.1 RecName: Full=Cilia- and flagella-associated protein 36; AltName: Full=Coiled-coil domain-containing protein 104 && PF11527:The ARF-like 2 binding protein BART	-
105070086	2835.77	4726.56	1923.77	19489.6	4600.01	1835.01	3162.04	8641.53	-1.45039	0.0319749	0.999898	LOC105070086	NW_011514128.1	1220805	1231372	+	1128	protein_coding	membrane-spanning 4-domains subfamily A member 8-like && Q9BY19.1 RecName: Full=Membrane-spanning 4-domains subfamily A member 8; AltName: Full=Four-span transmembrane protein 4; AltName: Full=Membrane-spanning 4-domains subfamily A member 8B && PF04103:CD20-like family	-
novel.393	24.3453	18.3535	12.58	21.3936	18.8688	132.948	18.4263	57.7366	-1.65365	0.0320588	0.999898	-	NW_011511776.1	4812	10008	-	5197	-	- && O00370.1 RecName: Full=LINE-1 retrotransposable element ORF2 protein; Short=ORF2p; Includes: RecName: Full=Reverse transcriptase; Includes: RecName: Full=Endonuclease && -	-
105072664	1346.2	659.645	1235.74	2386.01	1522.41	1815.54	1080.53	1907.99	-0.819885	0.0321153	0.999898	DOCK9	NW_011514982.1	7333570	7495293	+	7420	protein_coding	dedicator of cytokinesis 9 && Q9BZ29.2 RecName: Full=Dedicator of cytokinesis protein 9; AltName: Full=Cdc42 guanine nucleotide exchange factor zizimin-1 && -	-
105082313	68.5274	236.436	87.0923	105.71	924.569	141.416	130.685	390.565	-1.58091	0.0328914	0.999898	SPATS2L	NW_011517963.1	3590820	3747670	-	2785	protein_coding	spermatogenesis associated%2C serine-rich 2-like%2C transcript variant X3 && Q9NUQ6.2 RecName: Full=SPATS2-like protein; AltName: Full=DNA polymerase-transactivated protein 6; AltName: Full=Stress granule and nucleolar protein; Short=SGNP && PF07139:Protein of unknown function (DUF1387)	-
105080300	120.825	80.9712	151.928	266.791	76.4681	500.459	117.908	281.239	-1.25443	0.0329431	0.999898	DNAH1	NW_011517149.1	736301	830914	-	12923	protein_coding	dynein%2C axonemal%2C heavy chain 1 && Q9P2D7.4 RecName: Full=Dynein heavy chain 1, axonemal; AltName: Full=Axonemal beta dynein heavy chain 1; AltName: Full=Ciliary dynein heavy chain 1; AltName: Full=Heat shock regulated protein 1; Short=HSRF-1; AltName: Full=hDHC7 && PF12774:Hydrolytic ATP binding site of dynein motor region D1|PF12781:ATP-binding dynein motor region D5|PF03028:Dynein heavy ch…	Dynein_heavy
105074161	13.5252	16.1942	17.4185	21.3936	40.7168	48.2676	15.7126	36.7927	-1.23792	0.032988	0.999898	ESAM	NW_011515235.1	389007	397201	-	1842	protein_coding	endothelial cell adhesion molecule%2C transcript variant X2 && Q96AP7.1 RecName: Full=Endothelial cell-selective adhesion molecule; Flags: Precursor && PF13895:Immunoglobulin domain	-
105078730	11252	17704.6	6588.05	80983.6	22441.9	3714.91	11848.2	35713.5	-1.59179	0.0334985	0.999898	LTF	NW_011516692.1	156785	183222	-	2340	protein_coding	lactotransferrin && Q9TUM0.1 RecName: Full=Lactotransferrin; Short=Lactoferrin; Flags: Precursor && PF00405:Transferrin	-
105063430	210.992	374.627	99.6723	336.005	683.248	418.319	228.431	479.191	-1.07005	0.0339969	0.999898	SMPDL3B	NW_011511613.1	1098326	1121206	-	1711	protein_coding	sphingomyelin phosphodiesterase%2C acid-like 3B && Q92485.2 RecName: Full=Acid sphingomyelinase-like phosphodiesterase 3b; Short=ASM-like phosphodiesterase 3b; Flags: Precursor && PF00149:Calcineurin-like phosphoesterase	Metallophos
105067684	96.4794	112.28	76.4477	173.666	130.095	189.683	95.0691	164.481	-0.792057	0.0340597	0.999898	CENPU	NW_011513270.1	10531721	10553892	+	1507	protein_coding	centromere protein U%2C transcript variant X1 && Q2KIW5.1 RecName: Full=Centromere protein U; Short=CENP-U; AltName: Full=MLF1-interacting protein && PF13097:CENP-A nucleosome associated complex (NAC) subunit	-
novel.366	3.60671	0	1.93538	10.0676	15.8895	5.9276	1.84736	10.6282	-2.48512	0.0340958	0.999898	-	NW_011511680.1	3839843	3844116	+	550	-	- && - && -	-
105072355	112.71	202.968	131.606	1020.6	95.3369	157.505	149.095	424.481	-1.50852	0.0340978	0.999898	IL1RAP	NW_011514844.1	4847188	4967662	+	3223	protein_coding	interleukin 1 receptor accessory protein%2C transcript variant X1 && Q9NPH3.2 RecName: Full=Interleukin-1 receptor accessory protein; Short=IL-1 receptor accessory protein; Short=IL-1RAcP; AltName: Full=Interleukin-1 receptor 3; Short=IL-1R-3; Short=IL-1R3; Flags: Precursor && PF01582:TIR domain	TIR
105083609	19.8369	19.4331	15.4831	22.652	46.6754	55.8888	18.251	41.7387	-1.20241	0.0344589	0.999898	DDIAS	NW_011544909.1	13630591	13641080	-	2976	protein_coding	DNA damage-induced apoptosis suppressor && Q8IXT1.2 RecName: Full=DNA damage-induced apoptosis suppressor protein; AltName: Full=Nitric oxide-inducible gene protein && PF08646:Replication factor-A C terminal domain	-
105075970	11.7218	25.9108	14.5154	15.1014	82.4267	44.0336	17.3827	47.1872	-1.45191	0.0349233	0.999898	TDRP	NW_011515851.1	61282	64828	-	2356	protein_coding	testis development related protein && Q86YL5.2 RecName: Full=Testis development-related protein; AltName: Full=Protein INM01 && PF15683:Testis development-related protein	-
105066406	0	14.035	19.3538	129.62	17.8757	11.0084	11.1296	52.8347	-2.24611	0.0352093	0.999898	LOC105066406	NW_011512727.1	4168	5835	-	612	lncRNA	uncharacterized LOC105066406 && Q60847.3 RecName: Full=Collagen alpha-1(XII) chain; Flags: Precursor && -	-
105063335	769.13	1076.38	644.483	4500.21	688.213	922.165	829.997	2036.86	-1.2949	0.0355672	0.999898	ATP11B	NW_011511611.1	9626651	9708187	+	4445	protein_coding	ATPase%2C class VI%2C type 11B%2C transcript variant X1 && Q9Y2G3.2 RecName: Full=Probable phospholipid-transporting ATPase IF; AltName: Full=ATPase IR; AltName: Full=ATPase class VI type 11B; AltName: Full=P4-ATPase flippase complex alpha subunit ATP11B && PF16212:Phospholipid-translocating P-type ATPase C-terminal|PF16209:Phospholipid-translocating ATPase N-terminal|PF00122:E1-E2 ATPase|PF12710…	E1-E2_ATPase
105075514	51.3956	53.9808	34.8369	47.821	126.123	113.471	46.7378	95.805	-1.04073	0.0355805	0.999898	NEXN	NW_011515636.1	8834251	8856970	-	2488	protein_coding	nexilin (F actin binding protein)%2C transcript variant X6 && Q0ZGT2.1 RecName: Full=Nexilin; AltName: Full=F-actin-binding protein; AltName: Full=Nelin && PF07679:Immunoglobulin I-set domain	I-set
105063464	91.971	63.6974	91.9308	36.495	302.893	276.903	82.5331	205.431	-1.31716	0.0367761	0.999898	ZNF683	NW_011511613.1	2208858	2214570	+	1568	protein_coding	zinc finger protein 683 && Q8IZ20.3 RecName: Full=Tissue-resident T-cell transcription regulator protein ZNF683; AltName: Full=Homolog of Blimp-1 in T-cell; Short=Hobit; AltName: Full=Zinc finger protein 683 && PF00096:Zinc finger, C2H2 type	zf-C2H2
105067831	20.7386	30.2293	4.83846	10.0676	180.743	22.0168	18.6021	70.9424	-1.93508	0.0374325	0.999898	DSCAML1	NW_011513285.1	2075210	2381070	+	6674	protein_coding	Down syndrome cell adhesion molecule like 1 && Q8TD84.2 RecName: Full=Down syndrome cell adhesion molecule-like protein 1; AltName: Full=Down syndrome cell adhesion molecule 2; Flags: Precursor && PF00047:Immunoglobulin domain|PF00041:Fibronectin type III domain|PF07679:Immunoglobulin I-set domain	I-set
105078634	45.0838	131.713	22.2569	90.6082	267.142	139.722	66.3513	165.824	-1.32563	0.0377079	0.999898	SCN3B	NW_011516685.1	184328	207261	+	5437	protein_coding	sodium channel%2C voltage-gated%2C type III%2C beta subunit%2C transcript variant X2 && Q2KI11.1 RecName: Full=Sodium channel subunit beta-3; Flags: Precursor && -	-
105068750	289.438	174.898	239.02	149.755	603.8	773.128	234.452	508.895	-1.11884	0.0379099	0.999898	PTPN4	NW_011510364.1	6832516	6952107	+	3413	protein_coding	protein tyrosine phosphatase%2C non-receptor type 4 (megakaryocyte)%2C transcript variant X1 && P29074.1 RecName: Full=Tyrosine-protein phosphatase non-receptor type 4; AltName: Full=Protein-tyrosine phosphatase MEG1; Short=MEG; Short=PTPase-MEG1 && PF00595:PDZ domain (Also known as DHR or GLGF)|PF09379:FERM N-terminal domain|PF08736:FERM adjacent (FA)|PF00373:FERM central domain|PF09380:FERM C-t…	Y_phosphatase
105062358	129.841	87.4489	118.058	179.958	170.812	207.466	111.783	186.079	-0.734329	0.0381452	0.999898	DBF4	NW_011511553.1	462901	486979	-	2103	protein_coding	DBF4 zinc finger && Q9UBU7.1 RecName: Full=Protein DBF4 homolog A; AltName: Full=Activator of S phase kinase; AltName: Full=Chiffon homolog A; AltName: Full=DBF4-type zinc finger-containing protein 1 && PF07535:DBF zinc finger	-
105063971	22.5419	35.6273	24.1923	190.025	12.9102	47.4208	27.4539	83.4521	-1.60018	0.0382991	0.999898	HECW2	NW_011511680.1	452082	657656	+	6604	protein_coding	HECT%2C C2 and WW domain containing E3 ubiquitin protein ligase 2 && Q9P2P5.2 RecName: Full=E3 ubiquitin-protein ligase HECW2; AltName: Full=HECT, C2 and WW domain-containing protein 2; AltName: Full=HECT-type E3 ubiquitin transferase HECW2; AltName: Full=NEDD4-like E3 ubiquitin-protein ligase 2 && PF00168:C2 domain|PF00397:WW domain|PF00632:HECT-domain (ubiquitin-transferase)	HECT
105072712	15.3285	7.55731	12.58	41.5287	28.7997	19.4764	11.8219	29.9349	-1.32367	0.0385054	0.999898	PTPRF	NW_011514983.1	237253	312851	-	6479	protein_coding	protein tyrosine phosphatase%2C receptor type%2C F && A7MBJ4.1 RecName: Full=Receptor-type tyrosine-protein phosphatase F; Flags: Precursor && -	-
105067400	38.7721	50.742	32.9015	52.8548	88.3853	92.3011	40.8052	77.8471	-0.938958	0.039171	0.999898	LOC105067400	NW_011513243.1	16534972	16643817	+	3690	protein_coding	myb/SANT-like DNA-binding domain-containing protein 3%2C transcript variant X1 && Q8IYR6.1 RecName: Full=Tomoregulin-1; Short=TR-1; AltName: Full=H7365; AltName: Full=Transmembrane protein with EGF-like and one follistatin-like domain; Flags: Precursor && PF07648:Kazal-type serine protease inhibitor domain|PF13873:Myb/SANT-like DNA-binding domain	-
105067006	18.0335	11.8758	6.77385	35.2365	7.94474	70.2844	12.2277	37.8219	-1.6305	0.0401208	0.999898	KITLG	NW_011513030.1	1518367	1569291	-	5266	protein_coding	KIT ligand && Q29030.1 RecName: Full=Kit ligand; AltName: Full=Mast cell growth factor; Short=MGF; AltName: Full=Stem cell factor; Short=SCF; AltName: Full=c-Kit ligand; Contains: RecName: Full=Soluble KIT ligand; Short=sKITLG; Flags: Precursor && -	-
105081725	476.085	526.853	697.706	796.597	1054.66	840.025	566.881	897.095	-0.662391	0.0401734	0.999898	NT5C3A	NW_011511114.1	1034375	1070336	+	2124	protein_coding	5'-nucleotidase%2C cytosolic IIIA%2C transcript variant X3 && Q9H0P0.3 RecName: Full=Cytosolic 5'-nucleotidase 3A; AltName: Full=7-methylguanosine phosphate-specific 5'-nucleotidase; Short=7-methylguanosine nucleotidase; AltName: Full=Cytosolic 5'-nucleotidase 3; AltName: Full=Cytosolic 5'-nucleotidase III; Short=cN-III; AltName: Full=Pyrimidine 5'-nucleotidase 1; Short=P5'N-1; Short=P5N-1; Short…	-
105077212	30.657	9.71655	6.77385	15.1014	65.5441	55.8888	15.7158	45.5114	-1.53215	0.0405978	0.999898	SAMD3	NW_011516269.1	21055022	21096853	-	1825	protein_coding	sterile alpha motif domain containing 3 && Q8N6K7.2 RecName: Full=Sterile alpha motif domain-containing protein 3; Short=SAM domain-containing protein 3 && PF00536:SAM domain (Sterile alpha motif)	SAM_1
105073072	0	0	0	0	14.8964	0.8468	0	5.24773	-4.86705	0.0407367	0.999898	CSDC2	NW_011514986.1	4244004	4255786	-	2678	protein_coding	cold shock domain containing C2%2C RNA binding && Q9Y534.1 RecName: Full=Cold shock domain-containing protein C2; AltName: Full=RNA-binding protein PIPPin && -	-
novel.1565	9.91845	10.7962	3.87077	11.326	23.8342	36.4124	8.19513	23.8575	-1.55561	0.0407463	0.999898	-	NW_011517149.1	1756784	1831587	-	1394	-	- && Q8IZD9.1 RecName: Full=Dedicator of cytokinesis protein 3; AltName: Full=Modifier of cell adhesion; AltName: Full=Presenilin-binding protein; Short=PBP && -	-
105062568	29.7553	49.6623	8.70923	11.326	231.391	55.8888	29.3756	99.5351	-1.76442	0.0409456	0.999898	EHD2	NW_011511555.1	3121938	3138004	+	2979	protein_coding	EH-domain containing 2 && Q9NZN4.2 RecName: Full=EH domain-containing protein 2; AltName: Full=PAST homolog 2 && -	-
105068201	36.0671	24.8312	16.4508	47.821	44.6892	68.5908	25.783	53.7003	-1.05907	0.0412881	0.999898	LOC105068201	NW_011513412.1	2306899	2310581	-	914	lncRNA	uncharacterized LOC105068201 && - && -	-
105069332	67.6258	35.6273	92.8985	39.0118	364.465	114.318	65.3839	172.598	-1.40057	0.0413172	0.999898	GGT1	NW_011513709.1	559772	575898	+	2666	protein_coding	gamma-glutamyltransferase 1 && P20735.1 RecName: Full=Gamma-glutamyltranspeptidase 1; Short=GGT 1; AltName: Full=Gamma-glutamyltransferase 1; AltName: Full=Glutathione hydrolase 1; AltName: Full=Leukotriene-C4 hydrolase; AltName: CD_antigen=CD224; Contains: RecName: Full=Gamma-glutamyltranspeptidase 1 heavy chain; Contains: RecName: Full=Gamma-glutamyltranspeptidase 1 light chain; Flags: Precurso…	-
105076149	9.01677	6.4777	4.83846	13.8429	28.7997	16.0892	6.77764	19.5773	-1.52937	0.0420437	0.999898	TMEM117	NW_011516006.1	28976	428846	+	2619	protein_coding	transmembrane protein 117%2C transcript variant X3 && Q8BH18.1 RecName: Full=Transmembrane protein 117 && PF15113:TMEM117 protein family	-
105077818	22.5419	14.035	28.0631	26.4274	60.5787	55.8888	21.5467	47.6316	-1.14717	0.0421767	0.999898	ARL15	NW_011516528.1	6942263	7313380	+	1527	protein_coding	ADP-ribosylation factor-like 15 && Q9NXU5.1 RecName: Full=ADP-ribosylation factor-like protein 15; AltName: Full=ADP-ribosylation factor-related protein 2; Short=ARF-related protein 2 && PF00025:ADP-ribosylation factor family	Arf
105062540	82.9543	168.42	128.703	753.81	97.3231	132.948	126.692	328.027	-1.37123	0.0422525	0.999898	PGLYRP1	NW_011511555.1	2141663	2146059	-	1396	protein_coding	peptidoglycan recognition protein 1 && Q9GK12.1 RecName: Full=Peptidoglycan recognition protein 1; AltName: Full=Peptidoglycan recognition protein short; Short=PGRP-S; Flags: Precursor && PF01510:N-acetylmuramoyl-L-alanine amidase	-
105081200	14.4268	14.035	5.80615	130.878	5.95856	6.7744	11.4227	47.8705	-2.05932	0.0423214	0.999898	PNMA5	NW_011517675.1	2706	4932	+	2227	protein_coding	paraneoplastic Ma antigen family member 5 && Q96PV4.2 RecName: Full=Paraneoplastic antigen-like protein 5; AltName: Full=Tumor antigen BJ-HCC-25 && -	-
105068592	0.901677	0	0	2.51689	0	16.936	0.300559	6.48429	-4.21987	0.0424393	0.999898	MAMDC4	NW_011513475.1	1539069	1547218	+	3559	protein_coding	MAM domain containing 4 && Q6UXC1.2 RecName: Full=Apical endosomal glycoprotein; AltName: Full=MAM domain-containing protein 4; Flags: Precursor && PF00629:MAM domain, meprin/A5/mu|PF00057:Low-density lipoprotein receptor domain class A	Ldl_recept_a
105078601	0	0	0	3.77534	0.993093	6.7744	0	3.84761	-4.42112	0.0425632	0.999898	ITGB8	NW_011516578.1	5202377	5280310	+	5053	protein_coding	integrin%2C beta 8 && P26012.1 RecName: Full=Integrin beta-8; Flags: Precursor && PF00362:Integrin, beta chain	-
105064182	27.952	85.2897	52.2554	470.659	14.8964	71.1312	55.1657	185.562	-1.74913	0.042893	0.999898	ARMC12	NW_011511766.1	1907694	1920434	-	4043	protein_coding	armadillo repeat containing 12%2C transcript variant X3 && Q5T9G4.1 RecName: Full=Armadillo repeat-containing protein 12 && PF04826:Armadillo-like	-
105083437	16.2302	6.4777	2.90308	20.1351	36.7444	19.4764	8.53699	25.452	-1.56653	0.0431609	0.999898	DGKH	NW_011544908.1	800578	891092	-	5695	protein_coding	diacylglycerol kinase%2C eta%2C transcript variant X5 && Q86XP1.1 RecName: Full=Diacylglycerol kinase eta; Short=DAG kinase eta; AltName: Full=Diglyceride kinase eta; Short=DGK-eta && PF00130:Phorbol esters/diacylglycerol binding domain (C1 domain)|PF00781:Diacylglycerol kinase catalytic domain|PF00169:PH domain|PF00609:Diacylglycerol kinase accessory domain	PH
105062378	23.4436	19.4331	23.2246	128.362	13.9033	40.6464	22.0338	60.9704	-1.45995	0.0431657	0.999898	CACNA2D1	NW_011511553.1	4589700	5012771	+	5468	protein_coding	calcium channel%2C voltage-dependent%2C alpha 2/delta subunit 1 && P54289.3 RecName: Full=Voltage-dependent calcium channel subunit alpha-2/delta-1; AltName: Full=Voltage-gated calcium channel subunit alpha-2/delta-1; Contains: RecName: Full=Voltage-dependent calcium channel subunit alpha-2-1; Contains: RecName: Full=Voltage-dependent calcium channel subunit delta-1; Flags: Precursor && PF02743:C…	Cache_1
105082550	458.052	823.747	154.831	733.674	1932.56	639.334	478.877	1101.86	-1.20258	0.0432798	0.999898	PLVAP	NW_011544898.1	917223	930454	-	2012	protein_coding	plasmalemma vesicle associated protein && Q9BX97.1 RecName: Full=Plasmalemma vesicle-associated protein; AltName: Full=Fenestrated endothelial-linked structure protein; AltName: Full=Plasmalemma vesicle protein 1; Short=PV-1 && -	-
105082049	3.60671	6.4777	2.90308	5.03379	20.8549	20.3232	4.32916	15.404	-1.8548	0.0434743	0.999898	SEMA6A	NW_011517961.1	10474030	10530580	-	3234	protein_coding	sema domain%2C transmembrane domain (TM)%2C and cytoplasmic domain%2C (semaphorin) 6A%2C transcript variant X3 && Q9H2E6.2 RecName: Full=Semaphorin-6A; AltName: Full=Semaphorin VIA; Short=Sema VIA; AltName: Full=Semaphorin-6A-1; Short=SEMA6A-1; Flags: Precursor && PF01437:Plexin repeat|PF01403:Sema domain	Sema
105080375	38.7721	17.2739	36.7723	62.9223	40.7168	93.9947	30.9394	65.878	-1.08839	0.0435374	0.999898	PARM1	NW_011517196.1	3661436	3760860	-	4212	protein_coding	prostate androgen-regulated mucin-like protein 1 && Q6UWI2.1 RecName: Full=Prostate androgen-regulated mucin-like protein 1; Short=PARM-1; Flags: Precursor && PF17061:PARM	-
105073889	23.4436	64.777	27.0954	259.24	43.6961	30.4848	38.4387	111.14	-1.52988	0.0435951	0.999898	LOC105073889	NW_011515224.1	357640	373248	-	1143	protein_coding	serpin B7-like%2C transcript variant X2 && O75635.1 RecName: Full=Serpin B7; AltName: Full=Megsin; AltName: Full=TP55 && PF00079:Serpin (serine protease inhibitor)	Serpin
105083070	16.2302	19.4331	15.4831	57.8885	16.8826	46.574	17.0488	40.4484	-1.24408	0.043815	0.999898	THSD7A	NW_011511141.1	1292370	1713247	+	6028	protein_coding	thrombospondin%2C type I%2C domain containing 7A && Q9UPZ6.4 RecName: Full=Thrombospondin type-1 domain-containing protein 7A; Flags: Precursor && PF00090:Thrombospondin type 1 domain	TSP_1
105061823	153.285	120.917	138.38	294.477	81.4336	537.718	137.527	304.543	-1.14744	0.0442395	0.999898	DLEC1	NW_011511178.1	977156	1040058	+	5580	protein_coding	deleted in lung and esophageal cancer 1 && Q9Y238.2 RecName: Full=Deleted in lung and esophageal cancer protein 1; AltName: Full=Deleted in lung cancer protein 1; Short=DLC-1 && -	-
105080762	11.7218	37.7866	16.4508	72.9899	39.7237	39.7996	21.9864	50.8377	-1.21262	0.0442649	0.999898	SLC18A2	NW_011517503.1	7305545	7334448	+	1639	protein_coding	solute carrier family 18 (vesicular monoamine transporter)%2C member 2 && Q27963.1 RecName: Full=Synaptic vesicular amine transporter; AltName: Full=Monoamine transporter; AltName: Full=Solute carrier family 18 member 2; AltName: Full=Vesicular amine transporter 2; Short=VAT2 && PF07690:Major Facilitator Superfamily	MFS_1
105083076	26.1486	30.2293	25.16	130.878	28.7997	38.106	27.1793	65.928	-1.27076	0.0443201	0.999898	LOC105083076	NW_011544902.1	5469933	5488339	+	1344	protein_coding	uncharacterized LOC105083076 && Q5TFQ8.1 RecName: Full=Signal-regulatory protein beta-1 isoform 3; Short=SIRP-beta-1 isoform 3; Flags: Precursor && PF07654:Immunoglobulin C1-set domain	C1-set
105076570	4.50838	2.15923	3.87077	6.29223	13.9033	18.6296	3.5128	12.9417	-1.88365	0.0451438	0.999898	NAV2	NW_011516265.1	20971882	21334189	-	10494	protein_coding	neuron navigator 2 && Q8IVL1.3 RecName: Full=Neuron navigator 2; AltName: Full=Helicase APC down-regulated 1; AltName: Full=Pore membrane and/or filament-interacting-like protein 2; AltName: Full=Retinoic acid inducible in neuroblastoma 1; AltName: Full=Steerin-2; AltName: Full=Unc-53 homolog 2; Short=unc53H2 && -	-
105067242	508.546	717.945	209.022	471.917	1563.13	972.973	478.504	1002.67	-1.06782	0.0452106	0.999898	SERPINE1	NW_011513243.1	78415	85064	+	2185	protein_coding	serpin peptidase inhibitor%2C clade E (nexin%2C plasminogen activator inhibitor type 1)%2C member 1 && P79335.1 RecName: Full=Plasminogen activator inhibitor 1; Short=PAI; Short=PAI-1; AltName: Full=Endothelial plasminogen activator inhibitor; AltName: Full=Serpin E1; Flags: Precursor && PF00079:Serpin (serine protease inhibitor)	Serpin
105067741	5.41006	5.39808	1.93538	8.80913	14.8964	19.4764	4.24784	14.394	-1.773	0.0453062	0.999898	ENPP6	NW_011513270.1	10837570	10910349	+	1493	protein_coding	ectonucleotide pyrophosphatase/phosphodiesterase 6 && Q58D68.2 RecName: Full=Ectonucleotide pyrophosphatase/phosphodiesterase family member 6; Short=E-NPP 6; Short=NPP-6; AltName: Full=Choline-specific glycerophosphodiester phosphodiesterase; AltName: Full=Glycerophosphocholine cholinephosphodiesterase; Short=GPC-Cpde; Flags: Precursor && PF01663:Type I phosphodiesterase / nucleotide pyrophosphat…	-
novel.949	0.901677	0	0.967692	6.29223	6.95165	4.234	0.623123	5.82596	-3.17982	0.0458258	0.999898	-	NW_011514758.1	10096873	10097317	-	278	-	- && - && -	-
105076312	35.1654	45.3439	52.2554	67.9561	62.5648	121.092	44.2549	83.8711	-0.927833	0.0459164	0.999898	CLSTN3	NW_011509867.1	125325	150596	+	3902	protein_coding	calsyntenin 3 && Q0VCN6.2 RecName: Full=Calsyntenin-3; AltName: Full=Alcadein-beta; Short=Alc-beta; Flags: Precursor && PF00028:Cadherin domain	Cadherin
105079373	297.553	586.232	338.692	1584.38	677.289	328.558	407.492	863.411	-1.08282	0.0461469	0.999898	TIMP1	NW_011516737.1	2852553	2856073	+	874	protein_coding	TIMP metallopeptidase inhibitor 1 && P20414.1 RecName: Full=Metalloproteinase inhibitor 1; AltName: Full=Embryogenin-1; Short=EG-1; AltName: Full=Tissue inhibitor of metalloproteinases 1; Short=TIMP-1; Flags: Precursor && PF00965:Tissue inhibitor of metalloproteinase	-
105080922	6.31174	3.23885	0.967692	18.8767	18.8688	5.0808	3.50609	14.2754	-2.00558	0.0463172	0.999898	TIMD4	NW_011517530.1	4587262	4618932	-	2381	protein_coding	T-cell immunoglobulin and mucin domain containing 4 && Q96H15.2 RecName: Full=T-cell immunoglobulin and mucin domain-containing protein 4; Short=TIMD-4; AltName: Full=T-cell immunoglobulin mucin receptor 4; Short=TIM-4; AltName: Full=T-cell membrane protein 4; Flags: Precursor && PF07686:Immunoglobulin V-set domain	V-set
105063184	34.2637	3.23885	37.74	66.6977	71.5027	56.7356	25.0809	64.9786	-1.36622	0.0463338	0.999898	LOC105063184	NW_011511605.1	89663	90270	-	472	V_segment	- && P11364.1 RecName: Full=Viral T-cell receptor beta chain-like T17T-22; Flags: Precursor && PF07686:Immunoglobulin V-set domain	V-set
105082672	69.4291	53.9808	70.6415	132.137	92.3576	107.544	64.6838	110.679	-0.771104	0.0469765	0.999898	ANKLE1	NW_011544898.1	873708	877587	+	1808	protein_coding	ankyrin repeat and LEM domain containing 1 && Q8NAG6.2 RecName: Full=Ankyrin repeat and LEM domain-containing protein 1; AltName: Full=Ankyrin repeat domain-containing protein 41; AltName: Full=LEM-domain containing protein 3 && PF12796:Ankyrin repeats (3 copies)	-
105062593	6.31174	0	0.967692	1.25845	4.96546	43.1868	2.42648	16.4702	-2.74728	0.0471359	0.999898	LOC105062593	NW_011511555.1	3796582	3810380	+	1688	protein_coding	galactoside 2-alpha-L-fucosyltransferase 2-like%2C transcript variant X1 && Q10983.1 RecName: Full=Galactoside 2-alpha-L-fucosyltransferase 2; AltName: Full=Alpha(1,2)FT 2; AltName: Full=Fucosyltransferase 2; AltName: Full=GDP-L-fucose:beta-D-galactoside 2-alpha-L-fucosyltransferase 2; AltName: Full=Secretor blood group alpha-2-fucosyltransferase && PF01531:Glycosyl transferase family 11	-
105066579	32.4604	12.9554	10.6446	39.0118	39.7237	49.1144	18.6868	42.6166	-1.18362	0.0472913	0.999898	CA2	NW_011510342.1	7866777	7879690	+	1317	protein_coding	carbonic anhydrase II && P00918.2 RecName: Full=Carbonic anhydrase 2; AltName: Full=Carbonate dehydratase II; AltName: Full=Carbonic anhydrase C; Short=CAC; AltName: Full=Carbonic anhydrase II; Short=CA-II && PF00194:Eukaryotic-type carbonic anhydrase	-
105071192	7.21341	3.23885	20.3215	13.8429	28.7997	49.1144	10.2579	30.5857	-1.57935	0.0476582	0.999898	LOC105071192	NW_011514262.1	16105876	16147151	+	4532	protein_coding	uncharacterized LOC105071192 && Q9C0B2.3 RecName: Full=Cilia- and flagella-associated protein 74 && PF15780:Abnormal spindle-like microcephaly-assoc'd, ASPM-SPD-2-Hydin	-
105071714	6722.9	10692.5	4244.3	7635	27540.4	9586.62	7219.91	14920.7	-1.0473	0.0477856	0.999898	SELENBP1	NW_011514627.1	680922	688900	+	1759	protein_coding	selenium binding protein 1 && Q13228.2 RecName: Full=Selenium-binding protein 1; AltName: Full=56 kDa selenium-binding protein; Short=SBP56; Short=SP56 && PF05694:56kDa selenium binding protein (SBP56)	-
105064713	91.0694	60.4585	64.8354	119.552	112.219	133.794	72.1211	121.855	-0.755239	0.0480972	0.999898	PARP2	NW_011511992.1	994143	1007401	-	1764	protein_coding	poly (ADP-ribose) polymerase 2 && Q9UGN5.2 RecName: Full=Poly [ADP-ribose] polymerase 2; Short=PARP-2; Short=hPARP-2; AltName: Full=ADP-ribosyltransferase diphtheria toxin-like 2; Short=ARTD2; AltName: Full=NAD(+) ADP-ribosyltransferase 2; Short=ADPRT-2; AltName: Full=Poly[ADP-ribose] synthase 2; Short=pADPRT-2 && PF00644:Poly(ADP-ribose) polymerase catalytic domain|PF05406:WGR domain|PF02877:Pol…	WGR
105075991	37.8704	79.8916	61.9323	463.108	20.8549	66.8972	59.8981	183.62	-1.61442	0.0482006	0.999898	LOC105075991	NW_011515876.1	1879	38898	-	1517	protein_coding	solute carrier organic anion transporter family member 4C1-like && Q5RFF0.1 RecName: Full=Solute carrier organic anion transporter family member 4C1; AltName: Full=Solute carrier family 21 member 20 && PF03137:Organic Anion Transporter Polypeptide (OATP) family	-
105074802	0	0	0	2.51689	7.94474	0.8468	0	3.76948	-4.38438	0.0492675	0.999898	RRAD	NW_011515430.1	6151174	6154381	-	1364	protein_coding	Ras-related associated with diabetes && P55042.2 RecName: Full=GTP-binding protein RAD; AltName: Full=RAD1; AltName: Full=Ras associated with diabetes && PF00071:Ras family	Ras
105073525	1.80335	4.31846	0	6.29223	3.97237	22.8636	2.04061	11.0427	-2.47164	0.0496847	0.999898	FAM83C	NW_011515153.1	2308800	2315239	+	3541	protein_coding	family with sequence similarity 83%2C member C && Q9BQN1.3 RecName: Full=Protein FAM83C && PF07894:Protein of unknown function (DUF1669)	-
