# Supplementary material for: Transcriptome analysis of the Bactrian camel (Camelus bactrianus) reveals candidate genes affecting milk production traits
Source: BMC Genomics. 2023 Nov 2;24:660. doi: 10.1186/s12864-023-09703-9 (PMC10621195; doi:10.1186/s12864-023-09703-9)
Supplement: Supplementary file 10 — Additional file 10: Supplementary Table 5. Specific expression gene information. [file 12864_2023_9703_MOESM10_ESM.xlsx]

## Sheet: Sheet1
Supplementary table 5 Specific expression gene information
WDLvsWGH
GeneID	Genesymbol	Location	gene_biotype	WDL Mean expression	WGH Mean expression
novel.1040	-	10084453-10095626	-	17.21	0
105084138	LOC105084138	1582588-1582900	protein_coding	0	7.83
105067737	MTNR1A	9506523-9526098	protein_coding	0	5.03
novel.780	-	2066713-2067009	-	0	4.56
105063233	LOC105063233	15-877	protein_coding	0	4.66
105063690	ADAMDEC1	19615-33350	protein_coding	5.17	0
105072292	GPR45	10117723-10119385	protein_coding	4.61	0
105079701	LOC105079701	6-1189	pseudogene	0	3.17
RSQvsCRQ
GeneID	Genesymbol	Location	gene_biotype	RSQ Mean expression	CRQ Mean expression
105066811	LOC105066811	16463-22869	protein_coding	16.33	0
105068751	WSCD1	8348182-8384318	protein_coding	0	10.4
105073481	LBP	77587-100870	protein_coding	5.42	0
105075343	LOC105075343	6856146-6863322	lncRNA	0	5.4
novel.454	-	1433298-1434148	-	0	5.66
105069915	NR6A1	1943790-2107052	protein_coding	0	4.33
novel.76	-	6081105-6082011	-	0	4.04
105078077	TLX2	63141-64535	protein_coding	4.15	0
105068088	LOC105068088	4148994-4159256	pseudogene	4.2	0
105078601	ITGB8	5202377-5280310	protein_coding	0	3.85
105074802	RRAD	6151174-6154381	protein_coding	0	3.77
