# Supplementary material for: Transcriptome analysis of the Bactrian camel (Camelus bactrianus) reveals candidate genes affecting milk production traits
Source: BMC Genomics. 2023 Nov 2;24:660. doi: 10.1186/s12864-023-09703-9 (PMC10621195; doi:10.1186/s12864-023-09703-9)
Supplement: Supplementary file 11 — Additional file 11: Supplementary Table 6. Animal QTL database milk traits related to genes. [file 12864_2023_9703_MOESM11_ESM.xlsx]

## Sheet: Overlapping candidate genes
Supplementary table 6 Animal QTL database milk traits related to genes
Number	WDLvsWGH (42)	Gene expression trend	Number	RSQvsCRQ(15)	Gene expression trend
1	ARL4A	up-regulated	1	NLRP9	up-regulated
2	ERCC6L2	up-regulated	2	MFGE8	up-regulated
3	EPS8	up-regulated	3	DAPK2	up-regulated
4	CENPQ	up-regulated	4	BAG2	up-regulated
5	TG	up-regulated	5	NR4A1	up-regulated
6	SFXN4	up-regulated	6	SRC	up-regulated
7	TMCC3	up-regulated	7	LTF	down-regulated
8	SPP1	up-regulated	8	PARM1	down-regulated
9	RAI14	up-regulated	9	GRB10	down-regulated
10	SHROOM2	up-regulated	10	CACNA2D1	down-regulated
11	NR4A1	up-regulated	11	PITRM1	down-regulated
12	SOX5	up-regulated	12	EMP1	down-regulated
13	IGF2	down-regulated	13	CDC42BPA	down-regulated
14	IFIH1	down-regulated	14	HSPA12A	down-regulated
15	ABCC9	down-regulated	15	PGLYRP1	down-regulated
16	GABBR1	down-regulated
17	ERC1	down-regulated
18	ANK1	down-regulated
19	DAB2	down-regulated
20	RBM47	down-regulated
21	NCKAP5	down-regulated
22	PARD3	down-regulated
23	FYB	down-regulated
24	ABCA1	down-regulated
25	MAOB	down-regulated
26	TMTC1	down-regulated
27	AAK1	down-regulated
28	KIF19	down-regulated
29	LTF	down-regulated
30	HERC5	down-regulated
31	KHDRBS3	down-regulated
32	SERPINA1	down-regulated
33	HSPA12A	down-regulated
34	CACUL1	down-regulated
35	KMT2D	down-regulated
36	LRP6	down-regulated
37	TGM2	down-regulated
38	TNFSF10	down-regulated
39	TRIM56	down-regulated
40	MPP7	down-regulated
41	SLC8A1	down-regulated
42	PGLYRP1	down-regulated

## Sheet: Genes list
Cattle_milk yield	Cattle_ fat percentage	Cattle_ fat yield	Cattle_ protein percentage	Cattle_ protein yield	Sheep_milk yield	Sheep_ fat percentage	Sheep_ protein percentage	Goat_milk protein yield
ZNF16	ZNF16	ZNF16	ZNF16	ZNF16	ZNF16	ZNF16	ZNF16	ZNF16
PPM1H	OCLN	PPM1H	CD101	PPM1H	PPM1H	OCLN	CD101	PPM1H
SELL	KCNQ3	KCNQ3	RICTOR	RBM47	SELL	KCNQ3	RICTOR	PLA2G6
RBM47	PHF20	RBM47	COL4A6	PLA2G6	IREB2	C1R	COA1	WDR62
IREB2	LY6H	GPM6B	COA1	GPM6B	CCDC18	RICTOR	POU1F1	CCDC18
GPM6B	C1R	PHF20	ADAMTS6	WDR62	RICTOR	PARD3	PARD3	PDE7B
PHF20	MSN	PRICKLE1	RTF1	PHF20	RASSF6	ITGB1BP1	ITGB1BP1	CENPE
CCDC18	RICTOR	MSN	POU1F1	CCDC18	GRID2	GPR20	GPR20	ITGB1BP1
RICTOR	COL4A6	COL4A6	PARD3	COL4A6	TOM1L1	APBA1	APBA1	GPR20
RASSF6	PARD3	CLEC4A	ITGB1BP1	PDE7B	CENPE	SREBP-1	SYT3	SYT3
GRID2	ITGB1BP1	CENPE	GPR20	CENPE	ITGB1BP1	SYT3	DENND3	GABBR2
TOM1L1	GPR20	PTPN11	APBA1	ITGB1BP1	GPR20	DENND3	SLC4A4	TBCD
CENPE	APBA1	DNAJC24	SYT3	GPR20	DENND3	TBCD	VANGL1	SLC4A4
ITGB1BP1	SREBP-1	TRPS1	DENND3	SYT3	TBCD	NFIB	SDAD1	TRAPPC9
GPR20	SYT3	PARD3	SLC4A4	PIBF1	SLC4A4	C4A	LAMA5	STAT1
PIBF1	DENND3	ITGB1BP1	VANGL1	GABBR2	VANGL1	TRAPPC9	C4A	PMM2
DENND3	TBCD	GPR20	SDAD1	TBCD	LAMA5	MRPL32	TRAPPC9	TSNARE1
TBCD	NFIB	CTNNA2	LAMA5	SLC4A4	C4A	STAT1	MRPL32	ACO2
SLC4A4	C4A	ABTB2	C4A	TRAPPC9	TRAPPC9	NIPBL	STAT1	MSTN
VANGL1	TRAPPC9	SYT3	TRAPPC9	MAOB	MRPL32	LPL	NIPBL	CCL2
LAMA5	MRPL32	DENND3	MRPL32	SEC23IP	STAT1	BAIAP2	LPL	NARS2
C4A	MAOB	TBCD	MAOB	STAT1	NIPBL	TSNARE1	BAIAP2	LOC101905166
TRAPPC9	STAT1	SLC4A4	STAT1	PDE4D	BAIAP2	ACO2	LOC528329	PDGFRB
MRPL32	PDE4D	LOC104974297	PDE4D	PMM2	TSNARE1	BYSL	TSNARE1	GABARAPL1
SEC23IP	NIPBL	TRAPPC9	NIPBL	TSNARE1	ACO2	CCDC57	ACO2	TCF7L2
STAT1	LPL	MAOB	LPL	ACO2	CCL2	AGPAT6	CCL2	TSPAN11
NIPBL	BAIAP2	SEC23IP	BAIAP2	MSTN	GUCA1A	PDGFRB	GUCA1A	ARNTL
BAIAP2	PLEK	PDE4D	LOC528329	CCL2	CNPY3	GABARAPL1	CLIC5	AURKB
TSNARE1	TSNARE1	EP400	TSNARE1	ZBP1	CLIC5	PLEKHA5	BYSL	SMYD3
ACO2	ACO2	LPL	ACO2	NARS2	BYSL	OPLAH	LOC788895	SLC24A4
CCL2	SPATA3	TSNARE1	CCL2	LOC101905166	SPAG1	PHF20L1	SPAG1	LOC786372
GUCA1A	ZBP1	MSTN	GUCA1A	PRRX2	ARFGEF1	AURKB	APOA4	GRB10
CNPY3	BYSL	SPATA3	ZBP1	PDGFRB	GABARAPL1	PRL	PDGFRB	ARF3
ZBP1	CCDC57	PPFIBP1	CLIC5	UBOX5	TAF4	VIPR2	ART3	TPH1
CLIC5	PRRX2	ZBP1	BYSL	GABARAPL1	TCF7L2	EFR3A	SNX13	GRIN3A
BYSL	AGPAT6	CCDC57	LOC788895	DACH1	TXNDC5	PTK2	GABARAPL1	PTK2
PRRX2	PDGFRB	PRRX2	SPAG1	NFAM1	TSPAN11	NPC1	TAF4	NPC1
SPAG1	GABARAPL1	SUFU	APOA4	TCF7L2	NCF4	GML	TCF7L2	STIM1
ARFGEF1	DACH1	AGPAT6	PDGFRB	TSPAN11	ABCA7	SLC35F6	IL7	GML
UBOX5	PLEKHA5	SLC6A9	ART3	ARNTL	ARNTL	CCDC91	ARHGEF2	AAAS
GABARAPL1	NFAM1	PDGFRB	SNX13	SEC24D	FGF2	LY6E	NCF4	C16H1ORF105
DACH1	OPLAH	FER1L5	GABARAPL1	AURKB	MAP1B	MYO16	ARNTL	CCDC91
TAF4	ABHD2	UBOX5	DACH1	SMYD3	SLC27A1	SDR16C5	CENPQ	LY6E
TCF7L2	SEC24D	GABARAPL1	TAF4	SLC24A4	RPAP3	UGT1A6	BOLA-DRB1	AVP
TXNDC5	WDPCP	DACH1	NFAM1	LOC786372	PRL	IGF1	ANGPT1	IL12RB2
TSPAN11	PHF20L1	PLEKHA5	TCF7L2	GRB10	IL2	PARP8	RPAP3	IGF1
NCF4	AURKB	NFAM1	IL7	FUT10	TPH1	SERPINA14	NOTCH2	PSMD1
ABCA7	SYTL5	TCF7L2	ABHD2	ARF3	PTK2	SPEF2	PELO	EXOC4
ARNTL	PRL	FAM168A	ARHGEF2	TPH1	GML	LIPA	LAPTM4B	NTM
SEC24D	FUT10	OPLAH	NCF4	SREBF2	FCHSD2	FCGR2	PTK2	LPHN2
FGF2	VIPR2	LOC511498	ARNTL	GRIN3A	LY6E	LOC100299242	NPC1	GLYCAM1
MAP1B	SREBF2	CNST	SEC24D	CSGALNACT1	UGT1A6	CREBL2	CXCL10	FCGR2
SLC27A1	EFR3A	ARNTL	CENPQ	PTK2	HIVEP3	SLC15A5	SHLD1	GC
RPAP3	CSGALNACT1	SEC24D	BOLA-DRB1	NPC1	AVP	GRIA4	GML	NPFFR2
PRL	PTK2	FGF2	ANGPT1	STIM1	UGT2B10	SWT1	CCDC91	EMX2
IL2	NPC1	SLC24A4	SYTL5	COL4A4	SLC24A2	SLC8A3	LY6E	ANKRD44
FUT10	COL4A4	SYTL5	RPAP3	GML	IL12RB2	IL1RAPL2	PPP1R14C	THRSP
TPH1	GML	LMNTD1	FUT10	AAAS	IGF1	AGO2	UGT1A6	IL1RAPL2
CSGALNACT1	SLC35F6	FUT10	NOTCH2	C16H1ORF105	PARP8	SYN3	UGT2B10	AGO2
PTK2	CCDC91	BIN2	PELO	CCDC91	SERPINA14	PLEC	IGF1	SYN3
COL4A4	LY6E	SREBF2	FRYL	LY6E	LOC100296421	CSN1S1	PARP8	PLEC
GML	MYO16	CSGALNACT1	RMND5B	AVP	LIPA	AASDHPPT	ACSBG2	CSN1S1
FCHSD2	SDR16C5	PTK2	SREBF2	PTBP2	GLYCAM1	ZMYND11	SERPINA14	LOC781710
LY6E	GSDMD	NPC1	LAPTM4B	IL12RB2	FCGR2	MRPS30	SPEF2	LOC786706
UGT1A6	UGT1A6	STIM1	CSGALNACT1	IGF1	GC	CYHR1	LOC100296421	USP24
HIVEP3	IGF1	SPATC1	PTK2	PSMD1	MRTFA	HERC6	HFM1	UMPS
AVP	PARP8	COL4A4	NPC1	PEA15	CENPC	RERG	FCSK	CDH4
UGT2B10	SERPINA14	GML	CXCL10	EXOC4	NPFFR2	LOC101908561	WDR74	HMGA2
PTBP2	PEA15	AAAS	COL4A4	NTM	THRSP	CPQ	LIPA	CYHR1
SLC24A2	CERS6	C2CD5	SHLD1	ZNF45	BCO2	TSHB	FCGR2	HERC6
IL12RB2	SPEF2	CCDC91	GML	LPHN2	AGO2	IGF2	CENPC	TMPRSS11F
IGF1	ZNF45	LY6E	CCDC91	GLYCAM1	PLEC	FAM134B	IL1RAPL2	GSTA3
PARP8	LIPA	UGT1A6	LY6E	FCGR2	MBP	NCKAP5	BCO2	SLC6A13
SERPINA14	FCGR2	PTBP2	PPP1R14C	GC	CSN1S1	SUPT3H	BSP3	RASSF9
PEA15	ITSN2	IGF1	UGT1A6	NPFFR2	USP24	GHR	AGO2	NOTCH4
ZNF45	SART3	CHST11	UGT2B10	EMX2	CDH4	LOC104972567	SYN3	NINJ2
LOC100296421	LOC100299242	ACSBG2	IGF1	ANKRD44	CYHR1	NT5DC3	ROR1	ATP5MC2
LIPA	AAK1	PEA15	PARP8	THRSP	TMPRSS11F	OSMR	PLEC	DPYD
GLYCAM1	CREBL2	DNMBP	ACSBG2	IL1RAPL2	SSBP2	EMP1	LOC788142	IGF2
FCGR2	SLC15A5	CERS6	SERPINA14	ALDH5A1	CACNA1D	PLBD1	CSN1S1	FAM134B
GC	GRIA4	EXOC4	PEA15	AGO2	SLC6A13	NALCN	ZFPM2	SLC22A7
MRTFA	SWT1	ZNF45	SPEF2	SYN3	ATP5MC2	EGFLAM	ADAMTS17	NCKAP5
CENPC	SLC8A3	LIPA	ZNF45	PLEC	DPYD	GUCY2C	DENND4B	SUPT3H
NPFFR2	IL1RAPL2	GLYCAM1	LOC100296421	CSN1S1	IGF2	ST8SIA1	LOC101904405	ADAM12
THRSP	ALDH5A1	GC	HFM1	SMYD1	FAM134B	TDRKH	ZMYND11	GHR
BCO2	AGO2	SART3	FCSK	WDR17	SLC22A7	PAH	MRPS30	CDKAL1
ALDH5A1	SYN3	CENPC	WDR74	LOC781710	NCKAP5	C7	CDH4	ANO6
AGO2	PLEC	BTRC	LIPA	CPA5	SUPT3H	CACHD1	CYHR1	NT5DC3
PLEC	CSN1S1	SLC15A5	FCGR2	LOC786706	SHROOM3	BCAT1	HERC6	LOC104968898
MBP	ARPIN	GRIA4	SART3	EPB41L2	ANKRD52	HSD17B3	RASGRF1	HOXC8
CSN1S1	AASDHPPT	NFX1	CENPC	USP24	NDUFS4	IQANK1	CHN2	CD27
WDR17	WDR17	ANKRD44	MCUB	UMPS	GHR	MROH1	TRHR	CXCR1
USP24	CPA5	THRSP	IL1RAPL2	CDH4	SLC51A	SDC2	CPQ	NALCN
CDH4	EPB41L2	IL1RAPL2	BCO2	HMGA2	CDKAL1	BRINP3	SYCP1	NFKBIL1
RNF10	ZMYND11	TTC27	BSP3	TCF20	ANO6	GINS4	IGF2	ITGA1
CYHR1	MRPS30	ALDH5A1	ALDH5A1	RNF10	NT5DC3	GNAS	FAM134B	TRIM31
TMPRSS11F	CYHR1	AGO2	AGO2	CYHR1	LOC104968898	IGFBP2	BCL2L12	BCAT1
SSBP2	HERC6	SYN3	SYN3	HERC6	HOXC8	IRF9	TRERF1	IQANK1
CACNA1D	RERG	PLEC	ROR1	TMPRSS11F	SELE	CYP27A1	SUPT3H	MROH1
SLC6A13	LOC101908561	CSN1S1	PLEC	GSTA3	CXCR1	LOC104975277	SHROOM3	ERC1
ATP5MC2	ACOXL	SMYD1	LOC788142	SLC6A13	EPHA5	ERCC6L2	NDUFS4	GNAS
DPYD	PYCR3	AASDHPPT	CSN1S1	RASSF9	THSD7B	PTPRO	GHR	IRF9
IGF2	CPQ	ARPIN	ARPIN	NOTCH4	GUCY2C	GRHL2	CACNG2	ATF3
FAM134B	TSHB	WDR17	ZFPM2	NINJ2	EGFLAM	CD4	TBC1D22A	GFRA2
SLC22A7	IGF2	CPA5	WDR17	ATP5MC2	SELP	ETV6	MDGA1	CYP27A1
NRG3	FAM134B	LOC785540	CPA5	DPYD	ITGA1	CCL28	LRP12	ZKSCAN4
NCKAP5	NAPRT	EPB41L2	ADAMTS17	IGF2	C7	EPS8	NT5DC3	ANK1
SUPT3H	GLI4	USP24	EPB41L2	FAM134B	TANC2	C6	LOC104968898	CD4
SHROOM3	ENTHD1	MAP6	DENND4B	SLC22A7	BCAT1	CDKN1A	OSMR	CARMIL1
ANKRD52	NRG3	RNF10	LOC101904405	ENTHD1	IQANK1	KCNIP4	EPHA5	CDKN1A
NDUFS4	NCKAP5	CYHR1	ZMYND11	NRG3	MROH1	GPIHBP1	NALCN	KCNIP4
GHR	SUPT3H	HERC6	MRPS30	NCKAP5	BRINP3	NGFR	EGFLAM	NLK
SLC51A	GHR	RERG	CDH4	SUPT3H	ERC1	DDIT3	TDRKH	PTPRR
CDKAL1	LOC104972567	LOC101908561	TCF20	GHR	GNAS	FAM83H	STK35	PIGN
ANO6	NT5DC3	ACOXL	CYHR1	ADAM12	IRF9	MGST1	LOC100138004	NGFR
NT5DC3	OSMR	TFCP2	HERC6	CDKAL1	IGFBP2	ZKSCAN8	ITGA1	FANK1
BAG2	CHRM3	SLC6A13	RASGRF1	ROCK2	ATF3	TPCN1	RNF115	BOP1
LOC104968898	EMP1	NINJ2	ACOXL	ANO6	GFRA2	SLC1A3	C7	CD14
HOXC8	EXT1	ATP5MC2	CHN2	NT5DC3	CYP27A1	P4HA3	CACHD1	CSNK1A1
SELE	PLBD1	IGF2	TRHR	SFXN4	LOC104975277	MANSC1	FBXO43	DDIT3
CXCR1	NALCN	FAM134B	CPQ	BAG2	TMEM249	IGF1R	BCAT1	GABBR1
EPHA5	GUCY2C	SLC22A7	TGM7	LOC104968898	LOC104973829	PLCE1	IQANK1	ATF6B
THSD7B	EGFLAM	RIC8B	SYCP1	HOXC8	PTPRO	MS4A8	GOSR2	PKHD1
GUCY2C	ST8SIA1	ENTHD1	IGF2	CHRM3	CD4	SCRN1	MROH1	PALMD
EGFLAM	TDRKH	NRG3	FAM134B	EXT1	ZBTB46	NBAS	SDC2	TNIK
SELP	PAH	CRTAC1	BCL2L12	CD27	CCL28	PRNP	BRINP3	ZKSCAN8
MAGI1	ARHGEF9	SUPT3H	TRERF1	CXCR1	EPS8	FHIT	GON4L	RETSAT
ITGA1	CD9	SHROOM3	ENTHD1	NALCN	C6	PIK3C2G	GNAS	IGF1R
C7	CADPS2	GHR	NRG3	NFKBIL1	FBXL6	PKD2	IRF9	PLCE1
TANC2	PHF2	LOC107131181	SUPT3H	MAGI1	SLC17A9	EMB	IGFBP2	BEST3
BCAT1	C7	LOC104972567	SHROOM3	CADPS2	CDKN1A	LRP6	ATF3	PROP1
IQANK1	ZNF592	ROCK2	NDUFS4	ITGA1	KCNIP4	DPP10	CYP27A1	PLCB1
SECISBP2	CACHD1	CKAP4	GHR	TRIM31	PTPRR	SLCO1B3	LOC104975277	SERPINA5
MROH1	BCAT1	GHRL	CACNG2	PHF2	PIGN	CRACR2A	LOC104973829	SCRN1
BRINP3	IQANK1	ARMC1	TBC1D22A	BCAT1	NGFR	RNF19A	PTPRO	NBAS
ERC1	HSD17B3	NT5DC3	MDGA1	IQANK1	BMPR1A	LAP3	GRHL2	MACROD2
GNAS	MROH1	SFXN4	LRP12	SECISBP2	CD14	TTC33	ZBTB46	PRNP
IRF9	SDC2	BAG2	NT5DC3	MROH1	SREBF1	KLHL41	CCL28	FHIT
IGFBP2	BRINP3	LOC104968898	SFXN4	ERC1	DDIT3	SPP1	EPS8	NOD2
GFRA2	NHSL1	HOXC8	LOC104968898	NHSL1	LOC101906736	STAT5A	HIF1A	GYS2
ATF3	GNAS	CHRM3	OSMR	GNAS	PKHD1	CSN2	C6	CNTN1
CYP27A1	GINS4	EMP1	CHRM3	IRF9	ZKSCAN8	MGP	SLC17A9	KCNA6
LOC104975277	IRF9	EXT1	EXT1	GFRA2	RETSAT	CCNB1	CDKN1A	DPP10
TMEM249	IGFBP2	ZBTB16	EPHA5	ATF3	IGF1R	BTN1A1	NLK	PDE9A
TANK	ZNF407	CXCR1	NALCN	ZNF407	BEST3	CPSF1	MYT1	LOC786987
LOC104973829	CYP27A1	NALCN	EGFLAM	CYP27A1	KIF19	LOC100848939	WDR70	CRACR2A
PTPRO	LOC104975277	NOS1AP	TDRKH	TANK	PLCB1	NR4A1	DDIT3	PRMT8
CD4	GSK3A	GUCY2C	ARHGEF9	GSK3A	SERPINA5	ZNF696	MGST1	LAP3
ZBTB46	ERCC6L2	ST8SIA1	STK35	CUL3	PPME1	LOC100299732	ZKSCAN8	STAT5A
CCL28	PTPRO	PAH	CADPS2	ZKSCAN4	PRNP	MTMR3	TPCN1	CYP7B1
EPS8	CUL3	ARHGEF9	LOC100138004	ANK1	FHIT	OXCT1	SLC1A3	CSN2
ALKBH2	GRHL2	CADPS2	ITGA1	CD4	NOD2	MFGE8	SYBU	SP140L
C6	CD4	ITGA1	RNF115	CARMIL1	PKD2	SPOCK1	RETSAT	CCNB1
FBXL6	ETV6	PHF2	PHF2	TBC1D12	GYS2	TLR4	FCER1G	LOC100848939
SLC17A9	CCL28	IQANK1	C7	DHX32	EMB	RGS22	IGF1R	LOC617565
CDKN1A	DHX32	SECISBP2	ZNF592	ALKBH2	KCNA6	FAM13A	MS4A8	NR4A1
KCNIP4	EPS8	MROH1	FBXO43	TENM2	DPP10	CCN4	SCRN1	LOC104973254
PTPRR	C6	ERC1	CACHD1	CDKN1A	PDE9A	ARRB1	NBAS	SLC36A2
PIGN	TENM2	NHSL1	BCAT1	KCNIP4	STMN2	VPS13B	MACROD2	CSN3
NGFR	CDKN1A	IRF9	IQANK1	NLK	CRACR2A	DERA	PRNP	PARM1
BMPR1A	KCNIP4	CACNA1C	GOSR2	DTNB	PRMT8	ATP1B2	MEIS1	ZNF696
ASB5	CSMD2	DCDC1	SECISBP2	PTPRR	TTC33	SCRIB	FHIT	CACNA2D3
CD14	GPIHBP1	ATF3	MROH1	PIGN	SPP1	CD2	PKD2	MTMR3
SREBF1	NGFR	ZNF407	SDC2	SEC22A	STAT5A	ELOVL6	EMB	SPOCK1
DDIT3	ASB5	KAZN	BRINP3	NGFR	CYP7B1	DGKG	RIMS2	MRPS28
LOC101906736	KHDRBS2	ASCL1	GON4L	FANK1	CSN2	TNFSF10	CDS2	GALNT8
PKHD1	DDIT3	TANK	NHSL1	ASB5	MGP	ACACB	AZIN1	CLCA2
ZKSCAN8	KDM4C	GSK3A	GNAS	BOP1	CCNB1	SESN2	RNF19A	RGS22
UHRF2	FAM83H	PTPRO	IRF9	CD14	BTN1A1	RAI14	LAP3	ADGRL3
NSD2	MGST1	CUL3	IGFBP2	EIF2B3	CPSF1	GH1	TTC33	SCRIB
RETSAT	ZKSCAN8	VSTM1	ATF3	CSNK1A1	LOC100848939	LOC107133100	SPP1	NCR3
IGF1R	TPCN1	ANK1	BSND	DDIT3	NR4A1	MOCS1	STAT5A	TNFSF10
BEST3	SLC1A3	MPPED2	ZNF407	GABBR1	SLC8B1	GSG1	CSN2	ACACB
KIF19	P4HA3	TBC1D12	CYP27A1	SH2D2A	CSN3	A2ML1	MGP	FRS2
PLCB1	DOCK1	EPS8	LOC104975277	ATF6B	PARM1	CLEC2B	APH1B	ENO4
PCIF1	MANSC1	DHX32	LOC104973829	PKHD1	ZNF696	EPPK1	SLIT2	IL8
SERPINA5	IGF1R	KDM3B	GSK3A	PALMD	MTMR3	TGM2	CPSF1	SESN2
PPME1	PLCE1	CDCA2	PTPRO	KDM4C	OXCT1	RUNX2	LOC100848939	DCK
PRNP	PCIF1	TF	CUL3	VWA8	SPOCK1	ABCC9	NR4A1	GH1
FHIT	MS4A8	GASK1B	GRHL2	TNIK	PAIP1	FYB	CSN3	TRIM56
TRAF3IP2	SCRN1	TENM2	ZBTB46	HHAT	RBBP8NL	FAM135B	PARM1	ANCR
NOD2	NBAS	CDKN1A	CCL28	ZKSCAN8	GALNT8	GDNF	ZNF696	MOCS1
PKD2	PRNP	KLHL1	TBC1D12	UHRF2	LRBA	SLC45A4	LOC104971520	FST
GYS2	FHIT	KCNIP4	DHX32	NSD2	TLR4	SLIT3	MTMR3	UGT2A1
EMB	PIK3C2G	DTNB	EPS8	DOCK1	FAM13A	KCNK9	OXCT1	MICALL1
KCNA6	PKD2	PTPRR	HIF1A	RETSAT	ATP1A1	MATN2	SPOCK1	SCD
DPP10	EMB	PIGN	SLC22A6	IGF1R	ARRB1	CCND3	MFGE8	EPPK1
PDE9A	LRP6	ARAP1	C6	PLCE1	PKIA	ARHGAP39	MRPS28	LOC107132524
STMN2	APLF	SEC22A	TENM2	BEST3	ADGRL3	MAF1	RBBP8NL	TGM2
CRACR2A	SUN2	LGI1	SLC17A9	PROP1	ARL4A	COL22A1	SIRPB1	RUNX2
PRMT8	DPP10	NGFR	CDKN1A	PLCB1	VPS13B	LEP	LOC104974103	ABCC9
TTC33	SLCO1B3	FGD4	NLK	PCIF1	SCRIB	OCIAD2	TLR4	TNS3
SUCLG2	CRACR2A	ASB5	SEC22A	SERPINA5	ATP1B2	ERBB2	RGS22	DZIP3
SPP1	RNF19A	CD14	MYT1	SCRN1	ELOVL6	OLR1	FAM13A	SLC45A4
STAT5A	LAP3	EIF2B3	ASB5	NBAS	YTHDF3	BCL2L14	USP3	FAM135B
CYP7B1	TTC33	KHDRBS2	TRABD2B	MACROD2	DGKG	VPS28	VPS13B	SLIT3
CSN2	SPP1	DDIT3	EIF2B3	PRNP	MAML2	PDE1B	SCRIB	HSD17B7
MGP	KLHL41	C2CD3	WDR70	FHIT	ACACB	DAB2	ATP1B2	KCNK9
CCNB1	STAT5A	LOC101906736	KHDRBS2	TRAF3IP2	FRS2	ABCG2	NRCAM	MTF2
CTNNA3	SEC63	PHEX	DDIT3	NOD2	IL8	DGAT1	DAPK2	SPIDR
BTN1A1	CSN2	PKHD1	KDM4C	GYS2	SESN2	SOX5	DGKG	CCND3
EBF1	WWC3	KDM4C	VWA8	APLF	RAI14	ST3GAL1	NCALD	CAST
CPSF1	MGP	VWA8	HHAT	ARHGEF12	DCK	GRHL3	ACACB	SEL1L
LOC100848939	CCNB1	HHAT	MGST1	CNTN1	LRP1	NUCB2	IL8	ARHGAP39
PHKA2	CTNNA3	MGST1	ZKSCAN8	KCNA6	GH1	CDH2	SESN2	MAF1
NR4A1	HPCAL1	ZKSCAN8	TPCN1	DPP10	FOXF2	ITPR2	DCK	APP
SLC8B1	BTN1A1	UHRF2	SLC1A3	PDE9A	MOCS1	LOC104975271	RAI14	COL22A1
CSN3	EBF1	NSD2	SYBU	LOC786987	GCM1	NNT	GH1	LEP
PARM1	CPSF1	DOCK1	DOCK1	CRACR2A	UGT2A1	APBB2	SYT11	LRRC8D
ZNF696	ITPK1	RETSAT	RETSAT	PRMT8	SCD	EFNA1	MOCS1	CACUL1
OXCT1	LOC100848939	IGF1R	FCER1G	LAP3	EPPK1	LY6D	PICALM	ERBB2
MTMR3	NR4A1	BEST3	IGF1R	SUCLG2	PGLYRP1	PPP1R16A	UGT2A1	DNAJC12
SPOCK1	ZNF696	PLCB1	PCIF1	STAT5A	LOC107132524	MAPK15	SCD	LARP4B
PAIP1	OXCT1	PCIF1	MS4A8	CYP7B1	TGM2	SERPINA1	EPPK1	VPS28
RBBP8NL	LOC100299732	ZNF404	SCRN1	SEC63	RUNX2	FBLN5	TGM2	ROBO1
GALNT8	MTMR3	CAPRIN1	NBAS	UBE2E2	DNAJC21	PRLR	RUNX2	PDE1B
LRBA	SPOCK1	SERPINA5	MACROD2	CSN2	DZIP3	ARID5B	TMEM63B	ABCG2
TLR4	MFGE8	SCRN1	PRNP	WWC3	SLC45A4	EPHA6	FYB	TCF19
FAM13A	RASGRP3	PPME1	MEIS1	SP140L	CORO1C	LGMN	MAGEA11	DGAT1
ARRB1	TLR4	NBAS	FHIT	CCNB1	FAM135B	PRKDC	SLC45A4	LOC615278
ATP1A1	RGS22	MACROD2	PKD2	CTNNA3	HSD17B7	HPSE2	FAM135B	PLPPR5
CACNG5	FAM13A	PRNP	EMB	HPCAL1	ABCA1	RPL23A	GDNF	NUCB2
PKIA	CCN4	FHIT	SUN2	EBF1	KCNK9	HSF1	KCNK9	STAT5B
ADGRL3	ARRB1	TRAF3IP2	RIMS2	ITPK1	SPIDR	FADS2	MATN2	PREX1
ARL4A	CACNG5	TMTC1	CDS2	LOC100848939	CCND3	NUP98	CCND3	MED28
VPS13B	KMT2A	PIK3C2G	AZIN1	LOC617565	CAST	TBC1D1	CDH6	BICRAL
SCRIB	CAPN14	NOD2	NDUFAF1	PHKA2	CEP63	IGFBP7	ARHGAP39	POU6F2
ATP1B2	VPS13B	COL1A2	RNF19A	NR4A1	CDH6	LOC107131524	MAF1	APBB2
ELOVL6	DERA	PKD2L1	LAP3	LOC104973254	ARHGAP39	LTF	MTG2	BCAR3
YTHDF3	SCRIB	ARHGEF12	TTC33	SLC36A2	MAF1	CSTF3	PRPF6	VPS35
DGKG	ATP1B2	APLF	SPP1	CSN3	PRPF6	RAI1	COL22A1	LOC100140503
MAML2	COL6A1	SUN2	STAT5A	PARM1	APP	MAP4K4	LEP	PAK5
ACACB	CD2	LAMA4	SEC63	ZNF696	MTG2	GBA	MTRR	PALLD
FRS2	ELOVL6	TM6SF2	UBE2E2	CACNA2D3	COL22A1	SLCO1A2	ERBB2	PPP1R16A
IL8	DGKG	PDE9A	CSN2	MTMR3	LEP	KHDRBS3	OLR1	SERPINA1
SESN2	TNFSF10	MTSS1	WWC3	SPOCK1	LRRC8D	RFX4	LARP4B	MAPK15
RAI14	ACACB	CRACR2A	MGP	MRPS28	ERBB2	ANKRD17	VPS28	FBLN5
DCK	FRMD5	LOC104974257	CTNNA3	GALNT8	NPY	CNTN5	PDE1B	AFF2
LRP1	SESN2	PRMT8	APH1B	CLCA2	VPS28	MTMR12	ABCG2	PRLR
GH1	RAI14	LAP3	SLIT2	RASGRP3	SCRT1	CSAD	DAB2	COL24A1
FOXF2	GH1	SUCLG2	CPSF1	RGS22	ROBO1	SMCO3	DGAT1	ARID5B
KCNT1	LOC107133100	SPP1	ITPK1	CACNG5	PDE1B	ETS2	GRAMD4	PRKDC
MOCS1	MOCS1	SEC63	LOC100848939	ADGRL3	ABCG2	PPARGC1A	SEMA5A	HPSE2
GCM1	GSG1	UBE2E2	NR4A1	KMT2A	DAB2	FABP4	NUCB2	RPL23A
UGT2A1	EGF	TBX5	CSN3	SCRIB	DGAT1	FASN	LOC104975271	C5H12ORF40
SCD	A2ML1	CSN2	PARM1	NCR3	LOC615278	RHPN1	POP1	B4GALNT3
PGLYRP1	CLEC2B	WWC3	ZNF696	TNFSF10	ARHGAP35	HSPA8	MED28	PCED1B
EPPK1	EPPK1	MGP	RAD51	ACACB	NUCB2	UGDH	BICRAL	SLC9A9
LOC107132524	ANTXR1	CTNNA3	EPHB1	FRS2	STAT5B	SCARB1	NNT	PITRM1
TGM2	TGM2	HPCAL1	LOC104971520	ENO4	ITPR2	DOCK5	APBB2	STK3
RUNX2	RUNX2	EBF1	OXCT1	FRMD5	LOC104975271	NPR3	EFNA1	FADS2
DNAJC21	ABCC9	CPSF1	MTMR3	IL8	BICRAL	NT5E	OSBPL2	ANKRD54
DZIP3	FYB	ITPK1	SPOCK1	SESN2	NNT	ZDHHC17	LY6D	AGBL4
SLC45A4	SLC45A4	LOC100848939	MFGE8	DCK	BCAR3	TSPAN32	WDR37	LTF
CORO1C	FAM135B	LOC617565	MRPS28	GH1	EFNA1	PLCXD3	PPP1R16A	SLC2A13
FAM135B	GDNF	PHKA2	RBBP8NL	TRIM56	OSBPL2	HERC5	MAPK15	SLC25A21
TBC1D9	TBC1D9	NR4A1	SIRPB1	ANCR	LOC100140503	CLU	FBLN5	ATF7
SHROOM2	SLIT3	CSN3	LOC104974103	KCNT1	PAK5	ZC3H3	LOC526979	MSH5
HSD17B7	KCNK9	PARM1	RASGRP3	MOCS1	PALLD	IDH1	PRLR	SLCO1A2
ARHGAP22	MATN2	ZNF696	TLR4	FST	PPP1R16A	SMPD5	CTCFL	UBR5
ABCA1	CCND3	MTMR3	RGS22	EGF	MAPK15	LPIN1	ARID5B	KHDRBS3
KCNK9	DIP2C	SPOCK1	FAM13A	UGT2A1	FBLN5	IFIH1	LOC787257	SPATS2
SPIDR	ARHGAP39	POLD3	CACNG5	MICALL1	LOC526979	SAA2	LGMN	ANKRD17
CAST	MAF1	UBE2R2	KMT2A	SCD	AFF2	ZNF484	ADAM15	MYBPC1
CCND3	MCM8	POLR3B	USP3	EPPK1	PRLR	PTRH1	REG4	CNTN5
CEP63	COL22A1	AMN1	VPS13B	LOC107132524	COL24A1	GRIN2B	HPSE2	CTBP2
CDH6	LEP	ARRB1	SCRIB	TGM2	ARID5B	FP	RPL23A	CSAD
ARHGAP39	OCIAD2	CACNG5	ATP1B2	RUNX2	LGMN	ADAMTS12	SLC38A3	DIS3L2
MAF1	OLR1	LOC788871	COL6A1	ABCC9	PRKDC	CSN	RAC2	RAB3IP
PRPF6	ERBB2	LOXL2	NRCAM	TNS3	RPL23A	KSR2	STK3	NDRG4
APP	BCL2L14	KMT2A	DAPK2	DZIP3	C5H12ORF40	SLC8A1	FADS2	POLD1
MTG2	VPS28	BBOX1	NCALD	SLC45A4	ACAT2	PARP12	CD160	MEGF6
COL22A1	GARIN2	DERA	DGKG	FAM135B	HSF1	PCDHA13	TBC1D1	GRK5
LEP	PDE1B	SCRIB	ACACB	TBC1D9	FBXO11	TG	IGFBP7	NLRP9
LRRC8D	ABCG2	NAT10	FRMD5	SLIT3	PCED1B	LOC101901918	LTF	OR12D2
ERBB2	DAB2	RBMS3	IL8	SHROOM2	WNT10B	OAS1Z	LOC101904633	TMCC3
NPY	SOX5	TNFSF10	SESN2	HSD17B7	FADS2	ADGRB1	BAALC	SRC
VPS28	DGAT1	ACACB	RAI14	ARHGAP22	BOLA-DRB3	CDC42BPA	MAP4K4	PLXNC1
SCRT1	ST3GAL1	SORCS3	DCK	KCNK9	TNKS	HCN1	GBA	PPARGC1A
ROBO1	OLFM4	FRMD5	GH1	MTF2	CACNA2D1	PAEP	SLCO1A2	GCNT3
PDE1B	SHANK2	IL8	SYT11	SPIDR	ZBTB7A	LALBA	UBR5	FOXA3
ABCG2	GRHL3	SESN2	MOCS1	CAST	AGBL4	LOC100848575	KHDRBS3	FABP4
DAB2	MND1	GH1	PICALM	CCND3	IGFBP7	LOC787628	ANKRD17	FASN
DGAT1	NUCB2	KCNT1	EGF	SEL1L	LTF	EEF1D	CNTN5	RHPN1
LOC615278	SLC10A7	FBF1	UGT2A1	ARHGAP39	SLC25A21		MTMR12	SLC38A1
ARHGAP35	ZNF34	MOCS1	SCD	MAF1	MAP4K4		CSAD	HSPA8
NUCB2	CDH2	CASC1	EPPK1	APP	SLC52A2		ETS2	DOCK5
STAT5B	ITPR2	GRIK2	TGM2	MCM8	ATF7		MYH10	NRXN3
ITPR2	LOC104975271	EGF	RUNX2	COL22A1	KHDRBS3		LOC617979	RUFY3
LOC104975271	MAML3	UGT2A1	TMEM63B	LEP	SPATS2		DPY19L4	NT5E
MAML3	NNT	A2ML1	FYB	LRRC8D	ANKRD17		SRC	CYP21
BICRAL	NCSTN	FTO	MAGEA11	CACUL1	MYBPC1		PPARGC1A	NELL2
NNT	KDM6A	EPPK1	VIT	ERBB2	MTMR12		FUT1	CPNE5
NCSTN	ZBTB39	ABCC9	SLC45A4	DNAJC12	CSAD		FABP4	SPSB1
BCAR3	CCDC69	PDE4B	FAM135B	LARP4B	MYH10		DPYS	ATP6V0A4
EFNA1	APBB2	SLC45A4	GDNF	VPS28	IL20RA		HSTN	CA8
OSBPL2	EFNA1	FAM135B	TBC1D9	ROBO1	PEX2		FASN	SOWAHB
LOC100140503	LY6D	CHUK	ARHGAP22	PDE1B	RAB3IP		RHPN1	HSPA12A
PALLD	NFIX	TBC1D9	KCNK9	ABCG2	RASAL1		HSPA8	PPP2R2B
PAK5	MAN1A2	SLIT3	MATN2	TCF19	NLRP9		UGDH	ZC3H3
PPP1R16A	PPP1R16A	SHROOM2	CCND3	DGAT1	TMCC3		SCARB1	IDH1
MAPK15	SERPINA1	ARHGAP22	CDH6	LOC615278	SRC		DOCK5	TULP3
FBLN5	MAPK15	ABCA1	ARHGAP39	PLPPR5	PLXNC1		RUFY3	SMPD5
LOC526979	FBLN5	KCNK9	MAF1	SHANK2	PPARGC1A		LOC781553	LPIN1
PRLR	ZFAT	IL8R	PRPF6	NUCB2	FOXA3		ZNF215	SAA2
AFF2	PRLR	CAST	MTG2	SLC10A7	FABP4		TSPAN32	IFIH1
DCUN1D1	DCUN1D1	MAF1	COL22A1	STAT5B	FASN		INTS8	NCKAP1L
COL24A1	ARID5B	APP	LEP	PREX1	MPP7		PLCXD3	MOXD1
ARID5B	EPHA6	KRT75	GRIA3	MAML3	RHPN1		DCST2	IQSEC3
LGMN	LGMN	MCM8	MTRR	MED28	SLC38A1		SOWAHB	ETV1
LIN7A	PRKDC	COL22A1	OLR1	BICRAL	HSPA8		PPP2R2B	KSR2
PRKDC	HPSE2	LEP	ERBB2	NCSTN	UGDH		TPD52L2	MRPS27
RPL23A	RPL23A	CACUL1	LARP4B	POU6F2	DOCK5		ZC3H3	ZFAND3
C5H12ORF40	HSF1	ERBB2	VPS28	CCDC69	RUFY3		IDH1	SLC8A1
ACAT2	FADS2	BCL2L14	PDE1B	APBB2	NELL2		SMPD5	PARP12
HSF1	NRSN2	VPS28	CPSF3	BCAR3	LAMA3		DNAJC5	PCDHA13
PCED1B	NUP98	ROBO1	ABCG2	VPS35	ARFGEF3		LPIN1	PUS7L
FBXO11	TBC1D1	PDE1B	DAB2	LOC100140503	SOWAHB		IFIH1	LOC101901918
WNT10B	DOK6	CPSF3	DGAT1	PALLD	CLU		TSC1	ERC2
FADS2	IGFBP7	ABCG2	GRAMD4	PAK5	PPP2R2B		ADARB2	PTPRU
BOLA-DRB3	LOC107131524	SLK	SEMA5A	PPP1R16A	TPD52L2		ADAMTS12	FNDC3B
TNKS	LTF	DGAT1	SHANK2	SERPINA1	ZC3H3		KSR2	CBX6
CACNA2D1	ZNF335	ST3GAL1	NUCB2	MAPK15	IDH1		SLC8A1	OAS1Z
NRSN2	TMC5	SHANK2	SLC10A7	FBLN5	TULP3		PARP12	ADGRB1
LETM1	RAI1	NUCB2	LOC104975271	PRLR	SMPD5		LOC101901918	LOC100140490
ZBTB7A	CSTF3	SLC10A7	MAML3	AFF2	DNAJC5		DIDO1	ZFP57
AGBL4	AURKA	GLT8D2	POP1	DCUN1D1	LPIN1		TAFA4	HCN1
IGFBP7	MAP4K4	ITPR2	MED28	COL24A1	SAA2		FNDC3B	ARHGEF28
LTF	GBA	MAML3	BICRAL	ARID5B	IFIH1		OAS1Z	PAEP
ZNF335	SLCO1A2	SH3PXD2A	NNT	LIN7A	NCKAP1L		ADGRB1	CNNM2
SLC25A21	RFX4	ANO2	NCSTN	PRKDC	MOXD1		RRM2B	LALBA
AURKA	KHDRBS3	MED28	KDM6A	HPSE2	IQSEC3		HCN1	LOC787628
MAP4K4	SLC25A12	NCSTN	APBB2	RPL23A	ADAMTS12		PAEP	EEF1D
SLC52A2	ANKRD17	SLC16A7	EFNA1	C5H12ORF40	ZFAND3		LOC787628	NDUFA9
ATF7	ADAM2	ZBTB39	HSD17B14	B4GALNT3	SLC8A1		EEF1D
KHDRBS3	CNTN5	APBB2	OSBPL2	PCED1B	PARP12
SPATS2	MTMR12	CCDC69	LY6D	SLC9A9	PCDHA13
ANKRD17	ARHGAP26	LOC100140503	WDR37	PITRM1	TG
MYBPC1	SMCO3	PALLD	NFIX	STK3	PUS7L
MTMR12	RAB4A	PAK5	MEF2C	FADS2	LOC101901918
ARHGAP26	CSAD	PPP1R16A	PPP1R16A	NRSN2	ZFHX4
CSAD	ETS2	SERPINA1	MAPK15	ANKRD54	ERC2
ARSG	PPARGC1A	MAPK15	FBLN5	LETM1	INSIG1
MYH10	PCBD1	FBLN5	LOC526979	DOK6	CBX6
PEX2	LOC789384	PRLR	PRLR	AGBL4	OAS1Z
IL20RA	FABP4	AFF2	CTCFL	LTF	ADGRB1
RAB3IP	FASN	DCUN1D1	DCUN1D1	SLC2A13	TDRD1
RASAL1	RHPN1	ANXA9	ARID5B	ZNF335	LOC100140490
NLRP9	HSPA8	LIN7A	LOC787257	TMC5	PRPH
TMCC3	UGDH	CUL2	LGMN	SLC25A21	HCN1
SRC	SCARB1	COX15	REG4	AURKA	PAEP
PPARGC1A	DOCK5	HPSE2	ADAM15	ATF7	CNNM2
PLXNC1	NPR3	RPL23A	HPSE2	MSH5	LALBA
LIPT2	RNF157	NR1H3	RPL23A	SLCO1A2	LOC787628
FOXA3	FA2H	ACAT2	SLC38A3	UBR5	EEF1D
FABP4	ARHGAP25	B4GALNT3	RAC2	KHDRBS3	KMT2D
FASN	NT5E	HSF1	STK3	SPATS2	NDUFA9
MPP7	SERPINB5	PCED1B	FADS2	ANKRD17
RHPN1	ZDHHC17	PITRM1	NRSN2	MYBPC1
SLC38A1	TSPAN32	TNK2	CD160	ADAM2
HSPA8	PLCXD3	STK3	TBC1D1	CNTN5
UGDH	CCDC141	FADS2	DOK6	ARHGAP26
DOCK5	HERC5	NRSN2	IGFBP7	CTBP2
RUFY3	CLU	ACTE1	LTF	CSAD
ADCY3	ZC3H3	IGFBP7	LOC101904633	ARSG
NCOA1	IDH1	LTF	ZNF335	DIS3L2
NELL2	SMPD5	ZNF335	TMC5	RAB3IP
SERPINB5	LPIN1	TMC5	BAALC	POLD1
LAMA3	SAA2	CSTF3	AURKA	NDRG4
ARFGEF3	IFIH1	SLC25A21	MAP4K4	MEGF6
SOWAHB	ZNF484	AURKA	GBA	GRK5
PPP2R2B	PTRH1	ATF7	SLCO1A2	OR12D2
CLU	FP	TACC2	UBR5	NLRP9
TPD52L2	GRIN2B	SLCO1A2	KHDRBS3	TMCC3
ZC3H3	CSN@	TRIM3	SLC25A12	SRC
IDH1	ADAMTS12	RFX4	ANKRD17	PPARGC1A
TULP3	KSR2	SLC25A12	ADAM2	PLXNC1
SMPD5	SLC8A1	MYBPC1	CNTN5	LIPT2
ARHGAP6	PCDHA13	ANKRD17	MTMR12	PCBD1
DNAJC5	PARP12	ADAM2	ARHGAP26	FOXA3
LPIN1	TG	CNTN5	CSAD	GCNT3
SAA2	TRIM68	ARHGAP26	ARSG	FABP4
IFIH1	LOC101901918	CSAD	MYH10	FASN
NCKAP1L	MBNL3	ARSG	ETS2	RHPN1
MOXD1	OAS1Z	KCTD16	LOC617979	SLC38A1
IQSEC3	ADGRB1	DIS3L2	DPY19L4	HSPA8
ADAMTS12	CDC42BPA	NDRG4	SRC	NRXN3
ZFAND3	PAEP	RASAL1	PPARGC1A	DOCK5
SLC8A1	HCN1	TMCC3	PCBD1	RUFY3
PCDHA13	LALBA	SRC	FUT1	C18H19ORF47
PARP12	LOC100848575	PPARGC1A	DPYS	FA2H
TG	LOC787628	PLXNC1	FABP4	NT5E
PUS7L	EEF1D	LIPT2	FASN	CYP21
LOC101901918		PCBD1	HSTN	NELL2
ZFHX4		FASN	RHPN1	CPNE5
ERC2		RHPN1	HSPA8	SERPINB5
INSIG1		HSPA8	UGDH	SPSB1
CBX6		ANO3	SCARB1	ATP6V0A4
OAS1Z		DOCK5	DOCK5	CA8
ADGRB1		RNF157	RUFY3	SOWAHB
TDRD1		METTL15	RNF157	PPP2R2B
LOC100140490		RUNX3	C18H19ORF47	HSPA12A
PRPH		C18H19ORF47	PMP22	ZC3H3
PAEP		CERS5	FA2H	IDH1
HCN1		PMP22	LOC781553	TULP3
CNNM2		ADCY3	ZNF215	SMPD5
LALBA		FA2H	SERPINB5	ARHGAP6
LOC787628		NT5E	TSPAN32	LPIN1
EEF1D		GBF1	ATP1A3	SAA2
KMT2D		NCOA1	PLCXD3	IFIH1
NDUFA9		IL2RB	INTS8	NCKAP1L
		SLCO1C1	DCST2	MOXD1
		NELL2	CCDC141	IQSEC3
		CYP21	SOWAHB	ETV1
		LDLRAD3	PPP2R2B	KSR2
		SERPINB5	TPD52L2	MRPS27
		RCAN2	ZC3H3	ZFAND3
		LOC107131873	FRMD6	SLC8A1
		NDP	IDH1	PCDHA13
		SOWAHB	SMPD5	PARP12
		PPP2R2B	ARHGAP6	PUS7L
		CLU	DNAJC5	LOC101901918
		LOC788286	CC2D1A	PTPRU
		ZC3H3	LPIN1	ERC2
		IDH1	IFIH1	MBNL3
		SMPD5	TSC1	OAS1Z
		ARHGAP6	ADARB2	CBX6
		LPIN1	ADAMTS12	FNDC3B
		SAA2	KSR2	ADGRB1
		NCKAP1L	SLC8A1	LOC100140490
		CNOT1	PARP12	ZFP57
		MDM1	LOC101901918	PAEP
		IQSEC3	MBNL3	ARHGEF28
		GRIN2B	DIDO1	HCN1
		KSR2	TAFA4	CNNM2
		SLC8A1	OAS1Z	LALBA
		PCDHA13	FNDC3B	LOC787628
		PUS7L	ADGRB1	EEF1D
		LOC101901918	RRM2B	NDUFA9
		MBNL3	PAEP
		RASSF8	HCN1
		CBX6	LOC787628
		ADGRB1	EEF1D
		DCHS1
		SLC25A28
		LOC100140490
		ARHGEF28
		CNNM2
		LOC100848575
		LOC787628
		EEF1D

## Sheet: Result_WDLvsWGH
WDLvsWGH	Cattle_milk yield	Cattle_ fat percentage	Cattle_ fat yield	Cattle_ protein percentage	Cattle_ protein yield	Sheep_milk yield	Sheep_ fat percentage	Sheep_ protein percentage	Goat_milk protein yield	..set..	..values..	..count..
TRUE	FALSE	FALSE	FALSE	FALSE	FALSE	FALSE	FALSE	FALSE	FALSE	(WDLvsWGH)∖(Cattle_milk yield∪Cattle_ fat percentage∪Cattle_ fat yield∪Cattle_ protein percentage∪Cattle_ protein yield∪Sheep_milk yield∪Sheep_ fat percentage∪Sheep_ protein percentage∪Goat_milk protein yield)	ABCA13, ABCB1, ABCC5, ABLIM1, ABLIM2, ACP2, ADAMDEC1, ADCY4, ADD2, AFAP1, AGO1, AIRE, AKAP13, ALOX15, ALPK2, ANKFY1, ANKRD11, ANKRD66, AQP1, ARHGAP21, ARL5C, ASB13, ATRNL1, ATXN1, ATXN7, AVEN, B3GAT3, BACE2, BACH1, BAI1, BAZ2A, BCL2L15, BCL6, BHLHE40, C1QTNF6, C1RL, CA12, CACNA2D4, CAMK2N1, CAMSAP2, CAPN3, CBL, CBX4, CCBL2, CCDC170, CCR6, CCR7, CD177, CD244, CD300LD, CD59, CD8A, CDA, CDC26, CDC34…	509
FALSE	FALSE	FALSE	TRUE	FALSE	FALSE	FALSE	FALSE	FALSE	FALSE	(Cattle_ fat yield)∖(WDLvsWGH∪Cattle_milk yield∪Cattle_ fat percentage∪Cattle_ protein percentage∪Cattle_ protein yield∪Sheep_milk yield∪Sheep_ fat percentage∪Sheep_ protein percentage∪Goat_milk protein yield)	ABTB2, ACTE1, AMN1, ANO2, ANO3, ANXA9, ARAP1, ARMC1, ASCL1, BBOX1, BIN2, BTRC, C2CD3, C2CD5, CACNA1C, CAPRIN1, CASC1, CDCA2, CERS5, CHST11, CHUK, CKAP4, CLEC4A, CNOT1, CNST, COL1A2, COX15, CRTAC1, CTNNA2, CUL2, DCDC1, DCHS1, DNAJC24, DNMBP, EP400, FAM168A, FBF1, FER1L5, FGD4, FTO, GASK1B, GBF1, GHRL, GLT8D2, GRIK2, IL2RB, IL8R, KAZN, KCTD16, KDM3B, KLHL1, KRT75, LAMA4, LDLRAD3, LGI1, LMNTD1, LOC1…	110
FALSE	FALSE	FALSE	FALSE	TRUE	FALSE	FALSE	FALSE	TRUE	FALSE	(Cattle_ protein percentage∩Sheep_ protein percentage)∖(WDLvsWGH∪Cattle_milk yield∪Cattle_ fat percentage∪Cattle_ fat yield∪Cattle_ protein yield∪Sheep_milk yield∪Sheep_ fat percentage∪Goat_milk protein yield)	ADAM15, ADAMTS17, ADARB2, ANGPT1, APH1B, APOA4, ARHGEF2, ART3, AZIN1, BAALC, BCL2L12, BOLA-DRB1, BSP3, CACNG2, CD101, CD160, CDS2, CHN2, COA1, CTCFL, CXCL10, DAPK2, DCST2, DENND4B, DIDO1, DPY19L4, DPYS, FBXO43, FCER1G, FCSK, FUT1, GON4L, GOSR2, GRAMD4, HFM1, HIF1A, HSTN, IL7, INTS8, LAPTM4B, LOC100138004, LOC101904405, LOC101904633, LOC104971520, LOC104974103, LOC528329, LOC617979, LOC781553, LOC…	95
FALSE	FALSE	FALSE	FALSE	FALSE	TRUE	FALSE	FALSE	FALSE	TRUE	(Cattle_ protein yield∩Goat_milk protein yield)∖(WDLvsWGH∪Cattle_milk yield∪Cattle_ fat percentage∪Cattle_ fat yield∪Cattle_ protein percentage∪Sheep_milk yield∪Sheep_ fat percentage∪Sheep_ protein percentage)	ADAM12, ANCR, ANKRD54, ARF3, ATF6B, ATP6V0A4, BOP1, C16H1ORF105, CA8, CACNA2D3, CARMIL1, CD27, CLCA2, CNTN1, CPNE5, CSNK1A1, CTBP2, DNAJC12, EMX2, ENO4, ETV1, FANK1, FST, GABBR2, GCNT3, GRB10, GRIN3A, GRK5, GSTA3, HMGA2, LOC101905166, LOC104973254, LOC781710, LOC786372, LOC786706, LOC786987, LPHN2, MEGF6, MICALL1, MRPS27, MSH5, MTF2, NARS2, NCR3, NFKBIL1, NOTCH4, NRXN3, NTM, OR12D2, PALMD, PDE7B,…	77
FALSE	TRUE	TRUE	TRUE	TRUE	TRUE	TRUE	TRUE	TRUE	TRUE	(Cattle_milk yield∩Cattle_ fat percentage∩Cattle_ fat yield∩Cattle_ protein percentage∩Cattle_ protein yield∩Sheep_milk yield∩Sheep_ fat percentage∩Sheep_ protein percentage∩Goat_milk protein yield)∖(WDLvsWGH)	ABCG2, ACACB, ADGRB1, AGO2, ANKRD17, CDKN1A, COL22A1, CSAD, CSN1S1, CSN2, CYHR1, DDIT3, DGAT1, DOCK5, EEF1D, EPPK1, ERBB2, FADS2, FAM134B, FAM135B, FASN, FBLN5, FHIT, GABARAPL1, GH1, GHR, GML, GPR20, HSPA8, IDH1, IGF1, IGF1R, IQANK1, IRF9, ITGB1BP1, KCNK9, LEP, LOC100848939, LOC101901918, LOC787628, LPIN1, LY6E, MAF1, MAPK15, MOCS1, MROH1, MTMR3, NT5DC3, NUCB2, PDE1B, PLEC, PPARGC1A, PPP1R16A, PR…	71
FALSE	TRUE	FALSE	FALSE	FALSE	FALSE	TRUE	FALSE	FALSE	FALSE	(Cattle_milk yield∩Sheep_milk yield)∖(WDLvsWGH∪Cattle_ fat percentage∪Cattle_ fat yield∪Cattle_ protein percentage∪Cattle_ protein yield∪Sheep_ fat percentage∪Sheep_ protein percentage∪Goat_milk protein yield)	ABCA7, ANKRD52, ARFGEF1, ARFGEF3, ARHGAP35, ATP1A1, BMPR1A, BOLA-DRB3, CACNA1D, CACNA2D1, CEP63, CNPY3, CORO1C, DNAJC21, FBXL6, FBXO11, FCHSD2, FOXF2, GCM1, GRID2, HIVEP3, IL2, IL20RA, INSIG1, IREB2, LAMA3, LRBA, LRP1, MAML2, MAP1B, MBP, MRTFA, NPY, PAIP1, PEX2, PKIA, PRPH, RASSF6, SCRT1, SELE, SELL, SELP, SLC24A2, SLC27A1, SLC51A, SLC52A2, SLC8B1, SREBF1, SSBP2, STMN2, TANC2, TDRD1, THSD7B, TMEM…	61
FALSE	FALSE	TRUE	FALSE	FALSE	FALSE	FALSE	TRUE	FALSE	FALSE	(Cattle_ fat percentage∩Sheep_ fat percentage)∖(WDLvsWGH∪Cattle_milk yield∪Cattle_ fat yield∪Cattle_ protein percentage∪Cattle_ protein yield∪Sheep_milk yield∪Sheep_ protein percentage∪Goat_milk protein yield)	C1R, CCN4, CD2, CDC42BPA, CDH2, CLEC2B, CREBL2, EFR3A, EPHA6, ETV6, FAM83H, FP, GINS4, GPIHBP1, GRHL3, GSG1, HSD17B3, KLHL41, LOC100299242, LOC100299732, LOC107131524, LOC107133100, MANSC1, MYO16, NFIB, NPR3, NUP98, OCIAD2, OCLN, P4HA3, PHF20L1, PLBD1, PTRH1, RAI1, SDR16C5, SLC35F6, SLC8A3, SLCO1B3, SMCO3, SREBP-1, SWT1, TSHB, VIPR2, ZDHHC17, ZNF484	45
FALSE	TRUE	FALSE	TRUE	FALSE	TRUE	TRUE	FALSE	FALSE	TRUE	(Cattle_milk yield∩Cattle_ fat yield∩Cattle_ protein yield∩Sheep_milk yield∩Goat_milk protein yield)∖(WDLvsWGH∪Cattle_ fat percentage∪Cattle_ protein percentage∪Sheep_ fat percentage∪Sheep_ protein percentage)	AFF2, APP, ATF7, ATP5MC2, BEST3, CAST, CBX6, CD14, CENPE, CNNM2, CXCR1, GC, GLYCAM1, HOXC8, IQSEC3, LOC100140490, LOC100140503, MYBPC1, NCKAP1L, NELL2, NOD2, PAK5, PALLD, PCED1B, PDE9A, PIGN, PKHD1, PLCB1, PLXNC1, PPM1H, PRMT8, PTPRR, PUS7L, ROBO1, SERPINA5, SLC22A7, SLC25A21, SLC6A13, THRSP, USP24	40
FALSE	TRUE	FALSE	FALSE	FALSE	TRUE	TRUE	FALSE	FALSE	TRUE	(Cattle_milk yield∩Cattle_ protein yield∩Sheep_milk yield∩Goat_milk protein yield)∖(WDLvsWGH∪Cattle_ fat percentage∪Cattle_ fat yield∪Cattle_ protein percentage∪Sheep_ fat percentage∪Sheep_ protein percentage)	ADGRL3, AGBL4, ANO6, AVP, BCAR3, C5H12ORF40, CCDC18, CDKAL1, COL24A1, CYP7B1, DPYD, DZIP3, ERC2, FOXA3, FRS2, GALNT8, GFRA2, GYS2, HSD17B7, IL12RB2, KCNA6, LOC107132524, LOC615278, LRRC8D, MOXD1, NDUFA9, NLRP9, NPFFR2, RAB3IP, SLC38A1, SPATS2, SPIDR, STAT5B, TMPRSS11F, TPH1, TSPAN11, TULP3, ZFAND3	38
FALSE	TRUE	TRUE	FALSE	TRUE	FALSE	TRUE	TRUE	TRUE	FALSE	(Cattle_milk yield∩Cattle_ fat percentage∩Cattle_ protein percentage∩Sheep_milk yield∩Sheep_ fat percentage∩Sheep_ protein percentage)∖(WDLvsWGH∪Cattle_ fat yield∪Cattle_ protein yield∪Goat_milk protein yield)	ADAMTS12, ATP1B2, BAIAP2, BRINP3, BYSL, C4A, C6, C7, CCL28, DGKG, EFNA1, EGFLAM, EMB, FAM13A, IGFBP2, LGMN, LOC104975271, LOC104975277, MAP4K4, MRPL32, MTMR12, NIPBL, NNT, OXCT1, PARP8, PKD2, RICTOR, SERPINA14, TLR4, TTC33, UGDH, VPS13B	32
FALSE	FALSE	TRUE	TRUE	TRUE	TRUE	FALSE	FALSE	FALSE	FALSE	(Cattle_ fat percentage∩Cattle_ fat yield∩Cattle_ protein percentage∩Cattle_ protein yield)∖(WDLvsWGH∪Cattle_milk yield∪Sheep_milk yield∪Sheep_ fat percentage∪Sheep_ protein percentage∪Goat_milk protein yield)	ADAM2, CADPS2, CHRM3, COL4A6, CPA5, CUL3, DHX32, DOCK1, EGF, ENTHD1, EPB41L2, EXT1, FA2H, FRMD5, GSK3A, ITPK1, KDM4C, KMT2A, MBNL3, NFAM1, NHSL1, PCBD1, PDE4D, PHF2, SEC63, SHANK2, SLC10A7, SREBF2, TENM2, TMC5, WWC3, ZNF407	32
FALSE	FALSE	TRUE	FALSE	TRUE	FALSE	FALSE	TRUE	TRUE	FALSE	(Cattle_ fat percentage∩Cattle_ protein percentage∩Sheep_ fat percentage∩Sheep_ protein percentage)∖(WDLvsWGH∪Cattle_milk yield∪Cattle_ fat yield∪Cattle_ protein yield∪Sheep_milk yield∪Goat_milk protein yield)	APBA1, CACHD1, CPQ, ETS2, GBA, GDNF, GRHL2, LY6D, MATN2, MFGE8, MRPS30, MS4A8, OLR1, OSMR, PLCXD3, RNF19A, SCARB1, SDC2, SLC1A3, SPEF2, TBC1D1, TDRKH, TPCN1, TSPAN32, ZMYND11	25
FALSE	TRUE	FALSE	FALSE	TRUE	FALSE	TRUE	FALSE	TRUE	FALSE	(Cattle_milk yield∩Cattle_ protein percentage∩Sheep_milk yield∩Sheep_ protein percentage)∖(WDLvsWGH∪Cattle_ fat percentage∪Cattle_ fat yield∪Cattle_ protein yield∪Sheep_ fat percentage∪Goat_milk protein yield)	BCO2, CDH6, CLIC5, DNAJC5, EPHA5, GUCA1A, LAMA5, LOC100296421, LOC104973829, LOC526979, MTG2, MYH10, NCF4, NDUFS4, OSBPL2, PRPF6, RBBP8NL, RPAP3, SLC17A9, SPAG1, TAF4, TPD52L2, UGT2B10, VANGL1, ZBTB46	25
FALSE	TRUE	TRUE	TRUE	TRUE	TRUE	FALSE	FALSE	FALSE	FALSE	(Cattle_milk yield∩Cattle_ fat percentage∩Cattle_ fat yield∩Cattle_ protein percentage∩Cattle_ protein yield)∖(WDLvsWGH∪Sheep_milk yield∪Sheep_ fat percentage∪Sheep_ protein percentage∪Goat_milk protein yield)	ALDH5A1, ARHGAP26, ASB5, AURKA, CACNG5, COL4A4, CSGALNACT1, CTNNA3, DACH1, DCUN1D1, FUT10, MAML3, NCSTN, NRG3, NRSN2, PCIF1, PEA15, SEC24D, SERPINB5, TBC1D9, WDR17, ZBP1, ZNF335, ZNF45	24
FALSE	FALSE	TRUE	FALSE	FALSE	FALSE	FALSE	FALSE	FALSE	FALSE	(Cattle_ fat percentage)∖(WDLvsWGH∪Cattle_milk yield∪Cattle_ fat yield∪Cattle_ protein percentage∪Cattle_ protein yield∪Sheep_milk yield∪Sheep_ fat percentage∪Sheep_ protein percentage∪Goat_milk protein yield)	ANTXR1, ARHGAP25, CAPN14, CD9, CSMD2, CSN@, DIP2C, GARIN2, GLI4, GSDMD, ITSN2, LOC789384, LY6H, MAN1A2, MND1, NAPRT, OLFM4, PLEK, PYCR3, RAB4A, TRIM68, WDPCP, ZFAT, ZNF34	24
FALSE	FALSE	TRUE	TRUE	FALSE	FALSE	FALSE	TRUE	FALSE	FALSE	(Cattle_ fat percentage∩Cattle_ fat yield∩Sheep_ fat percentage)∖(WDLvsWGH∪Cattle_milk yield∪Cattle_ protein percentage∪Cattle_ protein yield∪Sheep_milk yield∪Sheep_ protein percentage∪Goat_milk protein yield)	A2ML1, AASDHPPT, AGPAT6, BCL2L14, CCDC57, CSTF3, DERA, EMP1, GRIA4, GRIN2B, KCNQ3, LOC100848575, LOC101908561, LOC104972567, OPLAH, PAH, PIK3C2G, PLEKHA5, RERG, RFX4, SLC15A5, ST3GAL1, ST8SIA1	23
FALSE	FALSE	FALSE	FALSE	TRUE	FALSE	FALSE	FALSE	FALSE	FALSE	(Cattle_ protein percentage)∖(WDLvsWGH∪Cattle_milk yield∪Cattle_ fat percentage∪Cattle_ fat yield∪Cattle_ protein yield∪Sheep_milk yield∪Sheep_ fat percentage∪Sheep_ protein percentage∪Goat_milk protein yield)	ADAMTS6, ATP1A3, BSND, CC2D1A, EPHB1, FRMD6, FRYL, GRIA3, HSD17B14, MCUB, MEF2C, NDUFAF1, RAD51, RMND5B, RTF1, SLC22A6, TGM7, TRABD2B, VIT	19
FALSE	TRUE	TRUE	FALSE	TRUE	TRUE	TRUE	TRUE	TRUE	TRUE	(Cattle_milk yield∩Cattle_ fat percentage∩Cattle_ protein percentage∩Cattle_ protein yield∩Sheep_milk yield∩Sheep_ fat percentage∩Sheep_ protein percentage∩Goat_milk protein yield)∖(WDLvsWGH∪Cattle_ fat yield)	ACO2, ARHGAP39, ARID5B, BCAT1, CCND3, CYP27A1, FABP4, FCGR2, GNAS, HCN1, OAS1Z, PAEP, PARP12, RUNX2, STAT1, STAT5A	16
FALSE	FALSE	TRUE	TRUE	TRUE	TRUE	FALSE	TRUE	TRUE	TRUE	(Cattle_ fat percentage∩Cattle_ fat yield∩Cattle_ protein percentage∩Cattle_ protein yield∩Sheep_ fat percentage∩Sheep_ protein percentage∩Goat_milk protein yield)∖(WDLvsWGH∪Cattle_milk yield∪Sheep_milk yield)	APBB2, CCDC91, CNTN5, HERC6, HPSE2, IL1RAPL2, KSR2, LAP3, NALCN, NBAS, NPC1, PDGFRB, SCRN1, SLCO1A2, SYN3, SYT3	16
FALSE	TRUE	FALSE	TRUE	FALSE	TRUE	FALSE	FALSE	FALSE	FALSE	(Cattle_milk yield∩Cattle_ fat yield∩Cattle_ protein yield)∖(WDLvsWGH∪Cattle_ fat percentage∪Cattle_ protein percentage∪Sheep_milk yield∪Sheep_ fat percentage∪Sheep_ protein percentage∪Goat_milk protein yield)	BAG2, GPM6B, KCNT1, LIN7A, LIPT2, NSD2, PHKA2, PTBP2, RNF10, SEC23IP, SUCLG2, TANK, TRAF3IP2, UBOX5, UHRF2	15
FALSE	TRUE	FALSE	TRUE	TRUE	TRUE	TRUE	FALSE	TRUE	TRUE	(Cattle_milk yield∩Cattle_ fat yield∩Cattle_ protein percentage∩Cattle_ protein yield∩Sheep_milk yield∩Sheep_ protein percentage∩Goat_milk protein yield)∖(WDLvsWGH∪Cattle_ fat percentage∪Sheep_ fat percentage)	ARNTL, ATF3, CSN3, IL8, ITGA1, LOC104968898, PARM1, PPP2R2B, RETSAT, SLC4A4, SOWAHB, SRC, TCF7L2, UGT2A1	14
FALSE	FALSE	FALSE	TRUE	FALSE	TRUE	FALSE	FALSE	FALSE	TRUE	(Cattle_ fat yield∩Cattle_ protein yield∩Goat_milk protein yield)∖(WDLvsWGH∪Cattle_milk yield∪Cattle_ fat percentage∪Cattle_ protein percentage∪Sheep_milk yield∪Sheep_ fat percentage∪Sheep_ protein percentage)	AAAS, ANKRD44, ARHGEF28, B4GALNT3, CYP21, DIS3L2, EXOC4, LOC617565, MSTN, NDRG4, NINJ2, PITRM1, SLC24A4, STIM1	14
FALSE	FALSE	TRUE	TRUE	TRUE	FALSE	FALSE	FALSE	FALSE	FALSE	(Cattle_ fat percentage∩Cattle_ fat yield∩Cattle_ protein percentage)∖(WDLvsWGH∪Cattle_milk yield∪Cattle_ protein yield∪Sheep_milk yield∪Sheep_ fat percentage∪Sheep_ protein percentage∪Goat_milk protein yield)	ACOXL, ARHGEF9, ARPIN, KHDRBS2, RNF157, SART3, SLC25A12, SUN2, SYTL5	9
FALSE	TRUE	TRUE	TRUE	TRUE	FALSE	TRUE	TRUE	TRUE	FALSE	(Cattle_milk yield∩Cattle_ fat percentage∩Cattle_ fat yield∩Cattle_ protein percentage∩Sheep_milk yield∩Sheep_ fat percentage∩Sheep_ protein percentage)∖(WDLvsWGH∪Cattle_ protein yield∪Goat_milk protein yield)	CPSF1, DENND3, IGFBP7, LIPA, MGP, PTPRO, UGT1A6	7
FALSE	FALSE	FALSE	TRUE	TRUE	TRUE	FALSE	FALSE	FALSE	FALSE	(Cattle_ fat yield∩Cattle_ protein percentage∩Cattle_ protein yield)∖(WDLvsWGH∪Cattle_milk yield∪Cattle_ fat percentage∪Sheep_milk yield∪Sheep_ fat percentage∪Sheep_ protein percentage∪Goat_milk protein yield)	C18H19ORF47, EIF2B3, HHAT, SEC22A, TBC1D12, UBE2E2, VWA8	7
FALSE	TRUE	FALSE	FALSE	TRUE	TRUE	TRUE	FALSE	TRUE	TRUE	(Cattle_milk yield∩Cattle_ protein percentage∩Cattle_ protein yield∩Sheep_milk yield∩Sheep_ protein percentage∩Goat_milk protein yield)∖(WDLvsWGH∪Cattle_ fat percentage∪Cattle_ fat yield∪Sheep_ fat percentage)	BICRAL, CCL2, CDH4, DCK, RUFY3, SCD	6
FALSE	TRUE	TRUE	TRUE	FALSE	TRUE	TRUE	TRUE	FALSE	TRUE	(Cattle_milk yield∩Cattle_ fat percentage∩Cattle_ fat yield∩Cattle_ protein yield∩Sheep_milk yield∩Sheep_ fat percentage∩Goat_milk protein yield)∖(WDLvsWGH∪Cattle_ protein percentage∪Sheep_ protein percentage)	CRACR2A, KCNIP4, NGFR, PCDHA13, SAA2, TBCD	6
FALSE	FALSE	TRUE	FALSE	TRUE	FALSE	FALSE	FALSE	FALSE	FALSE	(Cattle_ fat percentage∩Cattle_ protein percentage)∖(WDLvsWGH∪Cattle_milk yield∪Cattle_ fat yield∪Cattle_ protein yield∪Sheep_milk yield∪Sheep_ fat percentage∪Sheep_ protein percentage∪Goat_milk protein yield)	ABHD2, CCDC141, COL6A1, KDM6A, NFIX, ZNF592	6
FALSE	FALSE	FALSE	FALSE	TRUE	TRUE	FALSE	FALSE	TRUE	TRUE	(Cattle_ protein percentage∩Cattle_ protein yield∩Sheep_ protein percentage∩Goat_milk protein yield)∖(WDLvsWGH∪Cattle_milk yield∪Cattle_ fat percentage∪Cattle_ fat yield∪Sheep_milk yield∪Sheep_ fat percentage)	FNDC3B, LARP4B, MRPS28, NLK, UBR5	5
FALSE	TRUE	TRUE	FALSE	FALSE	TRUE	TRUE	TRUE	FALSE	TRUE	(Cattle_milk yield∩Cattle_ fat percentage∩Cattle_ protein yield∩Sheep_milk yield∩Sheep_ fat percentage∩Goat_milk protein yield)∖(WDLvsWGH∪Cattle_ fat yield∪Cattle_ protein percentage∪Sheep_ protein percentage)	CCNB1, CD4, DPP10, LALBA, PRKDC	5
FALSE	TRUE	TRUE	TRUE	FALSE	FALSE	TRUE	TRUE	FALSE	FALSE	(Cattle_milk yield∩Cattle_ fat percentage∩Cattle_ fat yield∩Sheep_milk yield∩Sheep_ fat percentage)∖(WDLvsWGH∪Cattle_ protein percentage∪Cattle_ protein yield∪Sheep_ protein percentage∪Goat_milk protein yield)	ARRB1, CLU, GUCY2C, HSF1, ITPR2	5
FALSE	TRUE	FALSE	TRUE	FALSE	FALSE	TRUE	FALSE	FALSE	FALSE	(Cattle_milk yield∩Cattle_ fat yield∩Sheep_milk yield)∖(WDLvsWGH∪Cattle_ fat percentage∪Cattle_ protein percentage∪Cattle_ protein yield∪Sheep_ fat percentage∪Sheep_ protein percentage∪Goat_milk protein yield)	ACAT2, FGF2, LOC101906736, PPME1, RASAL1	5
TRUE	TRUE	FALSE	FALSE	FALSE	FALSE	TRUE	FALSE	FALSE	FALSE	(WDLvsWGH∩Cattle_milk yield∩Sheep_milk yield)∖(Cattle_ fat percentage∪Cattle_ fat yield∪Cattle_ protein percentage∪Cattle_ protein yield∪Sheep_ fat percentage∪Sheep_ protein percentage∪Goat_milk protein yield)	ARL4A, KIF19, KMT2D, MPP7, PGLYRP1	5
TRUE	TRUE	TRUE	TRUE	TRUE	TRUE	TRUE	TRUE	TRUE	TRUE	WDLvsWGH∩Cattle_milk yield∩Cattle_ fat percentage∩Cattle_ fat yield∩Cattle_ protein percentage∩Cattle_ protein yield∩Sheep_milk yield∩Sheep_ fat percentage∩Sheep_ protein percentage∩Goat_milk protein yield	IGF2, LTF, NR4A1, SLC8A1	4
TRUE	FALSE	TRUE	FALSE	FALSE	FALSE	FALSE	TRUE	FALSE	FALSE	(WDLvsWGH∩Cattle_ fat percentage∩Sheep_ fat percentage)∖(Cattle_milk yield∪Cattle_ fat yield∪Cattle_ protein percentage∪Cattle_ protein yield∪Sheep_milk yield∪Sheep_ protein percentage∪Goat_milk protein yield)	ERCC6L2, HERC5, LRP6, SOX5	4
FALSE	TRUE	FALSE	TRUE	TRUE	TRUE	FALSE	FALSE	FALSE	FALSE	(Cattle_milk yield∩Cattle_ fat yield∩Cattle_ protein percentage∩Cattle_ protein yield)∖(WDLvsWGH∪Cattle_ fat percentage∪Sheep_milk yield∪Sheep_ fat percentage∪Sheep_ protein percentage∪Goat_milk protein yield)	ARHGAP22, ARHGAP6, ARSG, SECISBP2	4
FALSE	FALSE	TRUE	TRUE	FALSE	TRUE	FALSE	FALSE	FALSE	FALSE	(Cattle_ fat percentage∩Cattle_ fat yield∩Cattle_ protein yield)∖(WDLvsWGH∪Cattle_milk yield∪Cattle_ protein percentage∪Sheep_milk yield∪Sheep_ fat percentage∪Sheep_ protein percentage∪Goat_milk protein yield)	APLF, CCDC69, HPCAL1, MCM8	4
FALSE	FALSE	FALSE	TRUE	FALSE	TRUE	FALSE	FALSE	FALSE	FALSE	(Cattle_ fat yield∩Cattle_ protein yield)∖(WDLvsWGH∪Cattle_milk yield∪Cattle_ fat percentage∪Cattle_ protein percentage∪Sheep_milk yield∪Sheep_ fat percentage∪Sheep_ protein percentage∪Goat_milk protein yield)	ARHGEF12, DTNB, ROCK2, SMYD1	4
FALSE	TRUE	FALSE	FALSE	FALSE	TRUE	FALSE	FALSE	FALSE	FALSE	(Cattle_milk yield∩Cattle_ protein yield)∖(WDLvsWGH∪Cattle_ fat percentage∪Cattle_ fat yield∪Cattle_ protein percentage∪Sheep_milk yield∪Sheep_ fat percentage∪Sheep_ protein percentage∪Goat_milk protein yield)	ALKBH2, LETM1, MAGI1, PIBF1	4
FALSE	FALSE	TRUE	TRUE	FALSE	FALSE	FALSE	FALSE	FALSE	FALSE	(Cattle_ fat percentage∩Cattle_ fat yield)∖(WDLvsWGH∪Cattle_milk yield∪Cattle_ protein percentage∪Cattle_ protein yield∪Sheep_milk yield∪Sheep_ fat percentage∪Sheep_ protein percentage∪Goat_milk protein yield)	CERS6, MSN, SPATA3, ZBTB39	4
TRUE	TRUE	TRUE	FALSE	TRUE	TRUE	TRUE	TRUE	TRUE	TRUE	(WDLvsWGH∩Cattle_milk yield∩Cattle_ fat percentage∩Cattle_ protein percentage∩Cattle_ protein yield∩Sheep_milk yield∩Sheep_ fat percentage∩Sheep_ protein percentage∩Goat_milk protein yield)∖(Cattle_ fat yield)	IFIH1, KHDRBS3, TGM2	3
FALSE	FALSE	FALSE	TRUE	TRUE	TRUE	FALSE	FALSE	TRUE	TRUE	(Cattle_ fat yield∩Cattle_ protein percentage∩Cattle_ protein yield∩Sheep_ protein percentage∩Goat_milk protein yield)∖(WDLvsWGH∪Cattle_milk yield∪Cattle_ fat percentage∪Sheep_milk yield∪Sheep_ fat percentage)	MACROD2, MED28, STK3	3
TRUE	FALSE	TRUE	TRUE	FALSE	TRUE	FALSE	TRUE	FALSE	TRUE	(WDLvsWGH∩Cattle_ fat percentage∩Cattle_ fat yield∩Cattle_ protein yield∩Sheep_ fat percentage∩Goat_milk protein yield)∖(Cattle_milk yield∪Cattle_ protein percentage∪Sheep_milk yield∪Sheep_ protein percentage)	ABCC9, SERPINA1, TNFSF10	3
TRUE	FALSE	FALSE	FALSE	FALSE	TRUE	FALSE	FALSE	FALSE	TRUE	(WDLvsWGH∩Cattle_ protein yield∩Goat_milk protein yield)∖(Cattle_milk yield∪Cattle_ fat percentage∪Cattle_ fat yield∪Cattle_ protein percentage∪Sheep_milk yield∪Sheep_ fat percentage∪Sheep_ protein percentage)	GABBR1, HSPA12A, TRIM56	3
FALSE	TRUE	TRUE	FALSE	FALSE	FALSE	TRUE	TRUE	FALSE	FALSE	(Cattle_milk yield∩Cattle_ fat percentage∩Sheep_milk yield∩Sheep_ fat percentage)∖(WDLvsWGH∪Cattle_ fat yield∪Cattle_ protein percentage∪Cattle_ protein yield∪Sheep_ protein percentage∪Goat_milk protein yield)	BTN1A1, ELOVL6, PRL	3
FALSE	TRUE	TRUE	TRUE	FALSE	TRUE	FALSE	FALSE	FALSE	FALSE	(Cattle_milk yield∩Cattle_ fat percentage∩Cattle_ fat yield∩Cattle_ protein yield)∖(WDLvsWGH∪Cattle_ protein percentage∪Sheep_milk yield∪Sheep_ fat percentage∪Sheep_ protein percentage∪Goat_milk protein yield)	EBF1, PHF20, PRRX2	3
FALSE	FALSE	TRUE	TRUE	FALSE	TRUE	FALSE	TRUE	FALSE	TRUE	(Cattle_ fat percentage∩Cattle_ fat yield∩Cattle_ protein yield∩Sheep_ fat percentage∩Goat_milk protein yield)∖(WDLvsWGH∪Cattle_milk yield∪Cattle_ protein percentage∪Sheep_milk yield∪Sheep_ protein percentage)	NT5E, SLIT3	2
FALSE	FALSE	TRUE	FALSE	FALSE	TRUE	FALSE	TRUE	FALSE	TRUE	(Cattle_ fat percentage∩Cattle_ protein yield∩Sheep_ fat percentage∩Goat_milk protein yield)∖(WDLvsWGH∪Cattle_milk yield∪Cattle_ fat yield∪Cattle_ protein percentage∪Sheep_milk yield∪Sheep_ protein percentage)	AURKB, PLCE1	2
TRUE	TRUE	FALSE	TRUE	FALSE	TRUE	TRUE	FALSE	FALSE	TRUE	(WDLvsWGH∩Cattle_milk yield∩Cattle_ fat yield∩Cattle_ protein yield∩Sheep_milk yield∩Goat_milk protein yield)∖(Cattle_ fat percentage∪Cattle_ protein percentage∪Sheep_ fat percentage∪Sheep_ protein percentage)	ERC1, TMCC3	2
TRUE	FALSE	FALSE	TRUE	FALSE	TRUE	FALSE	FALSE	FALSE	TRUE	(WDLvsWGH∩Cattle_ fat yield∩Cattle_ protein yield∩Goat_milk protein yield)∖(Cattle_milk yield∪Cattle_ fat percentage∪Cattle_ protein percentage∪Sheep_milk yield∪Sheep_ fat percentage∪Sheep_ protein percentage)	ANK1, CACUL1	2
TRUE	TRUE	TRUE	TRUE	TRUE	FALSE	TRUE	TRUE	TRUE	FALSE	(WDLvsWGH∩Cattle_milk yield∩Cattle_ fat percentage∩Cattle_ fat yield∩Cattle_ protein percentage∩Sheep_milk yield∩Sheep_ fat percentage∩Sheep_ protein percentage)∖(Cattle_ protein yield∪Goat_milk protein yield)	EPS8, SPP1	2
TRUE	TRUE	TRUE	FALSE	TRUE	FALSE	TRUE	TRUE	TRUE	FALSE	(WDLvsWGH∩Cattle_milk yield∩Cattle_ fat percentage∩Cattle_ protein percentage∩Sheep_milk yield∩Sheep_ fat percentage∩Sheep_ protein percentage)∖(Cattle_ fat yield∪Cattle_ protein yield∪Goat_milk protein yield)	DAB2, RAI14	2
FALSE	FALSE	TRUE	TRUE	TRUE	FALSE	FALSE	TRUE	TRUE	FALSE	(Cattle_ fat percentage∩Cattle_ fat yield∩Cattle_ protein percentage∩Sheep_ fat percentage∩Sheep_ protein percentage)∖(WDLvsWGH∪Cattle_milk yield∪Cattle_ protein yield∪Sheep_milk yield∪Goat_milk protein yield)	LPL, MGST1	2
FALSE	TRUE	FALSE	TRUE	TRUE	FALSE	TRUE	FALSE	TRUE	FALSE	(Cattle_milk yield∩Cattle_ fat yield∩Cattle_ protein percentage∩Sheep_milk yield∩Sheep_ protein percentage)∖(WDLvsWGH∪Cattle_ fat percentage∪Cattle_ protein yield∪Sheep_ fat percentage∪Goat_milk protein yield)	CENPC, SHROOM3	2
FALSE	FALSE	TRUE	FALSE	TRUE	TRUE	FALSE	FALSE	FALSE	FALSE	(Cattle_ fat percentage∩Cattle_ protein percentage∩Cattle_ protein yield)∖(WDLvsWGH∪Cattle_milk yield∪Cattle_ fat yield∪Sheep_milk yield∪Sheep_ fat percentage∪Sheep_ protein percentage∪Goat_milk protein yield)	DOK6, RASGRP3	2
TRUE	TRUE	FALSE	TRUE	FALSE	TRUE	FALSE	FALSE	FALSE	FALSE	(WDLvsWGH∩Cattle_milk yield∩Cattle_ fat yield∩Cattle_ protein yield)∖(Cattle_ fat percentage∪Cattle_ protein percentage∪Sheep_milk yield∪Sheep_ fat percentage∪Sheep_ protein percentage∪Goat_milk protein yield)	RBM47, SHROOM2	2
FALSE	FALSE	FALSE	TRUE	TRUE	FALSE	FALSE	FALSE	FALSE	FALSE	(Cattle_ fat yield∩Cattle_ protein percentage)∖(WDLvsWGH∪Cattle_milk yield∪Cattle_ fat percentage∪Cattle_ protein yield∪Sheep_milk yield∪Sheep_ fat percentage∪Sheep_ protein percentage∪Goat_milk protein yield)	CPSF3, PMP22	2
FALSE	TRUE	FALSE	TRUE	FALSE	FALSE	FALSE	FALSE	FALSE	FALSE	(Cattle_milk yield∩Cattle_ fat yield)∖(WDLvsWGH∪Cattle_ fat percentage∪Cattle_ protein percentage∪Cattle_ protein yield∪Sheep_milk yield∪Sheep_ fat percentage∪Sheep_ protein percentage∪Goat_milk protein yield)	ADCY3, NCOA1	2
FALSE	FALSE	TRUE	FALSE	TRUE	TRUE	FALSE	TRUE	TRUE	TRUE	(Cattle_ fat percentage∩Cattle_ protein percentage∩Cattle_ protein yield∩Sheep_ fat percentage∩Sheep_ protein percentage∩Goat_milk protein yield)∖(WDLvsWGH∪Cattle_milk yield∪Cattle_ fat yield∪Sheep_milk yield)	RGS22	1
TRUE	TRUE	TRUE	FALSE	FALSE	TRUE	TRUE	TRUE	FALSE	TRUE	(WDLvsWGH∩Cattle_milk yield∩Cattle_ fat percentage∩Cattle_ protein yield∩Sheep_milk yield∩Sheep_ fat percentage∩Goat_milk protein yield)∖(Cattle_ fat yield∪Cattle_ protein percentage∪Sheep_ protein percentage)	NCKAP5	1
TRUE	FALSE	TRUE	TRUE	TRUE	FALSE	FALSE	TRUE	TRUE	FALSE	(WDLvsWGH∩Cattle_ fat percentage∩Cattle_ fat yield∩Cattle_ protein percentage∩Sheep_ fat percentage∩Sheep_ protein percentage)∖(Cattle_milk yield∪Cattle_ protein yield∪Sheep_milk yield∪Goat_milk protein yield)	PARD3	1
TRUE	FALSE	TRUE	FALSE	TRUE	FALSE	FALSE	TRUE	TRUE	FALSE	(WDLvsWGH∩Cattle_ fat percentage∩Cattle_ protein percentage∩Sheep_ fat percentage∩Sheep_ protein percentage)∖(Cattle_milk yield∪Cattle_ fat yield∪Cattle_ protein yield∪Sheep_milk yield∪Goat_milk protein yield)	FYB	1
FALSE	FALSE	FALSE	TRUE	TRUE	FALSE	FALSE	FALSE	TRUE	FALSE	(Cattle_ fat yield∩Cattle_ protein percentage∩Sheep_ protein percentage)∖(WDLvsWGH∪Cattle_milk yield∪Cattle_ fat percentage∪Cattle_ protein yield∪Sheep_milk yield∪Sheep_ fat percentage∪Goat_milk protein yield)	ACSBG2	1
TRUE	FALSE	FALSE	FALSE	TRUE	FALSE	FALSE	FALSE	TRUE	FALSE	(WDLvsWGH∩Cattle_ protein percentage∩Sheep_ protein percentage)∖(Cattle_milk yield∪Cattle_ fat percentage∪Cattle_ fat yield∪Cattle_ protein yield∪Sheep_milk yield∪Sheep_ fat percentage∪Goat_milk protein yield)	CENPQ	1
TRUE	TRUE	TRUE	FALSE	FALSE	FALSE	TRUE	TRUE	FALSE	FALSE	(WDLvsWGH∩Cattle_milk yield∩Cattle_ fat percentage∩Sheep_milk yield∩Sheep_ fat percentage)∖(Cattle_ fat yield∪Cattle_ protein percentage∪Cattle_ protein yield∪Sheep_ protein percentage∪Goat_milk protein yield)	TG	1
FALSE	FALSE	FALSE	FALSE	FALSE	FALSE	FALSE	TRUE	FALSE	FALSE	(Sheep_ fat percentage)∖(WDLvsWGH∪Cattle_milk yield∪Cattle_ fat percentage∪Cattle_ fat yield∪Cattle_ protein percentage∪Cattle_ protein yield∪Sheep_milk yield∪Sheep_ protein percentage∪Goat_milk protein yield)	CSN	1
TRUE	TRUE	FALSE	TRUE	FALSE	FALSE	TRUE	FALSE	FALSE	FALSE	(WDLvsWGH∩Cattle_milk yield∩Cattle_ fat yield∩Sheep_milk yield)∖(Cattle_ fat percentage∪Cattle_ protein percentage∪Cattle_ protein yield∪Sheep_ fat percentage∪Sheep_ protein percentage∪Goat_milk protein yield)	ABCA1	1
TRUE	FALSE	TRUE	TRUE	TRUE	TRUE	FALSE	FALSE	FALSE	FALSE	(WDLvsWGH∩Cattle_ fat percentage∩Cattle_ fat yield∩Cattle_ protein percentage∩Cattle_ protein yield)∖(Cattle_milk yield∪Sheep_milk yield∪Sheep_ fat percentage∪Sheep_ protein percentage∪Goat_milk protein yield)	MAOB	1
TRUE	FALSE	FALSE	TRUE	TRUE	TRUE	FALSE	FALSE	FALSE	FALSE	(WDLvsWGH∩Cattle_ fat yield∩Cattle_ protein percentage∩Cattle_ protein yield)∖(Cattle_milk yield∪Cattle_ fat percentage∪Sheep_milk yield∪Sheep_ fat percentage∪Sheep_ protein percentage∪Goat_milk protein yield)	SFXN4	1
FALSE	FALSE	FALSE	FALSE	TRUE	TRUE	FALSE	FALSE	FALSE	FALSE	(Cattle_ protein percentage∩Cattle_ protein yield)∖(WDLvsWGH∪Cattle_milk yield∪Cattle_ fat percentage∪Cattle_ fat yield∪Sheep_milk yield∪Sheep_ fat percentage∪Sheep_ protein percentage∪Goat_milk protein yield)	TCF20	1
FALSE	FALSE	FALSE	FALSE	FALSE	TRUE	FALSE	FALSE	FALSE	FALSE	(Cattle_ protein yield)∖(WDLvsWGH∪Cattle_milk yield∪Cattle_ fat percentage∪Cattle_ fat yield∪Cattle_ protein percentage∪Sheep_milk yield∪Sheep_ fat percentage∪Sheep_ protein percentage∪Goat_milk protein yield)	SH2D2A	1
TRUE	FALSE	FALSE	TRUE	FALSE	FALSE	FALSE	FALSE	FALSE	FALSE	(WDLvsWGH∩Cattle_ fat yield)∖(Cattle_milk yield∪Cattle_ fat percentage∪Cattle_ protein percentage∪Cattle_ protein yield∪Sheep_milk yield∪Sheep_ fat percentage∪Sheep_ protein percentage∪Goat_milk protein yield)	TMTC1	1
TRUE	FALSE	TRUE	FALSE	FALSE	FALSE	FALSE	FALSE	FALSE	FALSE	(WDLvsWGH∩Cattle_ fat percentage)∖(Cattle_milk yield∪Cattle_ fat yield∪Cattle_ protein percentage∪Cattle_ protein yield∪Sheep_milk yield∪Sheep_ fat percentage∪Sheep_ protein percentage∪Goat_milk protein yield)	AAK1	1

## Sheet: Result_RSQvsCRQ
RSQvsCRQ	Cattle_milk yield	Cattle_ fat percentage	Cattle_ fat yield	Cattle_ protein percentage	Cattle_ protein yield	Sheep_milk yield	Sheep_ fat percentage	Sheep_ protein percentage	Goat_milk protein yield	..set..	..values..	..count..
TRUE	FALSE	FALSE	FALSE	FALSE	FALSE	FALSE	FALSE	FALSE	FALSE	(RSQvsCRQ)∖(Cattle_milk yield∪Cattle_ fat percentage∪Cattle_ fat yield∪Cattle_ protein percentage∪Cattle_ protein yield∪Sheep_milk yield∪Sheep_ fat percentage∪Sheep_ protein percentage∪Goat_milk protein yield)	ABCA8, ABHD8, ADAMTS13, ADRA2C, AGR3, AKAP12, AMPH, ANKLE1, ANKUB1, APOB, ARHGAP29, ARL15, ARMC12, ASPHD2, ASPRV1, ATP11B, ATP8A1, BAI1, BSPRY, C4BPB, CA2, CALD1, CAPN5, CCDC62, CCDC83, CD300LD, CD55, CD96, CDHR1, CDKN1C, CEBPE, CENPU, CFAP36, CFAP43, CFD, CLEC1A, CLSTN3, COLQ, CPT1B, CPXM2, CREG1, CSDC2, CSPG4, CXCL14, DAPK1, DBF4, DDIAS, DGKH, DLEC1, DNAH1, DOCK9, DSCAML1, EHD2, ENPP6, EPB42, E…	242
FALSE	FALSE	FALSE	TRUE	FALSE	FALSE	FALSE	FALSE	FALSE	FALSE	(Cattle_ fat yield)∖(RSQvsCRQ∪Cattle_milk yield∪Cattle_ fat percentage∪Cattle_ protein percentage∪Cattle_ protein yield∪Sheep_milk yield∪Sheep_ fat percentage∪Sheep_ protein percentage∪Goat_milk protein yield)	ABTB2, ACTE1, AMN1, ANO2, ANO3, ANXA9, ARAP1, ARMC1, ASCL1, BBOX1, BIN2, BTRC, C2CD3, C2CD5, CACNA1C, CAPRIN1, CASC1, CDCA2, CERS5, CHST11, CHUK, CKAP4, CLEC4A, CNOT1, CNST, COL1A2, COX15, CRTAC1, CTNNA2, CUL2, DCDC1, DCHS1, DNAJC24, DNMBP, EP400, FAM168A, FBF1, FER1L5, FGD4, FTO, GASK1B, GBF1, GHRL, GLT8D2, GRIK2, IL2RB, IL8R, KAZN, KCTD16, KDM3B, KLHL1, KRT75, LAMA4, LDLRAD3, LGI1, LMNTD1, LOC1…	111
FALSE	FALSE	FALSE	FALSE	TRUE	FALSE	FALSE	FALSE	TRUE	FALSE	(Cattle_ protein percentage∩Sheep_ protein percentage)∖(RSQvsCRQ∪Cattle_milk yield∪Cattle_ fat percentage∪Cattle_ fat yield∪Cattle_ protein yield∪Sheep_milk yield∪Sheep_ fat percentage∪Goat_milk protein yield)	ADAM15, ADAMTS17, ADARB2, ANGPT1, APH1B, APOA4, ARHGEF2, ART3, AZIN1, BAALC, BCL2L12, BOLA-DRB1, BSP3, CACNG2, CD101, CD160, CDS2, CENPQ, CHN2, COA1, CTCFL, CXCL10, DCST2, DENND4B, DIDO1, DPY19L4, DPYS, FBXO43, FCER1G, FCSK, FUT1, GON4L, GOSR2, GRAMD4, HFM1, HIF1A, HSTN, IL7, INTS8, LAPTM4B, LOC100138004, LOC101904405, LOC101904633, LOC104971520, LOC104974103, LOC528329, LOC617979, LOC781553, LOC…	95
FALSE	FALSE	FALSE	FALSE	FALSE	TRUE	FALSE	FALSE	FALSE	TRUE	(Cattle_ protein yield∩Goat_milk protein yield)∖(RSQvsCRQ∪Cattle_milk yield∪Cattle_ fat percentage∪Cattle_ fat yield∪Cattle_ protein percentage∪Sheep_milk yield∪Sheep_ fat percentage∪Sheep_ protein percentage)	ADAM12, ANCR, ANKRD54, ARF3, ATF6B, ATP6V0A4, BOP1, C16H1ORF105, CA8, CACNA2D3, CARMIL1, CD27, CLCA2, CNTN1, CPNE5, CSNK1A1, CTBP2, DNAJC12, EMX2, ENO4, ETV1, FANK1, FST, GABBR1, GABBR2, GCNT3, GRIN3A, GRK5, GSTA3, HMGA2, LOC101905166, LOC104973254, LOC781710, LOC786372, LOC786706, LOC786987, LPHN2, MEGF6, MICALL1, MRPS27, MSH5, MTF2, NARS2, NCR3, NFKBIL1, NOTCH4, NRXN3, NTM, OR12D2, PALMD, PDE7B…	78
FALSE	TRUE	TRUE	TRUE	TRUE	TRUE	TRUE	TRUE	TRUE	TRUE	(Cattle_milk yield∩Cattle_ fat percentage∩Cattle_ fat yield∩Cattle_ protein percentage∩Cattle_ protein yield∩Sheep_milk yield∩Sheep_ fat percentage∩Sheep_ protein percentage∩Goat_milk protein yield)∖(RSQvsCRQ)	ABCG2, ACACB, ADGRB1, AGO2, ANKRD17, CDKN1A, COL22A1, CSAD, CSN1S1, CSN2, CYHR1, DDIT3, DGAT1, DOCK5, EEF1D, EPPK1, ERBB2, FADS2, FAM134B, FAM135B, FASN, FBLN5, FHIT, GABARAPL1, GH1, GHR, GML, GPR20, HSPA8, IDH1, IGF1, IGF1R, IGF2, IQANK1, IRF9, ITGB1BP1, KCNK9, LEP, LOC100848939, LOC101901918, LOC787628, LPIN1, LY6E, MAF1, MAPK15, MOCS1, MROH1, MTMR3, NT5DC3, NUCB2, PDE1B, PLEC, PPARGC1A, PPP1R1…	73
FALSE	TRUE	FALSE	FALSE	FALSE	FALSE	TRUE	FALSE	FALSE	FALSE	(Cattle_milk yield∩Sheep_milk yield)∖(RSQvsCRQ∪Cattle_ fat percentage∪Cattle_ fat yield∪Cattle_ protein percentage∪Cattle_ protein yield∪Sheep_ fat percentage∪Sheep_ protein percentage∪Goat_milk protein yield)	ABCA7, ANKRD52, ARFGEF1, ARFGEF3, ARHGAP35, ARL4A, ATP1A1, BMPR1A, BOLA-DRB3, CACNA1D, CEP63, CNPY3, CORO1C, DNAJC21, FBXL6, FBXO11, FCHSD2, FOXF2, GCM1, GRID2, HIVEP3, IL2, IL20RA, INSIG1, IREB2, KIF19, KMT2D, LAMA3, LRBA, LRP1, MAML2, MAP1B, MBP, MPP7, MRTFA, NPY, PAIP1, PEX2, PKIA, PRPH, RASSF6, SCRT1, SELE, SELL, SELP, SLC24A2, SLC27A1, SLC51A, SLC52A2, SLC8B1, SREBF1, SSBP2, STMN2, TANC2, TD…	64
FALSE	FALSE	TRUE	FALSE	FALSE	FALSE	FALSE	TRUE	FALSE	FALSE	(Cattle_ fat percentage∩Sheep_ fat percentage)∖(RSQvsCRQ∪Cattle_milk yield∪Cattle_ fat yield∪Cattle_ protein percentage∪Cattle_ protein yield∪Sheep_milk yield∪Sheep_ protein percentage∪Goat_milk protein yield)	C1R, CCN4, CD2, CDH2, CLEC2B, CREBL2, EFR3A, EPHA6, ERCC6L2, ETV6, FAM83H, FP, GINS4, GPIHBP1, GRHL3, GSG1, HERC5, HSD17B3, KLHL41, LOC100299242, LOC100299732, LOC107131524, LOC107133100, LRP6, MANSC1, MYO16, NFIB, NPR3, NUP98, OCIAD2, OCLN, P4HA3, PHF20L1, PLBD1, PTRH1, RAI1, SDR16C5, SLC35F6, SLC8A3, SLCO1B3, SMCO3, SOX5, SREBP-1, SWT1, TSHB, VIPR2, ZDHHC17, ZNF484	48
FALSE	TRUE	FALSE	TRUE	FALSE	TRUE	TRUE	FALSE	FALSE	TRUE	(Cattle_milk yield∩Cattle_ fat yield∩Cattle_ protein yield∩Sheep_milk yield∩Goat_milk protein yield)∖(RSQvsCRQ∪Cattle_ fat percentage∪Cattle_ protein percentage∪Sheep_ fat percentage∪Sheep_ protein percentage)	AFF2, APP, ATF7, ATP5MC2, BEST3, CAST, CBX6, CD14, CENPE, CNNM2, CXCR1, ERC1, GC, GLYCAM1, HOXC8, IQSEC3, LOC100140490, LOC100140503, MYBPC1, NCKAP1L, NELL2, NOD2, PAK5, PALLD, PCED1B, PDE9A, PIGN, PKHD1, PLCB1, PLXNC1, PPM1H, PRMT8, PTPRR, PUS7L, ROBO1, SERPINA5, SLC22A7, SLC25A21, SLC6A13, THRSP, TMCC3, USP24	42
FALSE	TRUE	FALSE	FALSE	FALSE	TRUE	TRUE	FALSE	FALSE	TRUE	(Cattle_milk yield∩Cattle_ protein yield∩Sheep_milk yield∩Goat_milk protein yield)∖(RSQvsCRQ∪Cattle_ fat percentage∪Cattle_ fat yield∪Cattle_ protein percentage∪Sheep_ fat percentage∪Sheep_ protein percentage)	ADGRL3, AGBL4, ANO6, AVP, BCAR3, C5H12ORF40, CCDC18, CDKAL1, COL24A1, CYP7B1, DPYD, DZIP3, ERC2, FOXA3, FRS2, GALNT8, GFRA2, GYS2, HSD17B7, IL12RB2, KCNA6, LOC107132524, LOC615278, LRRC8D, MOXD1, NDUFA9, NPFFR2, RAB3IP, SLC38A1, SPATS2, SPIDR, STAT5B, TMPRSS11F, TPH1, TSPAN11, TULP3, ZFAND3	37
FALSE	TRUE	TRUE	FALSE	TRUE	FALSE	TRUE	TRUE	TRUE	FALSE	(Cattle_milk yield∩Cattle_ fat percentage∩Cattle_ protein percentage∩Sheep_milk yield∩Sheep_ fat percentage∩Sheep_ protein percentage)∖(RSQvsCRQ∪Cattle_ fat yield∪Cattle_ protein yield∪Goat_milk protein yield)	ADAMTS12, ATP1B2, BAIAP2, BRINP3, BYSL, C4A, C6, C7, CCL28, DAB2, DGKG, EFNA1, EGFLAM, EMB, FAM13A, IGFBP2, LGMN, LOC104975271, LOC104975277, MAP4K4, MRPL32, MTMR12, NIPBL, NNT, OXCT1, PARP8, PKD2, RAI14, RICTOR, SERPINA14, TLR4, TTC33, UGDH, VPS13B	34
FALSE	FALSE	TRUE	TRUE	TRUE	TRUE	FALSE	FALSE	FALSE	FALSE	(Cattle_ fat percentage∩Cattle_ fat yield∩Cattle_ protein percentage∩Cattle_ protein yield)∖(RSQvsCRQ∪Cattle_milk yield∪Sheep_milk yield∪Sheep_ fat percentage∪Sheep_ protein percentage∪Goat_milk protein yield)	ADAM2, CADPS2, CHRM3, COL4A6, CPA5, CUL3, DHX32, DOCK1, EGF, ENTHD1, EPB41L2, EXT1, FA2H, FRMD5, GSK3A, ITPK1, KDM4C, KMT2A, MAOB, MBNL3, NFAM1, NHSL1, PCBD1, PDE4D, PHF2, SEC63, SHANK2, SLC10A7, SREBF2, TENM2, TMC5, WWC3, ZNF407	33
FALSE	FALSE	TRUE	FALSE	TRUE	FALSE	FALSE	TRUE	TRUE	FALSE	(Cattle_ fat percentage∩Cattle_ protein percentage∩Sheep_ fat percentage∩Sheep_ protein percentage)∖(RSQvsCRQ∪Cattle_milk yield∪Cattle_ fat yield∪Cattle_ protein yield∪Sheep_milk yield∪Goat_milk protein yield)	APBA1, CACHD1, CPQ, ETS2, FYB, GBA, GDNF, GRHL2, LY6D, MATN2, MRPS30, MS4A8, OLR1, OSMR, PLCXD3, RNF19A, SCARB1, SDC2, SLC1A3, SPEF2, TBC1D1, TDRKH, TPCN1, TSPAN32, ZMYND11	25
FALSE	TRUE	FALSE	FALSE	TRUE	FALSE	TRUE	FALSE	TRUE	FALSE	(Cattle_milk yield∩Cattle_ protein percentage∩Sheep_milk yield∩Sheep_ protein percentage)∖(RSQvsCRQ∪Cattle_ fat percentage∪Cattle_ fat yield∪Cattle_ protein yield∪Sheep_ fat percentage∪Goat_milk protein yield)	BCO2, CDH6, CLIC5, DNAJC5, EPHA5, GUCA1A, LAMA5, LOC100296421, LOC104973829, LOC526979, MTG2, MYH10, NCF4, NDUFS4, OSBPL2, PRPF6, RBBP8NL, RPAP3, SLC17A9, SPAG1, TAF4, TPD52L2, UGT2B10, VANGL1, ZBTB46	25
FALSE	FALSE	TRUE	FALSE	FALSE	FALSE	FALSE	FALSE	FALSE	FALSE	(Cattle_ fat percentage)∖(RSQvsCRQ∪Cattle_milk yield∪Cattle_ fat yield∪Cattle_ protein percentage∪Cattle_ protein yield∪Sheep_milk yield∪Sheep_ fat percentage∪Sheep_ protein percentage∪Goat_milk protein yield)	AAK1, ANTXR1, ARHGAP25, CAPN14, CD9, CSMD2, CSN@, DIP2C, GARIN2, GLI4, GSDMD, ITSN2, LOC789384, LY6H, MAN1A2, MND1, NAPRT, OLFM4, PLEK, PYCR3, RAB4A, TRIM68, WDPCP, ZFAT, ZNF34	25
FALSE	TRUE	TRUE	TRUE	TRUE	TRUE	FALSE	FALSE	FALSE	FALSE	(Cattle_milk yield∩Cattle_ fat percentage∩Cattle_ fat yield∩Cattle_ protein percentage∩Cattle_ protein yield)∖(RSQvsCRQ∪Sheep_milk yield∪Sheep_ fat percentage∪Sheep_ protein percentage∪Goat_milk protein yield)	ALDH5A1, ARHGAP26, ASB5, AURKA, CACNG5, COL4A4, CSGALNACT1, CTNNA3, DACH1, DCUN1D1, FUT10, MAML3, NCSTN, NRG3, NRSN2, PCIF1, PEA15, SEC24D, SERPINB5, TBC1D9, WDR17, ZBP1, ZNF335, ZNF45	24
FALSE	FALSE	TRUE	TRUE	FALSE	FALSE	FALSE	TRUE	FALSE	FALSE	(Cattle_ fat percentage∩Cattle_ fat yield∩Sheep_ fat percentage)∖(RSQvsCRQ∪Cattle_milk yield∪Cattle_ protein percentage∪Cattle_ protein yield∪Sheep_milk yield∪Sheep_ protein percentage∪Goat_milk protein yield)	A2ML1, AASDHPPT, AGPAT6, BCL2L14, CCDC57, CSTF3, DERA, GRIA4, GRIN2B, KCNQ3, LOC100848575, LOC101908561, LOC104972567, OPLAH, PAH, PIK3C2G, PLEKHA5, RERG, RFX4, SLC15A5, ST3GAL1, ST8SIA1	22
FALSE	TRUE	TRUE	FALSE	TRUE	TRUE	TRUE	TRUE	TRUE	TRUE	(Cattle_milk yield∩Cattle_ fat percentage∩Cattle_ protein percentage∩Cattle_ protein yield∩Sheep_milk yield∩Sheep_ fat percentage∩Sheep_ protein percentage∩Goat_milk protein yield)∖(RSQvsCRQ∪Cattle_ fat yield)	ACO2, ARHGAP39, ARID5B, BCAT1, CCND3, CYP27A1, FABP4, FCGR2, GNAS, HCN1, IFIH1, KHDRBS3, OAS1Z, PAEP, PARP12, RUNX2, STAT1, STAT5A, TGM2	19
FALSE	FALSE	FALSE	FALSE	TRUE	FALSE	FALSE	FALSE	FALSE	FALSE	(Cattle_ protein percentage)∖(RSQvsCRQ∪Cattle_milk yield∪Cattle_ fat percentage∪Cattle_ fat yield∪Cattle_ protein yield∪Sheep_milk yield∪Sheep_ fat percentage∪Sheep_ protein percentage∪Goat_milk protein yield)	ADAMTS6, ATP1A3, BSND, CC2D1A, EPHB1, FRMD6, FRYL, GRIA3, HSD17B14, MCUB, MEF2C, NDUFAF1, RAD51, RMND5B, RTF1, SLC22A6, TGM7, TRABD2B, VIT	19
FALSE	FALSE	TRUE	TRUE	TRUE	TRUE	FALSE	TRUE	TRUE	TRUE	(Cattle_ fat percentage∩Cattle_ fat yield∩Cattle_ protein percentage∩Cattle_ protein yield∩Sheep_ fat percentage∩Sheep_ protein percentage∩Goat_milk protein yield)∖(RSQvsCRQ∪Cattle_milk yield∪Sheep_milk yield)	APBB2, CCDC91, CNTN5, HERC6, HPSE2, IL1RAPL2, KSR2, LAP3, NALCN, NBAS, NPC1, PDGFRB, SCRN1, SLCO1A2, SYN3, SYT3	16
FALSE	TRUE	FALSE	TRUE	FALSE	TRUE	FALSE	FALSE	FALSE	FALSE	(Cattle_milk yield∩Cattle_ fat yield∩Cattle_ protein yield)∖(RSQvsCRQ∪Cattle_ fat percentage∪Cattle_ protein percentage∪Sheep_milk yield∪Sheep_ fat percentage∪Sheep_ protein percentage∪Goat_milk protein yield)	GPM6B, KCNT1, LIN7A, LIPT2, NSD2, PHKA2, PTBP2, RBM47, RNF10, SEC23IP, SHROOM2, SUCLG2, TANK, TRAF3IP2, UBOX5, UHRF2	16
FALSE	FALSE	FALSE	TRUE	FALSE	TRUE	FALSE	FALSE	FALSE	TRUE	(Cattle_ fat yield∩Cattle_ protein yield∩Goat_milk protein yield)∖(RSQvsCRQ∪Cattle_milk yield∪Cattle_ fat percentage∪Cattle_ protein percentage∪Sheep_milk yield∪Sheep_ fat percentage∪Sheep_ protein percentage)	AAAS, ANK1, ANKRD44, ARHGEF28, B4GALNT3, CACUL1, CYP21, DIS3L2, EXOC4, LOC617565, MSTN, NDRG4, NINJ2, SLC24A4, STIM1	15
FALSE	TRUE	FALSE	TRUE	TRUE	TRUE	TRUE	FALSE	TRUE	TRUE	(Cattle_milk yield∩Cattle_ fat yield∩Cattle_ protein percentage∩Cattle_ protein yield∩Sheep_milk yield∩Sheep_ protein percentage∩Goat_milk protein yield)∖(RSQvsCRQ∪Cattle_ fat percentage∪Sheep_ fat percentage)	ARNTL, ATF3, CSN3, IL8, ITGA1, LOC104968898, PPP2R2B, RETSAT, SLC4A4, SOWAHB, TCF7L2, UGT2A1	12
FALSE	TRUE	TRUE	TRUE	TRUE	FALSE	TRUE	TRUE	TRUE	FALSE	(Cattle_milk yield∩Cattle_ fat percentage∩Cattle_ fat yield∩Cattle_ protein percentage∩Sheep_milk yield∩Sheep_ fat percentage∩Sheep_ protein percentage)∖(RSQvsCRQ∪Cattle_ protein yield∪Goat_milk protein yield)	CPSF1, DENND3, EPS8, IGFBP7, LIPA, MGP, PTPRO, SPP1, UGT1A6	9
FALSE	FALSE	TRUE	TRUE	TRUE	FALSE	FALSE	FALSE	FALSE	FALSE	(Cattle_ fat percentage∩Cattle_ fat yield∩Cattle_ protein percentage)∖(RSQvsCRQ∪Cattle_milk yield∪Cattle_ protein yield∪Sheep_milk yield∪Sheep_ fat percentage∪Sheep_ protein percentage∪Goat_milk protein yield)	ACOXL, ARHGEF9, ARPIN, KHDRBS2, RNF157, SART3, SLC25A12, SUN2, SYTL5	9
FALSE	FALSE	FALSE	TRUE	TRUE	TRUE	FALSE	FALSE	FALSE	FALSE	(Cattle_ fat yield∩Cattle_ protein percentage∩Cattle_ protein yield)∖(RSQvsCRQ∪Cattle_milk yield∪Cattle_ fat percentage∪Sheep_milk yield∪Sheep_ fat percentage∪Sheep_ protein percentage∪Goat_milk protein yield)	C18H19ORF47, EIF2B3, HHAT, SEC22A, SFXN4, TBC1D12, UBE2E2, VWA8	8
FALSE	TRUE	FALSE	FALSE	TRUE	TRUE	TRUE	FALSE	TRUE	TRUE	(Cattle_milk yield∩Cattle_ protein percentage∩Cattle_ protein yield∩Sheep_milk yield∩Sheep_ protein percentage∩Goat_milk protein yield)∖(RSQvsCRQ∪Cattle_ fat percentage∪Cattle_ fat yield∪Sheep_ fat percentage)	BICRAL, CCL2, CDH4, DCK, RUFY3, SCD	6
FALSE	TRUE	TRUE	TRUE	FALSE	TRUE	TRUE	TRUE	FALSE	TRUE	(Cattle_milk yield∩Cattle_ fat percentage∩Cattle_ fat yield∩Cattle_ protein yield∩Sheep_milk yield∩Sheep_ fat percentage∩Goat_milk protein yield)∖(RSQvsCRQ∪Cattle_ protein percentage∪Sheep_ protein percentage)	CRACR2A, KCNIP4, NGFR, PCDHA13, SAA2, TBCD	6
FALSE	TRUE	TRUE	FALSE	FALSE	TRUE	TRUE	TRUE	FALSE	TRUE	(Cattle_milk yield∩Cattle_ fat percentage∩Cattle_ protein yield∩Sheep_milk yield∩Sheep_ fat percentage∩Goat_milk protein yield)∖(RSQvsCRQ∪Cattle_ fat yield∪Cattle_ protein percentage∪Sheep_ protein percentage)	CCNB1, CD4, DPP10, LALBA, NCKAP5, PRKDC	6
FALSE	TRUE	FALSE	TRUE	FALSE	FALSE	TRUE	FALSE	FALSE	FALSE	(Cattle_milk yield∩Cattle_ fat yield∩Sheep_milk yield)∖(RSQvsCRQ∪Cattle_ fat percentage∪Cattle_ protein percentage∪Cattle_ protein yield∪Sheep_ fat percentage∪Sheep_ protein percentage∪Goat_milk protein yield)	ABCA1, ACAT2, FGF2, LOC101906736, PPME1, RASAL1	6
FALSE	FALSE	TRUE	FALSE	TRUE	FALSE	FALSE	FALSE	FALSE	FALSE	(Cattle_ fat percentage∩Cattle_ protein percentage)∖(RSQvsCRQ∪Cattle_milk yield∪Cattle_ fat yield∪Cattle_ protein yield∪Sheep_milk yield∪Sheep_ fat percentage∪Sheep_ protein percentage∪Goat_milk protein yield)	ABHD2, CCDC141, COL6A1, KDM6A, NFIX, ZNF592	6
FALSE	FALSE	FALSE	FALSE	TRUE	TRUE	FALSE	FALSE	TRUE	TRUE	(Cattle_ protein percentage∩Cattle_ protein yield∩Sheep_ protein percentage∩Goat_milk protein yield)∖(RSQvsCRQ∪Cattle_milk yield∪Cattle_ fat percentage∪Cattle_ fat yield∪Sheep_milk yield∪Sheep_ fat percentage)	FNDC3B, LARP4B, MRPS28, NLK, UBR5	5
FALSE	FALSE	TRUE	TRUE	FALSE	TRUE	FALSE	TRUE	FALSE	TRUE	(Cattle_ fat percentage∩Cattle_ fat yield∩Cattle_ protein yield∩Sheep_ fat percentage∩Goat_milk protein yield)∖(RSQvsCRQ∪Cattle_milk yield∪Cattle_ protein percentage∪Sheep_milk yield∪Sheep_ protein percentage)	ABCC9, NT5E, SERPINA1, SLIT3, TNFSF10	5
FALSE	TRUE	TRUE	TRUE	FALSE	FALSE	TRUE	TRUE	FALSE	FALSE	(Cattle_milk yield∩Cattle_ fat percentage∩Cattle_ fat yield∩Sheep_milk yield∩Sheep_ fat percentage)∖(RSQvsCRQ∪Cattle_ protein percentage∪Cattle_ protein yield∪Sheep_ protein percentage∪Goat_milk protein yield)	ARRB1, CLU, GUCY2C, HSF1, ITPR2	5
FALSE	TRUE	TRUE	FALSE	FALSE	FALSE	TRUE	TRUE	FALSE	FALSE	(Cattle_milk yield∩Cattle_ fat percentage∩Sheep_milk yield∩Sheep_ fat percentage)∖(RSQvsCRQ∪Cattle_ fat yield∪Cattle_ protein percentage∪Cattle_ protein yield∪Sheep_ protein percentage∪Goat_milk protein yield)	BTN1A1, ELOVL6, PRL, TG	4
FALSE	TRUE	FALSE	TRUE	TRUE	TRUE	FALSE	FALSE	FALSE	FALSE	(Cattle_milk yield∩Cattle_ fat yield∩Cattle_ protein percentage∩Cattle_ protein yield)∖(RSQvsCRQ∪Cattle_ fat percentage∪Sheep_milk yield∪Sheep_ fat percentage∪Sheep_ protein percentage∪Goat_milk protein yield)	ARHGAP22, ARHGAP6, ARSG, SECISBP2	4
FALSE	FALSE	TRUE	TRUE	FALSE	TRUE	FALSE	FALSE	FALSE	FALSE	(Cattle_ fat percentage∩Cattle_ fat yield∩Cattle_ protein yield)∖(RSQvsCRQ∪Cattle_milk yield∪Cattle_ protein percentage∪Sheep_milk yield∪Sheep_ fat percentage∪Sheep_ protein percentage∪Goat_milk protein yield)	APLF, CCDC69, HPCAL1, MCM8	4
FALSE	FALSE	FALSE	TRUE	FALSE	TRUE	FALSE	FALSE	FALSE	FALSE	(Cattle_ fat yield∩Cattle_ protein yield)∖(RSQvsCRQ∪Cattle_milk yield∪Cattle_ fat percentage∪Cattle_ protein percentage∪Sheep_milk yield∪Sheep_ fat percentage∪Sheep_ protein percentage∪Goat_milk protein yield)	ARHGEF12, DTNB, ROCK2, SMYD1	4
FALSE	TRUE	FALSE	FALSE	FALSE	TRUE	FALSE	FALSE	FALSE	FALSE	(Cattle_milk yield∩Cattle_ protein yield)∖(RSQvsCRQ∪Cattle_ fat percentage∪Cattle_ fat yield∪Cattle_ protein percentage∪Sheep_milk yield∪Sheep_ fat percentage∪Sheep_ protein percentage∪Goat_milk protein yield)	ALKBH2, LETM1, MAGI1, PIBF1	4
FALSE	FALSE	TRUE	TRUE	FALSE	FALSE	FALSE	FALSE	FALSE	FALSE	(Cattle_ fat percentage∩Cattle_ fat yield)∖(RSQvsCRQ∪Cattle_milk yield∪Cattle_ protein percentage∪Cattle_ protein yield∪Sheep_milk yield∪Sheep_ fat percentage∪Sheep_ protein percentage∪Goat_milk protein yield)	CERS6, MSN, SPATA3, ZBTB39	4
FALSE	FALSE	FALSE	TRUE	TRUE	TRUE	FALSE	FALSE	TRUE	TRUE	(Cattle_ fat yield∩Cattle_ protein percentage∩Cattle_ protein yield∩Sheep_ protein percentage∩Goat_milk protein yield)∖(RSQvsCRQ∪Cattle_milk yield∪Cattle_ fat percentage∪Sheep_milk yield∪Sheep_ fat percentage)	MACROD2, MED28, STK3	3
FALSE	FALSE	TRUE	TRUE	TRUE	FALSE	FALSE	TRUE	TRUE	FALSE	(Cattle_ fat percentage∩Cattle_ fat yield∩Cattle_ protein percentage∩Sheep_ fat percentage∩Sheep_ protein percentage)∖(RSQvsCRQ∪Cattle_milk yield∪Cattle_ protein yield∪Sheep_milk yield∪Goat_milk protein yield)	LPL, MGST1, PARD3	3
FALSE	TRUE	TRUE	TRUE	FALSE	TRUE	FALSE	FALSE	FALSE	FALSE	(Cattle_milk yield∩Cattle_ fat percentage∩Cattle_ fat yield∩Cattle_ protein yield)∖(RSQvsCRQ∪Cattle_ protein percentage∪Sheep_milk yield∪Sheep_ fat percentage∪Sheep_ protein percentage∪Goat_milk protein yield)	EBF1, PHF20, PRRX2	3
TRUE	TRUE	TRUE	TRUE	TRUE	TRUE	TRUE	TRUE	TRUE	TRUE	RSQvsCRQ∩Cattle_milk yield∩Cattle_ fat percentage∩Cattle_ fat yield∩Cattle_ protein percentage∩Cattle_ protein yield∩Sheep_milk yield∩Sheep_ fat percentage∩Sheep_ protein percentage∩Goat_milk protein yield	LTF, NR4A1	2
TRUE	TRUE	FALSE	TRUE	TRUE	TRUE	TRUE	FALSE	TRUE	TRUE	(RSQvsCRQ∩Cattle_milk yield∩Cattle_ fat yield∩Cattle_ protein percentage∩Cattle_ protein yield∩Sheep_milk yield∩Sheep_ protein percentage∩Goat_milk protein yield)∖(Cattle_ fat percentage∪Sheep_ fat percentage)	PARM1, SRC	2
FALSE	FALSE	TRUE	FALSE	FALSE	TRUE	FALSE	TRUE	FALSE	TRUE	(Cattle_ fat percentage∩Cattle_ protein yield∩Sheep_ fat percentage∩Goat_milk protein yield)∖(RSQvsCRQ∪Cattle_milk yield∪Cattle_ fat yield∪Cattle_ protein percentage∪Sheep_milk yield∪Sheep_ protein percentage)	AURKB, PLCE1	2
TRUE	FALSE	FALSE	FALSE	FALSE	TRUE	FALSE	FALSE	FALSE	TRUE	(RSQvsCRQ∩Cattle_ protein yield∩Goat_milk protein yield)∖(Cattle_milk yield∪Cattle_ fat percentage∪Cattle_ fat yield∪Cattle_ protein percentage∪Sheep_milk yield∪Sheep_ fat percentage∪Sheep_ protein percentage)	GRB10, HSPA12A	2
FALSE	TRUE	FALSE	TRUE	TRUE	FALSE	TRUE	FALSE	TRUE	FALSE	(Cattle_milk yield∩Cattle_ fat yield∩Cattle_ protein percentage∩Sheep_milk yield∩Sheep_ protein percentage)∖(RSQvsCRQ∪Cattle_ fat percentage∪Cattle_ protein yield∪Sheep_ fat percentage∪Goat_milk protein yield)	CENPC, SHROOM3	2
TRUE	TRUE	FALSE	FALSE	FALSE	FALSE	TRUE	FALSE	FALSE	FALSE	(RSQvsCRQ∩Cattle_milk yield∩Sheep_milk yield)∖(Cattle_ fat percentage∪Cattle_ fat yield∪Cattle_ protein percentage∪Cattle_ protein yield∪Sheep_ fat percentage∪Sheep_ protein percentage∪Goat_milk protein yield)	CACNA2D1, PGLYRP1	2
FALSE	FALSE	TRUE	FALSE	TRUE	TRUE	FALSE	FALSE	FALSE	FALSE	(Cattle_ fat percentage∩Cattle_ protein percentage∩Cattle_ protein yield)∖(RSQvsCRQ∪Cattle_milk yield∪Cattle_ fat yield∪Sheep_milk yield∪Sheep_ fat percentage∪Sheep_ protein percentage∪Goat_milk protein yield)	DOK6, RASGRP3	2
FALSE	FALSE	FALSE	TRUE	TRUE	FALSE	FALSE	FALSE	FALSE	FALSE	(Cattle_ fat yield∩Cattle_ protein percentage)∖(RSQvsCRQ∪Cattle_milk yield∪Cattle_ fat percentage∪Cattle_ protein yield∪Sheep_milk yield∪Sheep_ fat percentage∪Sheep_ protein percentage∪Goat_milk protein yield)	CPSF3, PMP22	2
FALSE	TRUE	FALSE	TRUE	FALSE	FALSE	FALSE	FALSE	FALSE	FALSE	(Cattle_milk yield∩Cattle_ fat yield)∖(RSQvsCRQ∪Cattle_ fat percentage∪Cattle_ protein percentage∪Cattle_ protein yield∪Sheep_milk yield∪Sheep_ fat percentage∪Sheep_ protein percentage∪Goat_milk protein yield)	ADCY3, NCOA1	2
FALSE	FALSE	TRUE	FALSE	TRUE	TRUE	FALSE	TRUE	TRUE	TRUE	(Cattle_ fat percentage∩Cattle_ protein percentage∩Cattle_ protein yield∩Sheep_ fat percentage∩Sheep_ protein percentage∩Goat_milk protein yield)∖(RSQvsCRQ∪Cattle_milk yield∪Cattle_ fat yield∪Sheep_milk yield)	RGS22	1
TRUE	TRUE	FALSE	FALSE	FALSE	TRUE	TRUE	FALSE	FALSE	TRUE	(RSQvsCRQ∩Cattle_milk yield∩Cattle_ protein yield∩Sheep_milk yield∩Goat_milk protein yield)∖(Cattle_ fat percentage∪Cattle_ fat yield∪Cattle_ protein percentage∪Sheep_ fat percentage∪Sheep_ protein percentage)	NLRP9	1
TRUE	FALSE	FALSE	TRUE	FALSE	TRUE	FALSE	FALSE	FALSE	TRUE	(RSQvsCRQ∩Cattle_ fat yield∩Cattle_ protein yield∩Goat_milk protein yield)∖(Cattle_milk yield∪Cattle_ fat percentage∪Cattle_ protein percentage∪Sheep_milk yield∪Sheep_ fat percentage∪Sheep_ protein percentage)	PITRM1	1
TRUE	FALSE	TRUE	FALSE	TRUE	FALSE	FALSE	TRUE	TRUE	FALSE	(RSQvsCRQ∩Cattle_ fat percentage∩Cattle_ protein percentage∩Sheep_ fat percentage∩Sheep_ protein percentage)∖(Cattle_milk yield∪Cattle_ fat yield∪Cattle_ protein yield∪Sheep_milk yield∪Goat_milk protein yield)	MFGE8	1
FALSE	FALSE	FALSE	TRUE	TRUE	FALSE	FALSE	FALSE	TRUE	FALSE	(Cattle_ fat yield∩Cattle_ protein percentage∩Sheep_ protein percentage)∖(RSQvsCRQ∪Cattle_milk yield∪Cattle_ fat percentage∪Cattle_ protein yield∪Sheep_milk yield∪Sheep_ fat percentage∪Goat_milk protein yield)	ACSBG2	1
TRUE	FALSE	FALSE	FALSE	TRUE	FALSE	FALSE	FALSE	TRUE	FALSE	(RSQvsCRQ∩Cattle_ protein percentage∩Sheep_ protein percentage)∖(Cattle_milk yield∪Cattle_ fat percentage∪Cattle_ fat yield∪Cattle_ protein yield∪Sheep_milk yield∪Sheep_ fat percentage∪Goat_milk protein yield)	DAPK2	1
TRUE	FALSE	TRUE	TRUE	FALSE	FALSE	FALSE	TRUE	FALSE	FALSE	(RSQvsCRQ∩Cattle_ fat percentage∩Cattle_ fat yield∩Sheep_ fat percentage)∖(Cattle_milk yield∪Cattle_ protein percentage∪Cattle_ protein yield∪Sheep_milk yield∪Sheep_ protein percentage∪Goat_milk protein yield)	EMP1	1
TRUE	FALSE	TRUE	FALSE	FALSE	FALSE	FALSE	TRUE	FALSE	FALSE	(RSQvsCRQ∩Cattle_ fat percentage∩Sheep_ fat percentage)∖(Cattle_milk yield∪Cattle_ fat yield∪Cattle_ protein percentage∪Cattle_ protein yield∪Sheep_milk yield∪Sheep_ protein percentage∪Goat_milk protein yield)	CDC42BPA	1
FALSE	FALSE	FALSE	FALSE	FALSE	FALSE	FALSE	TRUE	FALSE	FALSE	(Sheep_ fat percentage)∖(RSQvsCRQ∪Cattle_milk yield∪Cattle_ fat percentage∪Cattle_ fat yield∪Cattle_ protein percentage∪Cattle_ protein yield∪Sheep_milk yield∪Sheep_ protein percentage∪Goat_milk protein yield)	CSN	1
FALSE	FALSE	FALSE	FALSE	TRUE	TRUE	FALSE	FALSE	FALSE	FALSE	(Cattle_ protein percentage∩Cattle_ protein yield)∖(RSQvsCRQ∪Cattle_milk yield∪Cattle_ fat percentage∪Cattle_ fat yield∪Sheep_milk yield∪Sheep_ fat percentage∪Sheep_ protein percentage∪Goat_milk protein yield)	TCF20	1
TRUE	TRUE	FALSE	TRUE	FALSE	TRUE	FALSE	FALSE	FALSE	FALSE	(RSQvsCRQ∩Cattle_milk yield∩Cattle_ fat yield∩Cattle_ protein yield)∖(Cattle_ fat percentage∪Cattle_ protein percentage∪Sheep_milk yield∪Sheep_ fat percentage∪Sheep_ protein percentage∪Goat_milk protein yield)	BAG2	1
FALSE	FALSE	FALSE	FALSE	FALSE	TRUE	FALSE	FALSE	FALSE	FALSE	(Cattle_ protein yield)∖(RSQvsCRQ∪Cattle_milk yield∪Cattle_ fat percentage∪Cattle_ fat yield∪Cattle_ protein percentage∪Sheep_milk yield∪Sheep_ fat percentage∪Sheep_ protein percentage∪Goat_milk protein yield)	SH2D2A	1
