# Supplementary material for: Transcriptome analysis of the Bactrian camel (Camelus bactrianus) reveals candidate genes affecting milk production traits
Source: BMC Genomics. 2023 Nov 2;24:660. doi: 10.1186/s12864-023-09703-9 (PMC10621195; doi:10.1186/s12864-023-09703-9)
Supplement: Supplementary file 12 — Additional file 12: Supplementary Table 7. 1185 genes related to milk production traits in Alashan Bactrian Camel. [file 12864_2023_9703_MOESM12_ESM.xlsx]

## Sheet: Sheet1
Supplementary table 7 1185 genes related to milk production traits in Alashan Bactrian Camel
Gene	Module	MilkYield	MilkProtein	MilkFat	MilkLactose
S100A6	darkgrey	0.33	0.56	0.71	0.53
LOC105074919	darkgrey	0.26	0.68	0.71	0.66
FABP5	darkgrey	0.07	0.61	0.68	0.56
ATP6V0D2	darkgrey	0.1	0.69	0.62	0.65
PKHD1	darkgrey	0.32	0.66	0.61	0.59
GPRIN2	darkgrey	0.04	0.66	0.61	0.63
DNAI1	darkgrey	0.1	0.67	0.59	0.64
UNC80	darkgrey	0.1	0.59	0.59	0.55
LOC105065300	darkgrey	0.18	0.51	0.57	0.51
WBP5	darkgrey	0.06	0.53	0.57	0.48
SLC30A3	darkgrey	0.25	0.66	0.56	0.63
CASP14	darkgrey	0.03	0.56	0.56	0.52
MND1	darkgrey	0.24	0.44	0.56	0.45
PLD5	darkgrey	0.21	0.48	0.54	0.45
LOC105076456	darkgrey	0.02	0.58	0.53	0.54
LOC105062427	darkgrey	0.39	0.45	0.53	0.45
LOC105081580	darkgrey	0.17	0.51	0.52	0.46
PLCH2	darkgrey	0.04	0.53	0.52	0.49
FUOM	darkgrey	0.16	0.51	0.52	0.42
ZNF396	darkgrey	0.24	0.47	0.51	0.46
LOC105065015	darkgrey	0.48	0.25	0.51	0.26
MMP21	darkgrey	0.09	0.43	0.5	0.46
APBA2	darkgrey	0.14	0.58	0.49	0.58
LOC105062225	darkgrey	0.04	0.48	0.48	0.53
LOC105067607	darkgrey	0.1	0.42	0.48	0.43
NRG3	darkgrey	0.16	0.36	0.48	0.38
CTBS	darkgrey	0.17	0.46	0.48	0.45
MRC1	darkgrey	0.17	0.48	0.48	0.5
LOC105075632	darkgrey	0.19	0.48	0.47	0.43
LBP	darkgrey	0.25	0.52	0.47	0.52
LOC105063391	darkgrey	0.1	0.47	0.47	0.46
FAM180A	darkgrey	0.08	0.43	0.47	0.44
LOC105070780	darkgrey	0	0.45	0.47	0.49
LOC105064248	darkgrey	0	0.48	0.47	0.48
LOC105072611	darkgrey	0.03	0.42	0.47	0.4
ALX3	darkgrey	0.07	0.43	0.47	0.44
LOC105074749	darkgrey	0.06	0.64	0.47	0.65
PRSS35	darkgrey	0.06	0.43	0.46	0.44
LOC105067728	darkgrey	0.15	0.35	0.46	0.35
THEGL	darkgrey	0.14	0.56	0.45	0.51
LOC105082788	darkgrey	0.06	0.51	0.45	0.52
LOC105072692	darkgrey	0.09	0.56	0.45	0.54
HELZ2	darkgrey	0.23	0.51	0.44	0.54
SLFNL1	darkgrey	0.16	0.48	0.44	0.44
LOC105076124	darkgrey	0.17	0.59	0.43	0.63
INSL5	darkgrey	0.06	0.41	0.43	0.4
IL20RB	darkgrey	0.24	0.29	0.43	0.27
PRRG1	darkgrey	0.25	0.48	0.42	0.41
LOC105081873	darkgrey	0.04	0.41	0.42	0.41
LOC105068853	darkgrey	0.37	0.49	0.41	0.49
EPHA1	darkgrey	0.45	0.31	0.41	0.24
CFAP61	darkgrey	0.11	0.39	0.41	0.32
LOC105072148	darkgrey	0.15	0.33	0.41	0.38
ESPNL	darkgrey	0.08	0.54	0.41	0.57
LOC105065630	darkgrey	0.31	0.52	0.41	0.49
LOC105072908	darkgrey	0.13	0.39	0.4	0.39
F2RL2	darkgrey	0.1	0.43	0.4	0.44
LOC105077157	darkgrey	0.14	0.52	0.4	0.53
CRB2	darkgrey	0.19	0.55	0.4	0.56
LOC105081662	darkgrey	0.09	0.42	0.39	0.41
LOC105068946	darkgrey	0.51	0.33	0.39	0.24
ELFN2	darkgrey	0.06	0.42	0.39	0.43
IGF2BP1	darkgrey	0.06	0.36	0.38	0.38
TIMP4	darkgrey	0.01	0.39	0.38	0.41
AJUBA	darkgrey	0.12	0.29	0.38	0.32
LOC105062409	darkgrey	0.05	0.37	0.38	0.37
TMEM255A	darkgrey	0.02	0.45	0.38	0.46
PQLC2L	darkgrey	0.34	0.43	0.38	0.34
MAB21L3	darkgrey	0.13	0.39	0.38	0.4
MMP19	darkgrey	0.18	0.4	0.38	0.44
KCNG1	darkgrey	0.09	0.35	0.38	0.36
KRT40	darkgrey	0.17	0.53	0.37	0.55
LOC105080172	darkgrey	0.2	0.35	0.36	0.31
LHFP	darkgrey	0.13	0.21	0.36	0.16
IRX5	darkgrey	0.17	0.41	0.36	0.43
CACNG7	darkgrey	0.15	0.46	0.35	0.46
TMEM119	darkgrey	0.15	0.51	0.35	0.52
KCNA4	darkgrey	0.18	0.3	0.35	0.27
PPP1R14D	darkgrey	0.05	0.52	0.35	0.58
LOC105066354	darkgrey	0.05	0.53	0.35	0.55
LOC105077303	darkgrey	0.08	0.31	0.35	0.3
LOC105063633	darkgrey	0.08	0.42	0.34	0.42
LOC105075081	darkgrey	0	0.19	0.34	0.22
MYL6B	darkgrey	0.08	0.31	0.34	0.31
PROM2	darkgrey	0.03	0.37	0.34	0.39
EPS8L3	darkgrey	0.15	0.36	0.34	0.33
HHIPL1	darkgrey	0.07	0.49	0.34	0.52
NANOG	darkgrey	0.14	0.36	0.33	0.38
ZNF80	darkgrey	0.05	0.39	0.33	0.39
GRIP1	darkgrey	0.2	0.36	0.33	0.39
LOC105070042	darkgrey	0.1	0.29	0.33	0.28
ALAD	darkgrey	0.31	0.22	0.33	0.24
LOC105062364	darkgrey	0.11	0.28	0.33	0.29
LOC105074454	darkgrey	0.07	0.43	0.33	0.45
GRID2	darkgrey	0.17	0.52	0.33	0.58
PPP1R3C	darkgrey	0.1	0.39	0.33	0.38
GRID2IP	darkgrey	0.21	0.32	0.33	0.37
GTF2A1L	darkgrey	0.05	0.29	0.32	0.33
LOC105074753	darkgrey	0.04	0.32	0.32	0.32
WBSCR17	darkgrey	0.1	0.41	0.32	0.42
MYOM3	darkgrey	0.31	0.38	0.32	0.41
CELF3	darkgrey	0.2	0.26	0.32	0.27
LOC105079214	darkgrey	0.1	0.4	0.31	0.4
LOC105081975	darkgrey	0.05	0.33	0.31	0.33
HGFAC	darkgrey	0.24	0.43	0.31	0.44
RGAG1	darkgrey	0	0.38	0.31	0.38
RSPO4	darkgrey	0.25	0.32	0.3	0.32
LOC105075600	darkgrey	0.02	0.25	0.3	0.26
SMIM6	darkgrey	0.24	0.28	0.3	0.24
CSF2	darkgrey	0.06	0.31	0.29	0.31
EMP2	darkgrey	0.23	0.42	0.29	0.46
LOC105078126	darkgrey	0.08	0.35	0.29	0.35
KCNJ13	darkgrey	0.05	0.35	0.29	0.39
SELE	darkgrey	0.14	0.35	0.29	0.35
UNC79	darkgrey	0.01	0.35	0.29	0.28
EFNA4	darkgrey	0.12	0.4	0.29	0.42
MAP3K15	darkgrey	0.01	0.45	0.29	0.44
CLTA	darkgrey	0.04	0.34	0.29	0.33
INHBA	darkgrey	0.14	0.28	0.29	0.28
LOC105070387	darkgrey	0.12	0.46	0.28	0.38
LOC105063916	darkgrey	0.5	0.08	0.28	0.04
COL6A2	darkgrey	0.14	0.38	0.28	0.38
PLG	darkgrey	0.09	0.45	0.28	0.49
ARHGEF28	darkgrey	0.03	0.37	0.28	0.39
COL4A1	darkgrey	0.15	0.27	0.28	0.3
PTPRD	darkgrey	0.02	0.36	0.27	0.4
LOC105074080	darkgrey	0.21	0.36	0.27	0.37
KIAA1755	darkgrey	0.05	0.5	0.26	0.53
LOC105072719	darkgrey	0.38	0.34	0.26	0.31
LOC105083984	darkgrey	0.12	0.24	0.26	0.25
LOC105083593	darkgrey	0.31	0.27	0.26	0.26
SPTSSB	darkgrey	0.18	0.32	0.26	0.31
LOC105062107	darkgrey	0.06	0.29	0.26	0.31
NUTM1	darkgrey	0.18	0.32	0.26	0.35
LOC105074608	darkgrey	0.03	0.23	0.25	0.25
LOC105061827	darkgrey	0.04	0.16	0.25	0.17
LOC105081510	darkgrey	0.1	0.3	0.25	0.3
EPHA7	darkgrey	0.02	0.34	0.25	0.36
LOC105084175	darkgrey	0.36	0.31	0.24	0.31
DHH	darkgrey	0.27	0.25	0.23	0.22
NCAM2	darkgrey	0.22	0.31	0.23	0.31
LOC105068596	darkgrey	0.14	0.19	0.23	0.15
PYGO1	darkgrey	0.05	0.29	0.22	0.32
LOC105082373	darkgrey	0.35	0.3	0.21	0.31
SLC5A5	darkgrey	0.02	0.19	0.21	0.18
ZBTB7C	darkgrey	0.02	0.23	0.21	0.23
PITX3	darkgrey	0.11	0.32	0.21	0.33
LOC105067713	darkgrey	0.01	0.37	0.21	0.41
MSC	darkgrey	0.26	0.22	0.21	0.21
COL4A2	darkgrey	0.23	0.27	0.21	0.28
LOC105074284	darkgrey	0.05	0.05	0.21	0.06
ATP2C2	darkgrey	0.1	0.09	0.21	0.12
TENM2	darkgrey	0.23	0.27	0.21	0.26
FGF16	darkgrey	0.01	0.27	0.2	0.29
CACNA2D1	darkgrey	0.06	0.21	0.19	0.25
XKR5	darkgrey	0.16	0.33	0.19	0.37
LOC105082274	darkgrey	0.15	0.26	0.18	0.29
LRRIQ3	darkgrey	0.13	0.19	0.18	0.21
TGM5	darkgrey	0.37	0.18	0.18	0.18
LOC105065488	darkgrey	0.26	0.28	0.17	0.3
LOC105066721	darkgrey	0	0.3	0.17	0.31
PTK7	darkgrey	0.34	0.33	0.17	0.34
MYO1H	darkgrey	0.18	0.17	0.16	0.19
CINP	darkgrey	0.01	0.24	0.16	0.29
LOC105076393	darkgrey	0.37	0.18	0.16	0.18
FGF10	darkgrey	0.2	0.26	0.16	0.28
FAM19A3	darkgrey	0.04	0.14	0.16	0.17
LOC105068732	darkgrey	0.13	0.24	0.15	0.25
LOC105067138	darkgrey	0.07	0.07	0.15	0.07
LHX9	darkgrey	0.16	0.16	0.14	0.19
EPHA2	darkgrey	0.2	0.39	0.13	0.44
STK32C	darkgrey	0.13	0.02	0.13	0.02
LOC105079587	darkgrey	0.22	0.25	0.13	0.26
LOC105063490	darkgrey	0	0.12	0.12	0.12
CDRT4	darkgrey	0.41	0.01	0.12	0.01
LOC105079355	darkgrey	0.11	0.19	0.12	0.15
RFESD	darkgrey	0.05	0.27	0.11	0.25
GAREM	darkgrey	0.25	0.03	0.11	0.02
LOC105070853	darkgrey	0.01	0.18	0.11	0.19
DYNC1I1	darkgrey	0.12	0.32	0.1	0.38
CDH18	darkgrey	0.12	0.1	0.1	0.12
SAMD11	darkgrey	0.1	0.08	0.09	0.08
MRO	darkgrey	0.32	0.12	0.09	0.12
LOC105073497	darkgrey	0.35	0.14	0.09	0.11
LOC105079701	darkgrey	0.23	0.34	0.08	0.39
DRC7	darkgrey	0.15	0.11	0.08	0.11
SPTA1	darkgrey	0.01	0.19	0.08	0.2
MAP6	darkgrey	0.26	0.38	0.08	0.39
PDPN	darkgrey	0.12	0.01	0.07	0.03
SLC39A4	darkgrey	0.02	0.11	0.07	0.11
LOC105067113	darkgrey	0.27	0.3	0.07	0.36
EXD1	darkgrey	0.18	0.11	0.06	0.11
PCDH7	darkgrey	0.18	0.11	0.06	0.11
LOC105076132	darkgrey	0.06	0.01	0.05	0.02
SEMA3G	darkgrey	0.06	0	0.05	0
TAF7L	darkgrey	0.17	0.09	0.04	0.09
TNFSF18	darkgrey	0.01	0	0.04	0.02
CCNI2	darkgrey	0.01	0.08	0.03	0.1
ASIP	darkgrey	0.5	0.06	0.02	0.05
HEPH	darkgrey	0.11	0.07	0.02	0.09
LOC105080065	darkgrey	0.37	0.17	0.01	0.17
LOC105076976	greenyellow	0.37	0.6	0.6	0.59
NEURL1B	greenyellow	0.56	0.3	0.52	0.29
LOC105062843	greenyellow	0.23	0.37	0.47	0.34
EGFL7	greenyellow	0.18	0.44	0.45	0.43
GGT1	greenyellow	0.28	0.58	0.44	0.62
ANKS4B	greenyellow	0.17	0.33	0.44	0.36
LOC105061637	greenyellow	0.13	0.42	0.42	0.38
LOC105064361	greenyellow	0.23	0.34	0.41	0.31
UNC45B	greenyellow	0.5	0.31	0.41	0.28
PCP4L1	greenyellow	0.38	0.34	0.41	0.34
AMBP	greenyellow	0.06	0.17	0.4	0.16
GJA1	greenyellow	0.01	0.32	0.4	0.32
ADAMDEC1	greenyellow	0.4	0.41	0.4	0.4
OSR2	greenyellow	0.02	0.32	0.4	0.32
SPOCD1	greenyellow	0.1	0.38	0.39	0.38
LOC105082663	greenyellow	0.07	0.29	0.39	0.3
GAS2L2	greenyellow	0.36	0.37	0.39	0.35
WNT8A	greenyellow	0.5	0.57	0.38	0.56
LOC105065804	greenyellow	0.04	0.16	0.38	0.17
ZCCHC5	greenyellow	0.07	0.31	0.38	0.31
LOC105069191	greenyellow	0.2	0.44	0.37	0.4
LOC105064544	greenyellow	0.01	0.4	0.37	0.37
LOC105083907	greenyellow	0.29	0.36	0.37	0.37
LOC105066703	greenyellow	0.16	0.18	0.37	0.16
COL11A2	greenyellow	0.12	0.47	0.36	0.44
LOC105065993	greenyellow	0.02	0.09	0.36	0.09
CDKN2B	greenyellow	0.47	0.3	0.36	0.29
ZBED6CL	greenyellow	0.29	0.37	0.36	0.4
LOC105078535	greenyellow	0.06	0.31	0.36	0.24
LOC105071877	greenyellow	0.38	0.27	0.35	0.22
LOC105061848	greenyellow	0.56	0.38	0.35	0.39
LOC105067929	greenyellow	0.06	0.28	0.34	0.3
LOC105067018	greenyellow	0.32	0.39	0.34	0.39
LOC105082370	greenyellow	0.68	0.13	0.34	0.1
LOC105066041	greenyellow	0.56	0.34	0.34	0.33
SPAG8	greenyellow	0.46	0.31	0.34	0.27
LOC105063333	greenyellow	0.19	0.1	0.34	0.08
VIL1	greenyellow	0.5	0.29	0.34	0.29
ITIH4	greenyellow	0.22	0.11	0.33	0.09
LYPD3	greenyellow	0.68	0.19	0.33	0.18
BGLAP	greenyellow	0.11	0.19	0.33	0.14
MESP1	greenyellow	0.66	0.26	0.33	0.25
LAD1	greenyellow	0.17	0.29	0.33	0.29
LOC105079544	greenyellow	0.63	0.33	0.32	0.33
SGCG	greenyellow	0.22	0.31	0.32	0.31
LOC105067418	greenyellow	0.19	0.27	0.32	0.28
FSD1L	greenyellow	0.3	0.33	0.32	0.33
LOC105071769	greenyellow	0.28	0.41	0.32	0.45
PKD1L2	greenyellow	0.46	0.36	0.31	0.37
KLRD1	greenyellow	0.43	0.26	0.31	0.25
ANPEP	greenyellow	0.31	0.22	0.31	0.19
LOC105078125	greenyellow	0.28	0.22	0.31	0.25
LOC105061846	greenyellow	0.59	0.35	0.31	0.35
UNC5A	greenyellow	0.11	0.4	0.31	0.39
LOC105067654	greenyellow	0.28	0.3	0.3	0.32
LOC105069264	greenyellow	0.63	0.27	0.3	0.25
QRFPR	greenyellow	0.02	0.02	0.3	0.04
ARHGEF19	greenyellow	0.32	0.15	0.3	0.13
B4GALNT1	greenyellow	0.49	0.34	0.3	0.34
LOC105070498	greenyellow	0.13	0.39	0.3	0.39
LOC105072639	greenyellow	0.04	0.16	0.3	0.13
LOC105062213	greenyellow	0.34	0.2	0.3	0.23
PLIN1	greenyellow	0.43	0.2	0.29	0.18
LOC105064462	greenyellow	0.25	0.15	0.29	0.12
LOC105066826	greenyellow	0.01	0.03	0.29	0.01
RORB	greenyellow	0.2	0.3	0.29	0.3
HHLA2	greenyellow	0.38	0.39	0.29	0.36
PAMR1	greenyellow	0.27	0.32	0.29	0.33
NLGN3	greenyellow	0.01	0.31	0.29	0.29
NT5E	greenyellow	0.05	0.13	0.29	0.15
GRM4	greenyellow	0.61	0.22	0.29	0.21
KRT39	greenyellow	0.14	0.35	0.28	0.31
LOC105067632	greenyellow	0.39	0.26	0.28	0.29
LY6G5C	greenyellow	0.28	0.26	0.28	0.25
LOC105064178	greenyellow	0.26	0.33	0.28	0.3
CRIP3	greenyellow	0.44	0.38	0.28	0.36
LOC105068197	greenyellow	0.55	0.16	0.27	0.1
CACNA2D3	greenyellow	0.2	0.26	0.27	0.26
LOC105077359	greenyellow	0.41	0.36	0.27	0.36
LOC105065088	greenyellow	0.02	0.28	0.27	0.27
NDUFA4L2	greenyellow	0.39	0.24	0.27	0.18
LOC105066643	greenyellow	0.09	0.14	0.27	0.17
LOC105066200	greenyellow	0.08	0.08	0.27	0.07
LOC105076778	greenyellow	0	0.03	0.27	0.02
ALOX15B	greenyellow	0.43	0.06	0.27	0.03
LOC105075583	greenyellow	0.3	0.39	0.27	0.4
LOC105080749	greenyellow	0.46	0.28	0.27	0.33
LOC105082018	greenyellow	0.08	0.08	0.27	0.05
CTSH	greenyellow	0.24	0.12	0.27	0.14
LOC105069827	greenyellow	0.43	0.1	0.26	0.09
RBP5	greenyellow	0.5	0.31	0.26	0.31
LOC105071490	greenyellow	0.27	0.37	0.26	0.37
ACPT	greenyellow	0.35	0.28	0.26	0.28
LOC105078493	greenyellow	0.33	0.18	0.26	0.22
DNPH1	greenyellow	0.32	0.24	0.26	0.25
PRPH2	greenyellow	0.25	0.12	0.25	0.15
LOC105070562	greenyellow	0.09	0.15	0.25	0.15
LOC105062028	greenyellow	0.09	0.46	0.25	0.45
ERP27	greenyellow	0.46	0.34	0.25	0.36
FAM78B	greenyellow	0.59	0.26	0.25	0.25
CFAP44	greenyellow	0.32	0.23	0.25	0.19
LOC105079984	greenyellow	0.48	0.14	0.24	0.11
ATP2A1	greenyellow	0.4	0.2	0.24	0.19
ASB14	greenyellow	0.16	0.07	0.24	0.09
ASTN2	greenyellow	0.42	0.31	0.24	0.31
ARHGEF25	greenyellow	0.37	0.27	0.24	0.32
FSCN2	greenyellow	0.14	0.24	0.24	0.27
MROH6	greenyellow	0.1	0.18	0.24	0.2
LOC105074432	greenyellow	0.27	0.34	0.24	0.34
LOC105083732	greenyellow	0.18	0.22	0.24	0.19
SHISA7	greenyellow	0.36	0.31	0.24	0.27
LOXL3	greenyellow	0.32	0.11	0.24	0.11
SPON1	greenyellow	0.3	0.33	0.24	0.34
LOC105075565	greenyellow	0.36	0.17	0.23	0.16
LOC105063010	greenyellow	0.52	0.23	0.23	0.23
LOC105067646	greenyellow	0.35	0.28	0.23	0.26
RARB	greenyellow	0.63	0.09	0.23	0.07
FAM228A	greenyellow	0.03	0.15	0.23	0.12
ERAS	greenyellow	0.34	0.13	0.23	0.09
LOC105079515	greenyellow	0.05	0.25	0.23	0.23
MGAT5B	greenyellow	0.15	0.39	0.23	0.42
LIX1	greenyellow	0.37	0.19	0.22	0.22
LOXL1	greenyellow	0.23	0.02	0.22	0.05
CIB2	greenyellow	0.18	0.28	0.22	0.29
P2RX6	greenyellow	0.2	0.16	0.22	0.14
LOC105067181	greenyellow	0.33	0.38	0.22	0.34
LOC105077396	greenyellow	0.44	0.1	0.22	0.1
LOC105079271	greenyellow	0.35	0.25	0.22	0.23
HSF4	greenyellow	0.02	0.24	0.22	0.19
LOC105063306	greenyellow	0.26	0.28	0.22	0.28
LOC105062170	greenyellow	0.09	0.06	0.22	0.05
LOC105084204	greenyellow	0.51	0.05	0.21	0.03
PCP2	greenyellow	0.18	0.07	0.21	0.04
AOC2	greenyellow	0.13	0.05	0.21	0.08
WSCD1	greenyellow	0.16	0.14	0.21	0.11
SAP25	greenyellow	0.06	0.14	0.21	0.1
SPINK4	greenyellow	0.16	0.41	0.21	0.38
LOC105076876	greenyellow	0.24	0.29	0.21	0.3
LOC105072487	greenyellow	0.49	0.19	0.21	0.16
RAG2	greenyellow	0.31	0.21	0.21	0.21
FSIP2	greenyellow	0.5	0.26	0.21	0.26
MTCP1	greenyellow	0.18	0.26	0.21	0.27
CNTD2	greenyellow	0.42	0.22	0.21	0.17
RGS4	greenyellow	0.21	0.24	0.2	0.27
HABP2	greenyellow	0.32	0.33	0.2	0.38
HYAL4	greenyellow	0.32	0.13	0.2	0.19
ARHGEF39	greenyellow	0.47	0.14	0.2	0.15
PNLDC1	greenyellow	0.13	0.11	0.2	0.06
SYCE2	greenyellow	0.2	0.23	0.2	0.22
CCER2	greenyellow	0.44	0.22	0.2	0.21
LOC105061784	greenyellow	0.09	0.1	0.2	0.15
NPR1	greenyellow	0.49	0.15	0.2	0.16
PDE1C	greenyellow	0.49	0.07	0.2	0.04
LOC105066522	greenyellow	0.5	0.25	0.2	0.25
AGER	greenyellow	0.14	0.13	0.2	0.13
UCN	greenyellow	0.14	0	0.2	0.02
LOC105077539	greenyellow	0.35	0.27	0.2	0.25
CDH20	greenyellow	0.34	0.16	0.19	0.15
LOC105082351	greenyellow	0.25	0.21	0.19	0.15
MFAP3L	greenyellow	0.08	0.11	0.19	0.13
LOC105069446	greenyellow	0.15	0.11	0.19	0.09
TCAP	greenyellow	0.05	0.1	0.19	0.03
LOC105063467	greenyellow	0.59	0.15	0.19	0.12
LOC105073768	greenyellow	0.48	0.2	0.19	0.22
CPT1C	greenyellow	0.35	0.14	0.19	0.16
AMH	greenyellow	0.3	0.17	0.19	0.16
LOC105080072	greenyellow	0.4	0.24	0.19	0.21
LOC105077925	greenyellow	0.21	0.2	0.19	0.24
LOC105082193	greenyellow	0.26	0.19	0.19	0.15
HNF4A	greenyellow	0.47	0.22	0.19	0.2
LOC105080444	greenyellow	0.27	0.1	0.18	0.1
EME2	greenyellow	0.38	0.18	0.18	0.14
LOC105075234	greenyellow	0.54	0.21	0.18	0.22
CUBN	greenyellow	0.27	0.18	0.18	0.13
LOC105082268	greenyellow	0.51	0.13	0.18	0.11
LOC105070026	greenyellow	0.31	0.18	0.18	0.2
GLB1L	greenyellow	0.4	0.29	0.18	0.25
LOC105078794	greenyellow	0.13	0.21	0.18	0.23
KLHL17	greenyellow	0.27	0.15	0.18	0.14
RNF175	greenyellow	0.09	0.04	0.18	0.03
CERCAM	greenyellow	0.6	0.17	0.18	0.16
COL9A3	greenyellow	0.04	0.19	0.18	0.18
LOC105070172	greenyellow	0.12	0.33	0.18	0.33
LOC105080882	greenyellow	0.11	0.11	0.18	0.14
RYR3	greenyellow	0.33	0.16	0.18	0.11
GABRR1	greenyellow	0.18	0.33	0.18	0.32
LOC105078133	greenyellow	0.42	0.06	0.18	0.04
POMC	greenyellow	0.57	0.19	0.18	0.21
STAB2	greenyellow	0.35	0.17	0.18	0.15
LOC105064634	greenyellow	0.08	0.05	0.17	0.03
CCDC150	greenyellow	0.18	0.06	0.17	0.06
LOC105065928	greenyellow	0.57	0.19	0.17	0.21
GPAT2	greenyellow	0.64	0.01	0.17	0.02
CCNB1IP1	greenyellow	0.23	0.21	0.17	0.17
IGFBP2	greenyellow	0.29	0.08	0.17	0.06
GPR176	greenyellow	0.37	0.02	0.17	0.02
PIRT	greenyellow	0.16	0.19	0.17	0.19
LOC105078623	greenyellow	0.42	0.26	0.17	0.31
DUSP27	greenyellow	0.17	0.38	0.17	0.37
LOC105064294	greenyellow	0.06	0.22	0.17	0.18
PER3	greenyellow	0.48	0.08	0.17	0.06
LOC105073001	greenyellow	0.17	0.25	0.17	0.23
TCTE1	greenyellow	0.46	0.13	0.17	0.14
LOC105075679	greenyellow	0.39	0.1	0.17	0.07
LOC105073767	greenyellow	0.2	0.12	0.17	0.09
LOC105062623	greenyellow	0.36	0.04	0.17	0.03
LOC105082129	greenyellow	0.57	0.19	0.17	0.21
CABP4	greenyellow	0.52	0.23	0.17	0.22
STAG3	greenyellow	0.44	0.13	0.17	0.13
LOC105067943	greenyellow	0.3	0.13	0.17	0.11
LOC105081889	greenyellow	0.5	0.22	0.17	0.22
TCF15	greenyellow	0.47	0.04	0.17	0.07
GPR6	greenyellow	0.49	0.13	0.16	0.1
CNDP1	greenyellow	0.06	0.05	0.16	0.08
LOC105075399	greenyellow	0.07	0.35	0.16	0.35
LOC105079199	greenyellow	0.13	0.02	0.16	0.05
SPTBN4	greenyellow	0.08	0.05	0.16	0.08
LOC105068219	greenyellow	0.33	0.15	0.16	0.14
MAGI1	greenyellow	0.21	0.02	0.16	0
LOC105084037	greenyellow	0.27	0.28	0.16	0.28
SDR9C7	greenyellow	0.2	0.05	0.16	0.05
LOC105066160	greenyellow	0.41	0.18	0.16	0.22
GLT8D2	greenyellow	0.39	0.11	0.16	0.11
LENG9	greenyellow	0.08	0.01	0.16	0.06
LOC105076351	greenyellow	0.16	0.16	0.16	0.16
LOC105067358	greenyellow	0.26	0.19	0.16	0.14
LOC105064329	greenyellow	0.19	0.06	0.15	0.03
SYT3	greenyellow	0.13	0.37	0.15	0.36
COL27A1	greenyellow	0.32	0.11	0.15	0.12
GNMT	greenyellow	0.27	0.11	0.15	0.1
DFFB	greenyellow	0.21	0.07	0.15	0.07
KCNJ10	greenyellow	0.54	0.11	0.15	0.11
HOXB13	greenyellow	0.56	0.01	0.15	0.05
LHX6	greenyellow	0.55	0.1	0.15	0.07
EYA1	greenyellow	0.36	0.11	0.15	0.15
MS4A14	greenyellow	0.49	0.2	0.15	0.2
LOC105074605	greenyellow	0.66	0.31	0.15	0.34
ADAMTS8	greenyellow	0.31	0.17	0.15	0.14
VWA7	greenyellow	0.43	0.19	0.15	0.22
ACE2	greenyellow	0.46	0.03	0.15	0.1
LOC105074728	greenyellow	0.3	0.07	0.15	0.1
FXYD4	greenyellow	0.14	0.04	0.14	0.09
CTSK	greenyellow	0.17	0.13	0.14	0.11
LOC105066487	greenyellow	0.49	0.2	0.14	0.2
LOC105072844	greenyellow	0.49	0.2	0.14	0.2
LMNTD2	greenyellow	0.51	0.22	0.14	0.23
LOC105080436	greenyellow	0.57	0.17	0.14	0.19
LOC105062809	greenyellow	0.25	0.01	0.14	0.04
FOXA3	greenyellow	0.6	0.09	0.14	0.11
GPR152	greenyellow	0.17	0.05	0.14	0.07
LOC105072130	greenyellow	0.44	0.13	0.14	0.11
LOC105071484	greenyellow	0.23	0.01	0.14	0
LOC105073777	greenyellow	0.41	0.22	0.14	0.25
PRRX2	greenyellow	0.53	0.03	0.14	0.03
CALCR	greenyellow	0.25	0.12	0.14	0.11
GPR3	greenyellow	0.42	0.03	0.14	0.04
PLEKHN1	greenyellow	0.32	0.26	0.14	0.27
CSN2	greenyellow	0.5	0.14	0.14	0.12
PODN	greenyellow	0.06	0.19	0.14	0.22
CCDC39	greenyellow	0.49	0.22	0.14	0.18
LOC105069779	greenyellow	0.28	0.04	0.14	0.05
LOC105083568	greenyellow	0.28	0.08	0.13	0.06
RCVRN	greenyellow	0.57	0.17	0.13	0.18
C8B	greenyellow	0.44	0.01	0.13	0.06
LOC105066809	greenyellow	0.15	0.09	0.13	0.09
LOC105073634	greenyellow	0.57	0.17	0.13	0.18
LOC105081190	greenyellow	0.44	0.27	0.13	0.3
FFAR3	greenyellow	0.4	0.01	0.13	0.02
FIGNL2	greenyellow	0.36	0.03	0.13	0.02
TRIP6	greenyellow	0.2	0.08	0.13	0.07
PI3	greenyellow	0.04	0.13	0.13	0.11
CHD1L	greenyellow	0.18	0.09	0.13	0.1
LOC105068520	greenyellow	0.32	0.09	0.13	0.09
DDAH1	greenyellow	0.02	0.26	0.13	0.31
LOC105066235	greenyellow	0.58	0.11	0.13	0.07
ABCB9	greenyellow	0.47	0.06	0.13	0.09
HIPK4	greenyellow	0.56	0.37	0.13	0.4
NAT8L	greenyellow	0.47	0.27	0.13	0.31
ASCL3	greenyellow	0.41	0.06	0.13	0.01
CATSPERD	greenyellow	0.03	0.02	0.13	0.06
LOC105064814	greenyellow	0.21	0.07	0.13	0.08
LOC105076719	greenyellow	0.56	0.16	0.13	0.18
CIART	greenyellow	0.14	0.02	0.13	0.01
PRSS16	greenyellow	0.48	0.12	0.13	0.11
LOC105062155	greenyellow	0.11	0.02	0.12	0.01
LOC105071778	greenyellow	0.27	0.24	0.12	0.23
CLDND2	greenyellow	0.61	0.07	0.12	0.02
LOC105073923	greenyellow	0.25	0.08	0.12	0.14
FABP7	greenyellow	0.13	0.08	0.12	0.07
HAS3	greenyellow	0.33	0.2	0.12	0.21
ROPN1L	greenyellow	0.16	0.03	0.12	0.04
LOC105078983	greenyellow	0.05	0.06	0.12	0.1
SYNE4	greenyellow	0.33	0.07	0.12	0.04
UPK1A	greenyellow	0.42	0.18	0.12	0.18
TDO2	greenyellow	0.32	0.08	0.12	0.08
TMEM80	greenyellow	0.15	0.1	0.12	0.08
ACBD7	greenyellow	0.35	0.23	0.12	0.21
TRIM50	greenyellow	0.61	0.12	0.12	0.11
LOC105074258	greenyellow	0.01	0.21	0.12	0.19
CCDC183	greenyellow	0.26	0.07	0.12	0.04
PANX2	greenyellow	0.09	0.16	0.12	0.13
SEC61A2	greenyellow	0.07	0.02	0.11	0.04
SLC51B	greenyellow	0.15	0.26	0.11	0.29
WISP1	greenyellow	0.34	0.11	0.11	0.09
FBXW12	greenyellow	0.29	0.16	0.11	0.14
PLA2G4B	greenyellow	0.3	0.12	0.11	0.08
GRIN3A	greenyellow	0.27	0.04	0.11	0.03
LOC105081197	greenyellow	0.34	0.02	0.11	0
MICA	greenyellow	0.07	0.08	0.11	0.06
LRRC4B	greenyellow	0.2	0.09	0.11	0.09
LOC105073893	greenyellow	0.08	0.18	0.11	0.16
LOC105076491	greenyellow	0.59	0.08	0.11	0.09
COL7A1	greenyellow	0.07	0.06	0.11	0.07
SPX	greenyellow	0.24	0.13	0.11	0.13
LOC105080855	greenyellow	0.28	0.11	0.11	0.1
GATA4	greenyellow	0.28	0.04	0.11	0.03
F2	greenyellow	0.05	0.15	0.11	0.14
LOC105062215	greenyellow	0.53	0.06	0.11	0.02
ERMARD	greenyellow	0.43	0.02	0.11	0.01
TTLL10	greenyellow	0.23	0.25	0.11	0.24
MOGAT1	greenyellow	0.41	0.07	0.11	0.07
LGALS2	greenyellow	0.63	0.01	0.11	0.02
LOC105079247	greenyellow	0.52	0.16	0.11	0.12
FGB	greenyellow	0.41	0.07	0.11	0.07
SLC10A1	greenyellow	0.41	0.05	0.11	0.02
LOC105067185	greenyellow	0.45	0.13	0.11	0.11
RSPH10B	greenyellow	0.17	0.22	0.1	0.25
GLDC	greenyellow	0.32	0.04	0.1	0.05
LOC105063435	greenyellow	0.39	0.15	0.1	0.19
CCL27	greenyellow	0.51	0.24	0.1	0.26
LOC105063784	greenyellow	0.12	0.23	0.1	0.22
MORN1	greenyellow	0.14	0.05	0.1	0.03
DQX1	greenyellow	0.25	0.1	0.1	0.1
LOC105083999	greenyellow	0.44	0.21	0.1	0.24
LOC105063925	greenyellow	0.29	0.04	0.1	0.03
LOC105073621	greenyellow	0.44	0.06	0.1	0.09
LOC105083206	greenyellow	0.31	0.2	0.1	0.2
LOC105078550	greenyellow	0.01	0.1	0.1	0.13
CCL28	greenyellow	0.04	0.07	0.1	0.05
SLC25A41	greenyellow	0.44	0.09	0.1	0.1
GGT5	greenyellow	0.26	0.06	0.1	0.05
LOC105070380	greenyellow	0.33	0.18	0.1	0.19
MUC4	greenyellow	0.56	0.2	0.1	0.22
IL18BP	greenyellow	0.15	0.17	0.09	0.2
LOC105063342	greenyellow	0.41	0.03	0.09	0
LOC105071969	greenyellow	0.24	0.17	0.09	0.16
LOC105063419	greenyellow	0.23	0.06	0.09	0.05
SLC35G2	greenyellow	0.24	0.02	0.09	0.06
ACAD8	greenyellow	0.24	0.01	0.09	0.04
FRK	greenyellow	0.28	0.02	0.09	0.08
ALG13	greenyellow	0.32	0.03	0.09	0.01
ENKD1	greenyellow	0.28	0.06	0.09	0.02
LOC105065005	greenyellow	0.24	0.09	0.09	0.09
GAPDHS	greenyellow	0.44	0	0.09	0.05
BAI2	greenyellow	0.21	0.01	0.09	0.04
LOC105061713	greenyellow	0.01	0.31	0.09	0.3
LOC105080024	greenyellow	0.41	0.13	0.09	0.11
LOC105074975	greenyellow	0.49	0.08	0.09	0.08
LOC105067896	greenyellow	0.16	0.05	0.09	0.12
CCDC83	greenyellow	0.49	0.11	0.09	0.09
CCDC81	greenyellow	0.03	0.08	0.09	0.09
LOC105064484	greenyellow	0.5	0.12	0.09	0.12
LOC105081265	greenyellow	0.57	0.12	0.09	0.1
LOC105064768	greenyellow	0.24	0.03	0.09	0.06
LOC105066866	greenyellow	0.22	0.1	0.09	0.07
CLCF1	greenyellow	0.3	0.05	0.09	0.04
LOC105070536	greenyellow	0.2	0.25	0.09	0.24
LOC105081837	greenyellow	0.5	0.09	0.09	0.11
NOXRED1	greenyellow	0.21	0.03	0.08	0.02
LOC105067371	greenyellow	0.26	0.06	0.08	0.07
LOC105076129	greenyellow	0.13	0.19	0.08	0.21
CRTAC1	greenyellow	0.2	0.11	0.08	0.1
LOC105071308	greenyellow	0.22	0.06	0.08	0.04
TSHZ3	greenyellow	0.28	0.01	0.08	0.01
WDR72	greenyellow	0.41	0	0.08	0.03
LOC105071594	greenyellow	0.52	0.04	0.08	0.01
LOC105061669	greenyellow	0.13	0.16	0.08	0.17
LOC105071530	greenyellow	0.51	0.13	0.08	0.14
RIPPLY3	greenyellow	0.27	0.03	0.08	0.04
ELMO3	greenyellow	0.38	0.02	0.08	0.04
IL23R	greenyellow	0.18	0.04	0.08	0.03
FAM150B	greenyellow	0.45	0.05	0.08	0.06
LOC105071776	greenyellow	0.1	0.01	0.08	0.02
LOC105075249	greenyellow	0.31	0.04	0.08	0.08
LOC105069035	greenyellow	0.43	0.01	0.08	0.06
LOC105070349	greenyellow	0.49	0.12	0.08	0.09
LOC105069065	greenyellow	0.43	0.03	0.08	0.01
LOC105073844	greenyellow	0.06	0.19	0.08	0.19
LHX5	greenyellow	0.43	0.05	0.08	0.05
IGDCC3	greenyellow	0.55	0.23	0.08	0.26
JPH3	greenyellow	0.33	0.14	0.08	0.1
LOC105083266	greenyellow	0.4	0.16	0.08	0.15
LOC105077850	greenyellow	0.5	0.12	0.07	0.13
LOC105072309	greenyellow	0.02	0.07	0.07	0.07
LOC105070759	greenyellow	0.3	0.1	0.07	0.07
CPT1B	greenyellow	0.2	0.18	0.07	0.22
LOC105062764	greenyellow	0.44	0.23	0.07	0.27
GEMIN7	greenyellow	0.21	0.01	0.07	0.03
LOC105062206	greenyellow	0.34	0.03	0.07	0.04
LOC105069565	greenyellow	0.44	0.06	0.07	0.06
CEP72	greenyellow	0.21	0.01	0.07	0.01
LOC105084083	greenyellow	0.21	0	0.07	0.04
OSBPL10	greenyellow	0.49	0.04	0.07	0.1
HCRT	greenyellow	0.44	0.06	0.07	0.06
LOC105067984	greenyellow	0.54	0.16	0.07	0.17
LOC105072774	greenyellow	0.09	0.04	0.07	0.05
LOC105078428	greenyellow	0.54	0.16	0.07	0.17
LOC105066085	greenyellow	0.43	0.11	0.07	0.11
PTBP2	greenyellow	0.27	0.01	0.07	0.03
SBK3	greenyellow	0.53	0.25	0.07	0.28
LOC105084070	greenyellow	0.36	0.1	0.07	0.1
LOC105083682	greenyellow	0.53	0.1	0.07	0.09
STARD6	greenyellow	0.37	0.14	0.07	0.18
LOC105081211	greenyellow	0.31	0.08	0.07	0.08
LRP2BP	greenyellow	0.07	0.13	0.07	0.15
GPX2	greenyellow	0.51	0.15	0.07	0.2
PGBD1	greenyellow	0.22	0.04	0.07	0.04
LOC105083746	greenyellow	0.5	0.03	0.07	0.07
TRPM1	greenyellow	0.42	0.03	0.07	0.04
MIA2	greenyellow	0.45	0.11	0.07	0.15
LOC105063325	greenyellow	0.2	0.06	0.07	0.04
LOC105067349	greenyellow	0.15	0.17	0.07	0.16
LOC105073870	greenyellow	0.25	0.05	0.07	0
GNB3	greenyellow	0.43	0.03	0.07	0.03
FAM179A	greenyellow	0.29	0.12	0.07	0.15
HSD17B13	greenyellow	0.3	0.15	0.07	0.13
ZNF521	greenyellow	0.02	0.18	0.06	0.15
LOC105068620	greenyellow	0.37	0.2	0.06	0.2
NDST3	greenyellow	0.37	0.11	0.06	0.1
LOC105065368	greenyellow	0.29	0.2	0.06	0.19
CCDC106	greenyellow	0.4	0.14	0.06	0.14
LOC105071404	greenyellow	0.45	0.07	0.06	0.07
NGB	greenyellow	0.33	0.03	0.06	0.02
ADAM2	greenyellow	0.46	0.08	0.06	0.11
LOC105074558	greenyellow	0.43	0.1	0.06	0.09
STRC	greenyellow	0.43	0.14	0.06	0.15
OSMR	greenyellow	0.34	0.06	0.06	0.05
RHOU	greenyellow	0.44	0.01	0.06	0.03
LOC105064357	greenyellow	0.13	0.14	0.06	0.19
GRIK5	greenyellow	0.32	0.04	0.06	0.03
F2RL3	greenyellow	0.04	0.08	0.06	0.03
LOC105066273	greenyellow	0.57	0.15	0.06	0.19
OTOL1	greenyellow	0.17	0.03	0.06	0.04
PHGR1	greenyellow	0.34	0.06	0.06	0.05
LOC105079781	greenyellow	0.14	0.12	0.06	0.13
FBXO47	greenyellow	0.35	0.15	0.06	0.15
LOC105072930	greenyellow	0.08	0.01	0.06	0.06
ENTPD3	greenyellow	0.12	0.24	0.06	0.22
CSF3	greenyellow	0.35	0.04	0.06	0.03
CRHR2	greenyellow	0.4	0.13	0.06	0.12
SPRY2	greenyellow	0.2	0.05	0.06	0.08
CORIN	greenyellow	0.15	0.18	0.06	0.18
CST8	greenyellow	0.03	0.19	0.05	0.18
RPE65	greenyellow	0.31	0.03	0.05	0.03
UNC5CL	greenyellow	0.23	0.02	0.05	0.05
PGC	greenyellow	0.45	0.07	0.05	0.07
LOC105081640	greenyellow	0.16	0.06	0.05	0.02
FERMT2	greenyellow	0.45	0.07	0.05	0.07
LOC105066251	greenyellow	0.17	0.13	0.05	0.11
EFNB3	greenyellow	0.22	0.03	0.05	0.01
LOC105068446	greenyellow	0	0.03	0.05	0.08
2022-03-11	greenyellow	0.43	0.12	0.05	0.11
LOC105061995	greenyellow	0.27	0.08	0.05	0.08
LOC105065476	greenyellow	0.05	0.18	0.05	0.21
LOC105070164	greenyellow	0.39	0	0.05	0.02
LOC105081334	greenyellow	0.15	0.16	0.05	0.18
LOC105075479	greenyellow	0.26	0.21	0.05	0.21
LOC105062946	greenyellow	0.04	0.07	0.05	0.07
LOC105063280	greenyellow	0.29	0.13	0.05	0.13
LOC105063608	greenyellow	0.06	0.18	0.05	0.21
GPR52	greenyellow	0.19	0.18	0.05	0.14
THEM5	greenyellow	0.32	0.09	0.05	0.09
TXNDC2	greenyellow	0.08	0.12	0.05	0.11
NXF3	greenyellow	0.46	0.1	0.05	0.13
AMT	greenyellow	0.16	0.02	0.05	0.03
NNAT	greenyellow	0.33	0.08	0.04	0.1
LOC105075956	greenyellow	0.51	0.15	0.04	0.18
LOC105066019	greenyellow	0.57	0.01	0.04	0.01
LOC105063510	greenyellow	0.37	0.1	0.04	0.08
IQUB	greenyellow	0.41	0.02	0.04	0.03
LOC105071260	greenyellow	0.47	0.09	0.04	0.11
TRIM15	greenyellow	0.41	0	0.04	0.01
QPRT	greenyellow	0.52	0.08	0.04	0.08
KIAA0408	greenyellow	0.42	0	0.04	0
TMEM31	greenyellow	0.26	0.06	0.04	0.08
MASP2	greenyellow	0.24	0.01	0.04	0.02
SGSM1	greenyellow	0.63	0.03	0.04	0.05
ACOT6	greenyellow	0.37	0.12	0.04	0.15
EMILIN3	greenyellow	0.36	0.07	0.04	0.06
LOC105079071	greenyellow	0.32	0.02	0.04	0.02
LOC105065328	greenyellow	0.55	0.05	0.04	0.04
LOC105070153	greenyellow	0.61	0.11	0.04	0.16
GPLD1	greenyellow	0.33	0.05	0.04	0.1
CDCP2	greenyellow	0.41	0.1	0.04	0.06
MLXIPL	greenyellow	0.57	0.02	0.04	0.03
LOC105075223	greenyellow	0.32	0.15	0.04	0.13
LOC105076576	greenyellow	0.3	0.03	0.04	0.07
KIAA2012	greenyellow	0.15	0.05	0.04	0.01
LAMB1	greenyellow	0.13	0	0.04	0.01
TM6SF2	greenyellow	0.19	0.1	0.04	0.11
ACCSL	greenyellow	0.39	0.04	0.04	0.04
LOC105062005	greenyellow	0.45	0.07	0.04	0.04
KIAA0895	greenyellow	0.63	0.18	0.04	0.21
LOC105069865	greenyellow	0.17	0.07	0.03	0.1
LOC105074621	greenyellow	0.25	0.08	0.03	0.08
HEPN1	greenyellow	0.03	0.02	0.03	0.01
BMP8B	greenyellow	0.44	0.04	0.03	0.03
LOC105082366	greenyellow	0.32	0.02	0.03	0.06
DENND6B	greenyellow	0.28	0.02	0.03	0.02
LOC105077140	greenyellow	0.31	0.2	0.03	0.16
RLBP1	greenyellow	0.29	0.04	0.03	0.04
LOC105082448	greenyellow	0.26	0.1	0.03	0.09
EYA2	greenyellow	0.32	0.02	0.03	0.06
TENM1	greenyellow	0.4	0.02	0.03	0.01
LOC105066973	greenyellow	0.5	0.1	0.03	0.09
REC8	greenyellow	0.08	0.24	0.03	0.25
KCNAB3	greenyellow	0.29	0.02	0.03	0.03
LOC105069766	greenyellow	0.03	0.13	0.03	0.17
ADCK5	greenyellow	0.13	0	0.03	0.02
LOC105070443	greenyellow	0.52	0.06	0.03	0.07
HYPM	greenyellow	0.13	0.11	0.03	0.06
LOC105077079	greenyellow	0.43	0.1	0.03	0.13
CELA1	greenyellow	0.13	0	0.03	0.01
LOC105074436	greenyellow	0.47	0.16	0.03	0.19
RAC3	greenyellow	0.27	0.03	0.03	0.01
LOC105074599	greenyellow	0.42	0.08	0.03	0.08
PDE6B	greenyellow	0.42	0.08	0.03	0.08
BTN1A1	greenyellow	0.28	0.1	0.03	0.08
CDH5	greenyellow	0.4	0.03	0.03	0.05
ABCC8	greenyellow	0.15	0.06	0.03	0.04
HKDC1	greenyellow	0.42	0.18	0.03	0.23
MSS51	greenyellow	0.29	0.07	0.03	0.08
LOC105074739	greenyellow	0.41	0.01	0.03	0.05
INSL3	greenyellow	0.35	0.01	0.03	0.01
LOC105067796	greenyellow	0.38	0.06	0.03	0.06
LOC105065292	greenyellow	0.62	0.06	0.02	0.11
ATP4A	greenyellow	0.26	0.12	0.02	0.08
LOC105078855	greenyellow	0.26	0.05	0.02	0
LOC105072416	greenyellow	0.43	0.05	0.02	0.04
TP53I13	greenyellow	0.21	0.03	0.02	0.04
NUP210L	greenyellow	0.26	0.06	0.02	0.08
ABCA9	greenyellow	0.01	0.31	0.02	0.32
SPEF2	greenyellow	0.54	0.07	0.02	0.06
LOC105072869	greenyellow	0.44	0.06	0.02	0.04
STAR	greenyellow	0.51	0.06	0.02	0.05
LOC105062986	greenyellow	0.38	0.07	0.02	0.07
MYO1B	greenyellow	0.13	0.05	0.02	0.05
LOC105067895	greenyellow	0.23	0.11	0.02	0.09
TMEM155	greenyellow	0.34	0.04	0.02	0.04
LOC105066182	greenyellow	0.27	0.03	0.02	0.03
KLF1	greenyellow	0.33	0.13	0.02	0.15
ASB16	greenyellow	0.3	0.09	0.02	0.08
TMEM45B	greenyellow	0.03	0	0.02	0.02
ACAN	greenyellow	0.48	0	0.02	0.01
FOXS1	greenyellow	0.19	0.09	0.02	0.13
KLKB1	greenyellow	0.05	0.17	0.02	0.19
LOC105076313	greenyellow	0.32	0.03	0.02	0.06
LOC105075571	greenyellow	0.43	0.04	0.02	0.08
GRIN2C	greenyellow	0.17	0.18	0.02	0.16
LOC105075883	greenyellow	0.52	0.09	0.02	0.12
LOC105083208	greenyellow	0.43	0	0.02	0.03
LOC105071789	greenyellow	0.18	0.1	0.02	0.14
TOPAZ1	greenyellow	0.39	0.07	0.01	0.07
LOC105065247	greenyellow	0.44	0.07	0.01	0.06
LOC105062187	greenyellow	0.23	0.06	0.01	0.12
LOC105061847	greenyellow	0.41	0.08	0.01	0.08
PEX5L	greenyellow	0.25	0.11	0.01	0.08
LOC105079125	greenyellow	0.58	0.15	0.01	0.16
GREB1L	greenyellow	0.38	0.03	0.01	0.01
AGBL2	greenyellow	0	0.16	0.01	0.19
CALR3	greenyellow	0.39	0.07	0.01	0.07
LOC105081767	greenyellow	0.31	0.04	0.01	0.04
LOC105076730	greenyellow	0.37	0.04	0.01	0.08
PNMA6A	greenyellow	0.39	0.07	0.01	0.07
CCL5	greenyellow	0.36	0.04	0.01	0.09
ASMT	greenyellow	0.35	0.03	0.01	0.06
LOC105071653	greenyellow	0.33	0.09	0.01	0.11
LOC105075079	greenyellow	0.41	0.03	0.01	0
SLC23A1	greenyellow	0.57	0.19	0.01	0.26
LOC105062335	greenyellow	0.41	0.05	0.01	0.04
GAS2	greenyellow	0.37	0.01	0.01	0.05
LOC105081801	greenyellow	0.38	0.11	0.01	0.11
LOC105079302	greenyellow	0.52	0.07	0.01	0.1
LOC105081690	greenyellow	0.43	0.03	0.01	0.07
LOC105073750	greenyellow	0.22	0.17	0.01	0.16
HIGD1C	greenyellow	0.52	0.05	0.01	0.07
SBSN	greenyellow	0.41	0.1	0.01	0.12
LOC105070390	greenyellow	0.28	0.09	0.01	0.06
PRR33	greenyellow	0.2	0.07	0.01	0.04
VSX2	greenyellow	0.39	0.03	0.01	0
LOC105075098	greenyellow	0.66	0.13	0.01	0.15
LOC105064782	greenyellow	0.11	0.01	0.01	0.02
SUSD5	greenyellow	0.39	0.03	0.01	0
KCNJ11	greenyellow	0.4	0.07	0.01	0.03
SLC17A8	greenyellow	0.19	0.12	0.01	0.08
LOC105078920	greenyellow	0.14	0.09	0.01	0.08
LOC105067580	greenyellow	0.61	0.06	0.01	0.1
ARR3	greenyellow	0.42	0.04	0.01	0.02
BFSP1	greenyellow	0.33	0.07	0	0.05
LOC105075321	greenyellow	0.4	0.04	0	0.03
LOC105066819	greenyellow	0.38	0.09	0	0.09
LOC105075793	greenyellow	0.17	0.01	0	0.02
KCNIP2	greenyellow	0.06	0.03	0	0.07
LOC105084067	greenyellow	0.39	0.08	0	0.07
SULF2	greenyellow	0.18	0.01	0	0.02
LOC105064209	greenyellow	0.31	0.11	0	0.14
LOC105078339	greenyellow	0.08	0.16	0	0.12
ZNF554	greenyellow	0.31	0.05	0	0.08
LOC105079526	greenyellow	0.04	0.18	0	0.17
LOC105071587	greenyellow	0.43	0.01	0	0.04
LOC105071808	greenyellow	0.15	0.03	0	0.04
PRG3	honeydew1	0.49	0.66	0.76	0.65
CDC20	honeydew1	0.4	0.56	0.75	0.51
B3GNT8	honeydew1	0.13	0.66	0.74	0.61
LOC105072235	honeydew1	0.41	0.47	0.73	0.45
AURKB	honeydew1	0.31	0.59	0.72	0.54
KIF18B	honeydew1	0.28	0.63	0.72	0.58
FBP1	honeydew1	0.09	0.66	0.72	0.64
TM4SF5	honeydew1	0.03	0.73	0.71	0.7
FOXM1	honeydew1	0.1	0.66	0.7	0.63
LRRC16B	honeydew1	0.18	0.66	0.7	0.63
LOC105079079	honeydew1	0.35	0.56	0.68	0.51
CENPM	honeydew1	0.42	0.54	0.68	0.48
RPL3L	honeydew1	0.31	0.41	0.66	0.39
KIF22	honeydew1	0.23	0.55	0.65	0.48
KIF2C	honeydew1	0.29	0.6	0.65	0.53
CDCA3	honeydew1	0.27	0.48	0.64	0.48
HJURP	honeydew1	0.24	0.49	0.64	0.44
UBE2C	honeydew1	0.3	0.47	0.64	0.4
CENPW	honeydew1	0.44	0.34	0.63	0.28
NCAPH	honeydew1	0.25	0.41	0.63	0.37
LOC105065921	honeydew1	0.25	0.49	0.61	0.42
DACH2	honeydew1	0.15	0.55	0.6	0.54
SKA3	honeydew1	0.37	0.44	0.6	0.39
CDC45	honeydew1	0.21	0.5	0.6	0.45
DNTT	honeydew1	0.58	0.4	0.59	0.37
AQP3	honeydew1	0.19	0.54	0.59	0.49
TK1	honeydew1	0.32	0.42	0.58	0.35
CSTA	honeydew1	0.36	0.36	0.58	0.3
CCNB2	honeydew1	0.29	0.46	0.57	0.4
KIFC1	honeydew1	0.19	0.46	0.56	0.44
LOC105080889	honeydew1	0.6	0.36	0.56	0.31
LOC105076031	honeydew1	0.04	0.42	0.55	0.44
NANS	honeydew1	0.53	0.32	0.52	0.26
RAB27B	honeydew1	0.39	0.3	0.52	0.24
LOC105081435	honeydew1	0.03	0.42	0.51	0.38
SPATA33	honeydew1	0.36	0.31	0.49	0.25
TXNDC5	honeydew1	0.1	0.35	0.48	0.3
ADA	honeydew1	0.2	0.3	0.47	0.23
SDC1	honeydew1	0.24	0.27	0.46	0.19
BIRC5	honeydew1	0.15	0.3	0.45	0.26
SDF2L1	honeydew1	0.29	0.32	0.45	0.27
TYMS	honeydew1	0.38	0.19	0.45	0.14
TROAP	honeydew1	0.22	0.34	0.43	0.32
FABP3	honeydew1	0.28	0.32	0.43	0.27
LOC105080037	honeydew1	0.29	0.15	0.43	0.14
TMEM249	honeydew1	0.16	0.3	0.43	0.28
RPRML	honeydew1	0.34	0.32	0.43	0.26
LOC105063256	honeydew1	0.31	0.29	0.41	0.3
LOC105065387	honeydew1	0.22	0.2	0.39	0.17
LOC105066417	honeydew1	0.07	0.28	0.38	0.22
ANKRD2	honeydew1	0.13	0.29	0.37	0.26
LOC105067268	honeydew1	0.2	0.25	0.3	0.2
PDGFRL	honeydew1	0.4	0.01	0.3	0.03
LOC105077107	honeydew1	0.48	0.16	0.25	0.16
PLSCR4	lightpink4	0.18	0.69	0.62	0.68
MXRA7	lightpink4	0.25	0.64	0.61	0.6
CFH	lightpink4	0.35	0.62	0.47	0.62
LOC105063168	lightpink4	0.38	0.57	0.46	0.58
LOC105070642	lightpink4	0.19	0.45	0.37	0.42
LOC105064251	lightpink4	0.22	0.53	0.36	0.52
LOC105078512	lightpink4	0.27	0.48	0.35	0.48
DSCAML1	lightpink4	0.46	0.49	0.35	0.51
LOC105066471	lightpink4	0.36	0.57	0.35	0.57
ATP2B2	lightpink4	0.17	0.52	0.34	0.51
HMGCS2	lightpink4	0.52	0.49	0.33	0.52
PDE1B	lightpink4	0.14	0.52	0.33	0.57
TMPRSS7	lightpink4	0.21	0.52	0.33	0.52
SMYD1	lightpink4	0.21	0.57	0.33	0.56
LOC105071248	lightpink4	0.26	0.53	0.32	0.56
HHATL	lightpink4	0.32	0.42	0.32	0.41
EHD2	lightpink4	0.47	0.45	0.32	0.49
RGS7	lightpink4	0.04	0.49	0.31	0.51
LOC105065866	lightpink4	0.23	0.61	0.31	0.61
LOC105079264	lightpink4	0.33	0.5	0.31	0.5
LOC105074540	lightpink4	0.26	0.43	0.3	0.43
LOC105081789	lightpink4	0.28	0.52	0.3	0.52
CAND2	lightpink4	0.34	0.46	0.29	0.46
FABP6	lightpink4	0.4	0.5	0.29	0.5
ARGFX	lightpink4	0.4	0.49	0.29	0.49
WNT9B	lightpink4	0.37	0.5	0.29	0.5
VSIG8	lightpink4	0.37	0.5	0.29	0.5
LOC105076013	lightpink4	0.37	0.5	0.29	0.5
LOC105074250	lightpink4	0.37	0.5	0.29	0.5
LOC105073941	lightpink4	0.28	0.41	0.29	0.4
LOC105074206	lightpink4	0.16	0.5	0.28	0.5
MAPT	lightpink4	0.33	0.49	0.28	0.49
PLAG1	lightpink4	0.2	0.32	0.28	0.25
LOC105069767	lightpink4	0.12	0.32	0.28	0.32
LOC105074188	lightpink4	0.44	0.47	0.28	0.47
CUX2	lightpink4	0.28	0.43	0.27	0.43
SUN3	lightpink4	0.37	0.48	0.26	0.47
ACTL10	lightpink4	0.1	0.49	0.25	0.49
LOC105065884	lightpink4	0.01	0.42	0.25	0.41
C1QTNF7	lightpink4	0.39	0.42	0.25	0.4
WNT5A	lightpink4	0.1	0.4	0.24	0.38
LOC105063361	lightpink4	0.3	0.32	0.24	0.34
LOC105083139	lightpink4	0.03	0.43	0.24	0.43
CCNA1	lightpink4	0.28	0.41	0.23	0.41
ADAMTS4	lightpink4	0.01	0.41	0.23	0.41
ZMYND15	lightpink4	0.2	0.38	0.22	0.38
MYO10	lightpink4	0.48	0.39	0.2	0.4
MFAP4	lightpink4	0.15	0.36	0.19	0.36
LOC105079937	lightpink4	0.12	0.45	0.19	0.44
UACA	lightpink4	0.39	0.1	0.18	0.14
OTOP1	lightpink4	0.38	0.39	0.17	0.39
TBX4	lightpink4	0.01	0.42	0.17	0.41
CDHR4	lightpink4	0.07	0.4	0.15	0.43
SH3BGR	lightpink4	0.32	0.46	0.15	0.44
ANKRD31	lightpink4	0.36	0.3	0.1	0.31
LOC105066764	lightpink4	0.5	0.25	0.1	0.23
S100B	lightpink4	0.33	0.33	0.03	0.33
FBXL7	lightpink4	0.41	0.27	0.01	0.35
RTP5	maroon	0.07	0.46	0.59	0.43
ARSI	maroon	0.27	0.38	0.44	0.35
CYSRT1	maroon	0.11	0.36	0.42	0.35
NPHP1	maroon	0.34	0.35	0.38	0.36
LOC105082831	maroon	0.42	0.22	0.37	0.17
GRIN2A	maroon	0.6	0.34	0.37	0.33
LOC105080435	maroon	0.6	0.22	0.35	0.22
KRT5	maroon	0.25	0.32	0.35	0.37
FUT10	maroon	0.34	0.24	0.34	0.24
CTRC	maroon	0.23	0.35	0.34	0.33
PALMD	maroon	0.37	0.15	0.32	0.1
LOC105070579	maroon	0.6	0.23	0.31	0.2
KANK3	maroon	0.51	0.22	0.31	0.2
EPHB2	maroon	0.3	0.33	0.31	0.32
TAC3	maroon	0.09	0.23	0.3	0.24
LOC105067284	maroon	0.25	0.28	0.28	0.3
LOC105067443	maroon	0.71	0.11	0.27	0.08
LOC105070546	maroon	0.6	0.22	0.27	0.22
TRIML2	maroon	0.41	0.26	0.27	0.24
LOC105074563	maroon	0.64	0.26	0.27	0.22
PTGDS	maroon	0.08	0.16	0.26	0.2
ARSD	maroon	0.19	0.28	0.26	0.25
RFX6	maroon	0.58	0.17	0.25	0.15
CCDC27	maroon	0.26	0.19	0.25	0.16
MC5R	maroon	0.44	0.3	0.25	0.31
GCSAM	maroon	0.43	0.18	0.24	0.21
TRPC4	maroon	0.19	0.18	0.23	0.14
UTS2	maroon	0.25	0.07	0.23	0.07
IP6K3	maroon	0.37	0.12	0.23	0.08
LOC105076583	maroon	0.52	0.07	0.22	0.08
PEBP4	maroon	0.61	0.12	0.22	0.11
LGR6	maroon	0.55	0.11	0.22	0.08
LOXHD1	maroon	0.19	0.21	0.21	0.18
LOC105068167	maroon	0.25	0.31	0.2	0.3
LOC105073847	maroon	0.47	0.15	0.18	0.13
LOC105061913	maroon	0.48	0.16	0.18	0.15
CDHR1	maroon	0.44	0.11	0.18	0.11
SLC12A5	maroon	0.44	0.24	0.17	0.2
LOC105073229	maroon	0.48	0.15	0.17	0.14
DLL1	maroon	0.29	0.13	0.16	0.14
CALHM3	maroon	0.02	0.04	0.16	0.09
FLT4	maroon	0.21	0.11	0.13	0.12
LOC105081367	maroon	0.21	0.06	0.13	0.1
EDN3	maroon	0.31	0.09	0.13	0.08
LOC105069414	maroon	0.07	0.26	0.13	0.29
SLC25A34	maroon	0.45	0.06	0.13	0.07
LOC105080210	maroon	0.37	0.01	0.12	0.03
LOC105081160	maroon	0.32	0.13	0.12	0.13
OAS1	maroon	0.23	0.26	0.11	0.29
LOC105083100	maroon	0.39	0.12	0.11	0.16
GLYATL3	maroon	0.53	0.01	0.11	0.04
DSG2	maroon	0.41	0.08	0.11	0.04
XPNPEP2	maroon	0.18	0.14	0.09	0.11
KLB	maroon	0.55	0.07	0.08	0.07
LOC105080214	maroon	0.32	0.03	0.07	0.04
TMEM86A	maroon	0.49	0.03	0.06	0.05
SPATC1L	maroon	0.33	0.12	0.06	0.11
SULT1C2	maroon	0.21	0.04	0.05	0.04
IL26	maroon	0.51	0.1	0	0.12
ENAM	skyblue2	0.26	0.72	0.66	0.71
TEAD4	skyblue2	0.23	0.65	0.65	0.65
LOC105082701	skyblue2	0.12	0.62	0.54	0.6
DBH	skyblue2	0.45	0.58	0.52	0.57
CEACAM20	skyblue2	0.27	0.56	0.51	0.57
LOC105066724	skyblue2	0.37	0.5	0.51	0.5
FMN2	skyblue2	0.35	0.6	0.5	0.61
SRL	skyblue2	0.39	0.53	0.49	0.53
LOC105082657	skyblue2	0.24	0.54	0.49	0.54
PCDHB10	skyblue2	0.41	0.54	0.49	0.54
FAT2	skyblue2	0.29	0.46	0.49	0.44
LOC105077059	skyblue2	0.42	0.54	0.48	0.54
LOC105064606	skyblue2	0.15	0.42	0.48	0.42
GPR116	skyblue2	0.42	0.54	0.48	0.54
SYT6	skyblue2	0.5	0.6	0.47	0.6
ASB11	skyblue2	0.3	0.54	0.46	0.53
ARHGEF16	skyblue2	0.33	0.52	0.45	0.52
LOC105082036	skyblue2	0.31	0.44	0.45	0.39
LOC105076120	skyblue2	0.24	0.31	0.43	0.26
MYT1	skyblue2	0.42	0.53	0.42	0.53
TRPM3	skyblue2	0.42	0.53	0.42	0.53
PDLIM1	skyblue2	0.38	0.48	0.41	0.51
PHF7	skyblue2	0.43	0.62	0.41	0.62
PTH1R	skyblue2	0.42	0.35	0.4	0.35
LOC105076121	skyblue2	0.43	0.34	0.37	0.32
LOC105073357	skyblue2	0.07	0.34	0.34	0.32
LOC105065308	skyblue2	0.2	0.31	0.34	0.36
ARHGAP29	skyblue2	0.3	0.28	0.33	0.24
KCNK15	skyblue2	0.38	0.32	0.29	0.32
LOC105074081	skyblue2	0.49	0.35	0.25	0.35
DGAT2L6	skyblue2	0.4	0.31	0.22	0.31
RECK	skyblue2	0.59	0.37	0.14	0.38
LOC105064146	skyblue2	0.2	0.09	0.11	0.05
LOC105064148	skyblue2	0.24	0.01	0.05	0.03
LOC105074018	skyblue2	0.4	0.09	0.03	0.09
SYT13	steelblue	0.37	0.56	0.75	0.53
LOC105082662	steelblue	0.05	0.64	0.74	0.64
CACNA1B	steelblue	0.21	0.56	0.67	0.56
LOC105082661	steelblue	0.11	0.41	0.65	0.38
EPX	steelblue	0.02	0.48	0.64	0.45
LOC105083128	steelblue	0.12	0.51	0.63	0.52
MAPK4	steelblue	0.15	0.59	0.63	0.59
LOC105072273	steelblue	0.19	0.54	0.63	0.55
LRRC3C	steelblue	0.03	0.47	0.62	0.46
REN	steelblue	0.09	0.53	0.62	0.5
LOC105063877	steelblue	0.03	0.53	0.61	0.55
LOC105072999	steelblue	0.14	0.53	0.6	0.54
EFHD1	steelblue	0.26	0.57	0.59	0.57
LOC105069126	steelblue	0.42	0.45	0.58	0.43
LOC105078098	steelblue	0.19	0.51	0.57	0.52
DKK3	steelblue	0.04	0.5	0.56	0.5
LOC105075136	steelblue	0.11	0.54	0.55	0.55
LOC105069262	steelblue	0.26	0.61	0.55	0.61
COL10A1	steelblue	0.06	0.47	0.55	0.47
SYCP1	steelblue	0.01	0.47	0.54	0.45
CILP	steelblue	0.01	0.37	0.53	0.34
LOC105066262	steelblue	0.19	0.33	0.53	0.34
LOC105066652	steelblue	0.03	0.35	0.53	0.34
ADAT3	steelblue	0.1	0.44	0.52	0.44
PGM5	steelblue	0.09	0.45	0.51	0.47
VIT	steelblue	0.12	0.36	0.51	0.35
CCR10	steelblue	0.07	0.35	0.51	0.32
LOC105074536	steelblue	0.12	0.4	0.51	0.41
DSP	steelblue	0.05	0.43	0.51	0.44
TMEM108	steelblue	0.08	0.49	0.5	0.49
MS4A3	steelblue	0.03	0.47	0.49	0.46
CXCL8	steelblue	0.3	0.31	0.49	0.33
LOC105074770	steelblue	0.1	0.43	0.48	0.44
LOC105081642	steelblue	0.12	0.34	0.48	0.34
PLEKHG5	steelblue	0.01	0.38	0.48	0.35
LOC105070438	steelblue	0.06	0.38	0.48	0.34
OCA2	steelblue	0.11	0.38	0.48	0.37
APOA4	steelblue	0.02	0.36	0.47	0.38
PAX2	steelblue	0.26	0.37	0.47	0.36
SUGCT	steelblue	0.17	0.22	0.46	0.16
CCDC157	steelblue	0.04	0.33	0.46	0.32
LOC105082471	steelblue	0.25	0.43	0.46	0.42
SMTNL1	steelblue	0.1	0.35	0.46	0.37
LOC105076798	steelblue	0.1	0.35	0.46	0.37
LOC105072659	steelblue	0.05	0.3	0.45	0.29
ADCY2	steelblue	0.24	0.38	0.45	0.38
SYNPO2	steelblue	0.23	0.38	0.45	0.38
IHH	steelblue	0.15	0.33	0.45	0.33
SPATA1	steelblue	0.27	0.41	0.45	0.41
SYT2	steelblue	0.03	0.33	0.45	0.31
LOC105062256	steelblue	0.25	0.39	0.44	0.39
TMEM225	steelblue	0.07	0.2	0.44	0.17
TLL2	steelblue	0.23	0.34	0.43	0.34
TTC36	steelblue	0.15	0.29	0.43	0.29
TMEM247	steelblue	0.16	0.3	0.43	0.3
MSX2	steelblue	0.04	0.23	0.43	0.2
CAPN6	steelblue	0.26	0.36	0.43	0.31
PLS3	steelblue	0.06	0.26	0.42	0.26
DNAH8	steelblue	0.2	0.23	0.42	0.22
LOC105064443	steelblue	0.2	0.31	0.42	0.31
LOC105074475	steelblue	0.2	0.31	0.42	0.31
FOXA1	steelblue	0.19	0.42	0.42	0.43
LOC105066464	steelblue	0.2	0.3	0.41	0.29
CPE	steelblue	0.05	0.43	0.41	0.4
HR	steelblue	0.2	0.31	0.41	0.3
LOC105079707	steelblue	0.15	0.34	0.41	0.31
LOC105077680	steelblue	0.32	0.35	0.41	0.32
C1QL4	steelblue	0.21	0.3	0.4	0.3
MTMR7	steelblue	0.01	0.25	0.4	0.23
LOC105074233	steelblue	0.16	0.22	0.4	0.2
LOC105076474	steelblue	0.14	0.23	0.4	0.22
CD34	steelblue	0.09	0.17	0.39	0.16
IL33	steelblue	0.14	0.25	0.39	0.24
CEACAM16	steelblue	0.22	0.3	0.39	0.3
LOC105076988	steelblue	0.07	0.44	0.39	0.42
BCAN	steelblue	0.23	0.29	0.39	0.29
EPHA4	steelblue	0.13	0.27	0.39	0.26
ADAMTS1	steelblue	0.2	0.26	0.38	0.24
LOC105061663	steelblue	0.02	0.35	0.38	0.32
MYO7B	steelblue	0.25	0.29	0.38	0.29
LOC105069289	steelblue	0.11	0.22	0.38	0.21
TXNDC8	steelblue	0.13	0.35	0.38	0.36
LOC105070658	steelblue	0.21	0.29	0.38	0.29
LOC105066243	steelblue	0.14	0.18	0.37	0.15
CALHM1	steelblue	0.2	0.24	0.37	0.22
FAM181B	steelblue	0.04	0.16	0.37	0.14
LOC105073711	steelblue	0.18	0.36	0.37	0.36
PPM1E	steelblue	0.24	0.29	0.36	0.28
LOC105071403	steelblue	0.25	0.29	0.35	0.28
SV2C	steelblue	0.32	0.24	0.35	0.22
LOC105063867	steelblue	0.04	0.23	0.35	0.31
DUSP26	steelblue	0.1	0.24	0.35	0.27
LOC105065838	steelblue	0.18	0.4	0.34	0.37
LOC105075148	steelblue	0.05	0.08	0.34	0.09
GNG8	steelblue	0.06	0.27	0.33	0.3
P2RX2	steelblue	0.19	0.24	0.33	0.23
DENND2A	steelblue	0.2	0.5	0.33	0.48
CD300LG	steelblue	0.05	0.16	0.33	0.16
FBXO36	steelblue	0.08	0.14	0.33	0.11
LOC105079336	steelblue	0.15	0.24	0.32	0.23
LOC105082382	steelblue	0.34	0.25	0.32	0.26
TPBG	steelblue	0.24	0.25	0.32	0.25
RNF165	steelblue	0.49	0.28	0.3	0.3
LOC105068427	steelblue	0.14	0.16	0.3	0.18
LOC105073344	steelblue	0.15	0.32	0.3	0.32
LOC105062999	steelblue	0.13	0.26	0.3	0.28
LOC105070684	steelblue	0.02	0.14	0.3	0.14
LOC105065575	steelblue	0.11	0.04	0.3	0.01
LOC105076846	steelblue	0.18	0.17	0.29	0.13
LOC105069695	steelblue	0.06	0.15	0.29	0.15
SPINK5	steelblue	0.19	0.15	0.29	0.11
ANO5	steelblue	0.39	0.22	0.29	0.26
LOC105066397	steelblue	0.15	0.29	0.29	0.25
NPPC	steelblue	0.38	0.17	0.29	0.23
LOC105063393	steelblue	0.15	0.16	0.28	0.16
LOC105079249	steelblue	0.2	0.19	0.28	0.15
PCDH8	steelblue	0.32	0.3	0.28	0.3
AP3B2	steelblue	0.03	0.09	0.28	0.08
LOC105079064	steelblue	0.02	0.19	0.27	0.19
LOC105070571	steelblue	0.25	0.31	0.27	0.31
LOC105072511	steelblue	0.15	0.11	0.27	0.13
SCD5	steelblue	0.07	0.19	0.27	0.15
LOC105066749	steelblue	0.09	0.09	0.26	0.06
LOC105080831	steelblue	0.06	0.04	0.25	0.01
GJC1	steelblue	0.09	0.05	0.25	0.04
LOC105080933	steelblue	0.16	0.12	0.24	0.08
STC2	steelblue	0.39	0.37	0.24	0.37
LOC105081903	steelblue	0.06	0.09	0.24	0.09
SLC39A12	steelblue	0.06	0.16	0.24	0.15
LOC105083358	steelblue	0.17	0.18	0.23	0.17
LOC105080948	steelblue	0.38	0.22	0.23	0.23
SORBS2	steelblue	0.24	0.17	0.23	0.17
LOC105078702	steelblue	0.17	0.32	0.22	0.34
SYN2	steelblue	0.3	0.2	0.22	0.17
LOC105075894	steelblue	0.22	0.22	0.21	0.22
LOC105082253	steelblue	0.05	0.1	0.21	0.17
LOC105078023	steelblue	0.25	0.2	0.21	0.17
LOC105065597	steelblue	0.28	0.05	0.2	0.02
LOC105066972	steelblue	0.23	0.13	0.2	0.12
LOC105069192	steelblue	0.12	0.16	0.19	0.19
PVALB	steelblue	0.01	0.07	0.19	0.02
LOC105064662	steelblue	0.04	0.11	0.17	0.07
TLX2	steelblue	0.16	0.1	0.16	0.05
ST6GALNAC5	steelblue	0.02	0.05	0.16	0.06
RTN4RL1	steelblue	0.15	0.21	0.16	0.23
LOC105082879	steelblue	0.41	0.16	0.15	0.17
INSM1	steelblue	0.08	0.1	0.15	0.14
LOC105074112	steelblue	0.01	0.06	0.15	0.08
FAM162B	steelblue	0.28	0.09	0.14	0.09
BANF2	steelblue	0.13	0.01	0.13	0.03
HSPB3	steelblue	0.37	0.09	0.11	0.08
CDH3	steelblue	0.04	0.1	0.1	0.16
LOC105084159	steelblue	0.25	0.07	0.09	0.13
HPCA	steelblue	0.16	0.05	0.09	0.04
LOC105075994	steelblue	0.24	0	0.08	0
PTGS2	steelblue	0.19	0.21	0.07	0.25
STS	steelblue	0.28	0.04	0.07	0.01
CLEC19A	steelblue	0.18	0.01	0.06	0.04
LOC105068347	steelblue	0	0.01	0.05	0.02
ANKRD35	steelblue	0.24	0.12	0.04	0.12
SPOCK3	steelblue	0.5	0.04	0.04	0.02
SOX15	steelblue	0.14	0.25	0.03	0.27
LOC105083327	steelblue	0.03	0.03	0.03	0.04
DPT	steelblue	0.12	0.18	0.03	0.21
TACC2	steelblue	0.63	0.12	0.03	0.17
AGR2	steelblue	0.13	0	0.02	0.07
EXPH5	steelblue	0.12	0.02	0	0.08
