# Supplementary material for: Transcriptome analysis of the Bactrian camel (Camelus bactrianus) reveals candidate genes affecting milk production traits
Source: BMC Genomics. 2023 Nov 2;24:660. doi: 10.1186/s12864-023-09703-9 (PMC10621195; doi:10.1186/s12864-023-09703-9)
Supplement: Supplementary file 13 — Additional file 13: Supplementary Table 8. Functional enrichment analysis (WDL vs WGH). [file 12864_2023_9703_MOESM13_ESM.xlsx]

## Sheet: Index
Supplementary table 8 Functional enrichment analysis (WDL vs WGH)
1	GO enrichment analysis of up-regulated genes
2	GO enrichment analysis of down-regulated genes
3	KEGG enrichment analysis of up-regulated genes
4	KEGG enrichment analysis of down-regulated genes

## Sheet: 1
GO enrichment analysis of up-regulated genes
Category	GOID	Description	GeneRatio	BgRatio	pvalue	padj	geneID	geneName	Count
BP	GO:0032879	regulation of localization	2/58	16/6739	0.00808538	0.523434	105081555/105063105	GCSAM/HILPDA	2			0.03448
BP	GO:0007166	cell surface receptor signaling pathway	3/58	75/6739	0.0263883	0.523434	105081555/105070874/105075688	GCSAM/WNT4/RITA1	3			0.05172
BP	GO:0032501	multicellular organismal process	4/58	132/6739	0.0264325	0.523434	105063105/105070874/105075657/105077707	HILPDA/WNT4/TMEM119/SPP1	4			0.06897
BP	GO:0008610	lipid biosynthetic process	2/58	49/6739	0.0661807	0.523434	105071905/105078647	PIGT/SC5D	2			0.03448
BP	GO:0006955	immune response	3/58	110/6739	0.0684541	0.523434	105081555/105068068/105071695	GCSAM/XCL1/LOC105071695	3			0.05172
BP	GO:0048518	positive regulation of biological process	2/58	52/6739	0.0734244	0.523434	105081555/105063105	GCSAM/HILPDA	2			0.03448
BP	GO:0002376	immune system process	3/58	116/6739	0.0775891	0.523434	105081555/105068068/105071695	GCSAM/XCL1/LOC105071695	3			0.05172
BP	GO:0002684	positive regulation of immune system process	1/58	10/6739	0.0828614	0.523434	105081555	GCSAM	1			0.17241
BP	GO:0007219	Notch signaling pathway	1/58	10/6739	0.0828614	0.523434	105075688	RITA1	1			0.17241
BP	GO:0009063	cellular amino acid catabolic process	1/58	10/6739	0.0828614	0.523434	105069373	TDO2	1			0.17241
BP	GO:0040011	locomotion	1/58	10/6739	0.0828614	0.523434	105081555	GCSAM	1
BP	GO:0051168	nuclear export	1/58	10/6739	0.0828614	0.523434	105075688	RITA1	1
BP	GO:0055085	transmembrane transport	7/58	445/6739	0.0857229	0.523434	105063055/105080775/105075342/105081656/105062622/105075175/105077373	LOC105063055/SFXN4/KCNMA1/SLC9C1/TRPM4/SLCO3A1/SLC22A3	7
BP	GO:0050776	regulation of immune response	1/58	11/6739	0.0907666	0.523434	105081555	GCSAM	1
BP	GO:0006497	protein lipidation	1/58	12/6739	0.0986048	0.523434	105071905	PIGT	1
BP	GO:0006505	GPI anchor metabolic process	1/58	12/6739	0.0986048	0.523434	105071905	PIGT	1
BP	GO:0006506	GPI anchor biosynthetic process	1/58	12/6739	0.0986048	0.523434	105071905	PIGT	1
BP	GO:0006661	phosphatidylinositol biosynthetic process	1/58	12/6739	0.0986048	0.523434	105071905	PIGT	1
BP	GO:0033013	tetrapyrrole metabolic process	1/58	12/6739	0.0986048	0.523434	105077929	CPOX	1
BP	GO:0042158	lipoprotein biosynthetic process	1/58	12/6739	0.0986048	0.523434	105071905	PIGT	1
BP	GO:0002682	regulation of immune system process	1/58	14/6739	0.114083	0.523434	105081555	GCSAM	1
BP	GO:0016054	organic acid catabolic process	1/58	14/6739	0.114083	0.523434	105069373	TDO2	1
BP	GO:0019220	regulation of phosphate metabolic process	1/58	14/6739	0.114083	0.523434	105070631	PPP1R14B	1
BP	GO:0032011	ARF protein signal transduction	1/58	14/6739	0.114083	0.523434	105062585	CYTH2	1
BP	GO:0032012	regulation of ARF protein signal transduction	1/58	14/6739	0.114083	0.523434	105062585	CYTH2	1
BP	GO:0046395	carboxylic acid catabolic process	1/58	14/6739	0.114083	0.523434	105069373	TDO2	1
BP	GO:0051174	regulation of phosphorus metabolic process	1/58	14/6739	0.114083	0.523434	105070631	PPP1R14B	1
BP	GO:0001522	pseudouridine synthesis	1/58	15/6739	0.121723	0.523434	105074178	PUS3	1
BP	GO:0044282	small molecule catabolic process	1/58	15/6739	0.121723	0.523434	105069373	TDO2	1
BP	GO:0009247	glycolipid biosynthetic process	1/58	16/6739	0.129299	0.523434	105071905	PIGT	1
BP	GO:0045017	glycerolipid biosynthetic process	1/58	16/6739	0.129299	0.523434	105071905	PIGT	1
BP	GO:0046467	membrane lipid biosynthetic process	1/58	16/6739	0.129299	0.523434	105071905	PIGT	1
BP	GO:0046474	glycerophospholipid biosynthetic process	1/58	16/6739	0.129299	0.523434	105071905	PIGT	1
BP	GO:0051239	regulation of multicellular organismal process	1/58	16/6739	0.129299	0.523434	105063105	HILPDA	1
BP	GO:1901605	alpha-amino acid metabolic process	1/58	16/6739	0.129299	0.523434	105069373	TDO2	1
BP	GO:0006664	glycolipid metabolic process	1/58	17/6739	0.136811	0.523434	105071905	PIGT	1
BP	GO:0019318	hexose metabolic process	1/58	17/6739	0.136811	0.523434	105068346	MAN2B1	1
BP	GO:1903509	liposaccharide metabolic process	1/58	17/6739	0.136811	0.523434	105071905	PIGT	1
BP	GO:0019882	antigen processing and presentation	1/58	18/6739	0.144259	0.523434	105071695	LOC105071695	1
BP	GO:0048584	positive regulation of response to stimulus	1/58	18/6739	0.144259	0.523434	105081555	GCSAM	1
BP	GO:0005996	monosaccharide metabolic process	1/58	20/6739	0.158966	0.523434	105068346	MAN2B1	1
BP	GO:0006643	membrane lipid metabolic process	1/58	20/6739	0.158966	0.523434	105071905	PIGT	1
BP	GO:0006887	exocytosis	1/58	20/6739	0.158966	0.523434	105079951	LOC105079951	1
BP	GO:0006813	potassium ion transport	1/58	21/6739	0.166226	0.523434	105075342	KCNMA1	1
BP	GO:0006913	nucleocytoplasmic transport	1/58	21/6739	0.166226	0.523434	105075688	RITA1	1
BP	GO:0032940	secretion by cell	1/58	21/6739	0.166226	0.523434	105079951	LOC105079951	1
BP	GO:0051169	nuclear transport	1/58	21/6739	0.166226	0.523434	105075688	RITA1	1
BP	GO:0008654	phospholipid biosynthetic process	1/58	23/6739	0.180561	0.543564	105071905	PIGT	1
BP	GO:0033036	macromolecule localization	3/58	171/6739	0.181774	0.543564	105076984/105069265/105063105	DUOXA2/SCAMP5/HILPDA	3
BP	GO:0042157	lipoprotein metabolic process	1/58	24/6739	0.187638	0.543564	105071905	PIGT	1
BP	GO:0016055	Wnt signaling pathway	1/58	25/6739	0.194655	0.543564	105070874	WNT4	1
BP	GO:0198738	cell-cell signaling by wnt	1/58	25/6739	0.194655	0.543564	105070874	WNT4	1
BP	GO:1905114	cell surface receptor signaling pathway involved in cell-cell signaling	1/58	25/6739	0.194655	0.543564	105070874	WNT4	1
BP	GO:0046488	phosphatidylinositol metabolic process	1/58	27/6739	0.20851	0.55088	105071905	PIGT	1
BP	GO:0007267	cell-cell signaling	1/58	30/6739	0.228854	0.55088	105070874	WNT4	1
BP	GO:0035556	intracellular signal transduction	4/58	285/6739	0.229284	0.55088	105062585/105062100/105073242/105074397	CYTH2/STAC/RAPGEFL1/ASB13	4
BP	GO:0006650	glycerophospholipid metabolic process	1/58	31/6739	0.235521	0.55088	105071905	PIGT	1
BP	GO:0046486	glycerolipid metabolic process	1/58	31/6739	0.235521	0.55088	105071905	PIGT	1
BP	GO:0009451	RNA modification	1/58	32/6739	0.242131	0.55088	105074178	PUS3	1
BP	GO:0016192	vesicle-mediated transport	2/58	111/6739	0.247569	0.55088	105071008/105079951	VAMP3/LOC105079951	2
BP	GO:0006334	nucleosome assembly	1/58	34/6739	0.255183	0.55088	105077695	NAP1L5	1
BP	GO:0031497	chromatin assembly	1/58	34/6739	0.255183	0.55088	105077695	NAP1L5	1
BP	GO:0046903	secretion	1/58	34/6739	0.255183	0.55088	105079951	LOC105079951	1
BP	GO:0006323	DNA packaging	1/58	35/6739	0.261626	0.55088	105077695	NAP1L5	1
BP	GO:0034728	nucleosome organization	1/58	35/6739	0.261626	0.55088	105077695	NAP1L5	1
BP	GO:0044270	cellular nitrogen compound catabolic process	1/58	35/6739	0.261626	0.55088	105069373	TDO2	1
BP	GO:0046700	heterocycle catabolic process	1/58	35/6739	0.261626	0.55088	105069373	TDO2	1
BP	GO:0006333	chromatin assembly or disassembly	1/58	36/6739	0.268014	0.55088	105077695	NAP1L5	1
BP	GO:0019439	aromatic compound catabolic process	1/58	36/6739	0.268014	0.55088	105069373	TDO2	1
BP	GO:0015031	protein transport	2/58	118/6739	0.270009	0.55088	105076984/105069265	DUOXA2/SCAMP5	2
BP	GO:0015833	peptide transport	2/58	118/6739	0.270009	0.55088	105076984/105069265	DUOXA2/SCAMP5	2
BP	GO:0045184	establishment of protein localization	2/58	119/6739	0.273217	0.55088	105076984/105069265	DUOXA2/SCAMP5	2
BP	GO:1901361	organic cyclic compound catabolic process	1/58	37/6739	0.274348	0.55088	105069373	TDO2	1
BP	GO:0042886	amide transport	2/58	120/6739	0.276424	0.55088	105076984/105069265	DUOXA2/SCAMP5	2
BP	GO:0007264	small GTPase mediated signal transduction	2/58	125/6739	0.292452	0.55088	105062585/105073242	CYTH2/RAPGEFL1	2
BP	GO:0065004	protein-DNA complex assembly	1/58	40/6739	0.293028	0.55088	105077695	NAP1L5	1
BP	GO:0008104	protein localization	2/58	127/6739	0.298854	0.55088	105076984/105069265	DUOXA2/SCAMP5	2
BP	GO:0071103	DNA conformation change	1/58	41/6739	0.299148	0.55088	105077695	NAP1L5	1
BP	GO:0071824	protein-DNA complex subunit organization	1/58	41/6739	0.299148	0.55088	105077695	NAP1L5	1
BP	GO:0010876	lipid localization	1/58	42/6739	0.305217	0.55088	105063105	HILPDA	1
BP	GO:0048522	positive regulation of cellular process	1/58	42/6739	0.305217	0.55088	105063105	HILPDA	1
BP	GO:0051188	cofactor biosynthetic process	1/58	42/6739	0.305217	0.55088	105077929	CPOX	1
BP	GO:0044283	small molecule biosynthetic process	1/58	46/6739	0.328981	0.584732	105067288	RFK	1
BP	GO:0044281	small molecule metabolic process	3/58	236/6739	0.331875	0.584732	105069373/105068346/105067288	TDO2/MAN2B1/RFK	3
BP	GO:0071705	nitrogen compound transport	2/58	141/6739	0.343368	0.591912	105076984/105069265	DUOXA2/SCAMP5	2
BP	GO:0017144	drug metabolic process	1/58	50/6739	0.351945	0.591912	105067288	RFK	1
BP	GO:0009966	regulation of signal transduction	2/58	144/6739	0.352809	0.591912	105081555/105062585	GCSAM/CYTH2	2
BP	GO:0010646	regulation of cell communication	2/58	144/6739	0.352809	0.591912	105081555/105062585	GCSAM/CYTH2	2
BP	GO:0023051	regulation of signaling	2/58	145/6739	0.355947	0.591912	105081555/105062585	GCSAM/CYTH2	2
BP	GO:1901566	organonitrogen compound biosynthetic process	5/58	459/6739	0.360948	0.593558	105082762/105071905/105083820/105067288/105077929	MRPS17/PIGT/MRPL14/RFK/CPOX	5
BP	GO:0065003	protein-containing complex assembly	2/58	149/6739	0.368445	0.599229	105071032/105077695	TP73/NAP1L5	2
BP	GO:0006644	phospholipid metabolic process	1/58	56/6739	0.38495	0.608558	105071905	PIGT	1
BP	GO:0051259	protein complex oligomerization	1/58	56/6739	0.38495	0.608558	105071032	TP73	1
BP	GO:0043933	protein-containing complex subunit organization	2/58	156/6739	0.390096	0.608558	105071032/105077695	TP73/NAP1L5	2
BP	GO:0048583	regulation of response to stimulus	2/58	157/6739	0.393164	0.608558	105081555/105062585	GCSAM/CYTH2	2
BP	GO:0051186	cofactor metabolic process	1/58	58/6739	0.39558	0.608558	105077929	CPOX	1
BP	GO:0006811	ion transport	4/58	374/6739	0.403193	0.608558	105080775/105075342/105081656/105062622	SFXN4/KCNMA1/SLC9C1/TRPM4	4
BP	GO:0006629	lipid metabolic process	2/58	162/6739	0.408404	0.608558	105071905/105078647	PIGT/SC5D	2
BP	GO:0006812	cation transport	2/58	162/6739	0.408404	0.608558	105075342/105081656	KCNMA1/SLC9C1	2
BP	GO:0006325	chromatin organization	1/58	61/6739	0.411188	0.608558	105077695	NAP1L5	1
BP	GO:0006520	cellular amino acid metabolic process	1/58	65/6739	0.431383	0.631721	105069373	TDO2	1
BP	GO:0022607	cellular component assembly	2/58	171/6739	0.435375	0.631721	105071032/105077695	TP73/NAP1L5	2
BP	GO:0055114	oxidation-reduction process	4/58	398/6739	0.450354	0.64711	105083697/105078647/105077929/105071103	SCCPDH/SC5D/CPOX/GAPDH	4
BP	GO:0071702	organic substance transport	2/58	178/6739	0.45591	0.648795	105076984/105069265	DUOXA2/SCAMP5	2
BP	GO:0007010	cytoskeleton organization	1/58	72/6739	0.4651	0.655569	105072405	ABLIM2	1
BP	GO:1901565	organonitrogen compound catabolic process	1/58	74/6739	0.474367	0.662323	105069373	TDO2	1
BP	GO:0006928	movement of cell or subcellular component	1/58	75/6739	0.478941	0.66246	105081555	GCSAM	1
BP	GO:0007275	multicellular organism development	1/58	80/6739	0.501231	0.665832	105070874	WNT4	1
BP	GO:0007265	Ras protein signal transduction	1/58	82/6739	0.509883	0.665832	105062585	CYTH2	1
BP	GO:0015672	monovalent inorganic cation transport	1/58	82/6739	0.509883	0.665832	105075342	KCNMA1	1
BP	GO:0046578	regulation of Ras protein signal transduction	1/58	82/6739	0.509883	0.665832	105062585	CYTH2	1
BP	GO:0044085	cellular component biogenesis	2/58	198/6739	0.512205	0.665832	105071032/105077695	TP73/NAP1L5	2
BP	GO:0044255	cellular lipid metabolic process	1/58	85/6739	0.522584	0.665832	105071905	PIGT	1
BP	GO:0048856	anatomical structure development	1/58	87/6739	0.530871	0.665832	105070874	WNT4	1
BP	GO:0006508	proteolysis	4/58	442/6739	0.533621	0.665832	105069361/105070700/105063690/105066644	MMP11/CTSW/ADAMDEC1/MMP16	4
BP	GO:0006996	organelle organization	2/58	206/6739	0.533667	0.665832	105072405/105077695	ABLIM2/NAP1L5	2
BP	GO:0030001	metal ion transport	1/58	88/6739	0.534962	0.665832	105075342	KCNMA1	1
BP	GO:0032502	developmental process	1/58	88/6739	0.534962	0.665832	105070874	WNT4	1
BP	GO:0016043	cellular component organization	3/58	325/6739	0.535365	0.665832	105072405/105071032/105077695	ABLIM2/TP73/NAP1L5	3
BP	GO:0034622	cellular protein-containing complex assembly	1/58	92/6739	0.550976	0.679537	105077695	NAP1L5	1
BP	GO:0016311	dephosphorylation	1/58	94/6739	0.558778	0.681579	105080724	DUSP5	1
BP	GO:0051276	chromosome organization	1/58	95/6739	0.562629	0.681579	105077695	NAP1L5	1
BP	GO:0051056	regulation of small GTPase mediated signal transduction	1/58	96/6739	0.566447	0.681579	105062585	CYTH2	1
BP	GO:0071840	cellular component organization or biogenesis	3/58	352/6739	0.590491	0.691666	105072405/105071032/105077695	ABLIM2/TP73/NAP1L5	3
BP	GO:1902531	regulation of intracellular signal transduction	1/58	104/6739	0.595836	0.691666	105062585	CYTH2	1
BP	GO:0019752	carboxylic acid metabolic process	1/58	105/6739	0.599369	0.691666	105069373	TDO2	1
BP	GO:0090407	organophosphate biosynthetic process	1/58	105/6739	0.599369	0.691666	105071905	PIGT	1
BP	GO:0006082	organic acid metabolic process	1/58	106/6739	0.602871	0.691666	105069373	TDO2	1
BP	GO:0043436	oxoacid metabolic process	1/58	106/6739	0.602871	0.691666	105069373	TDO2	1
BP	GO:0065008	regulation of biological quality	1/58	110/6739	0.616584	0.701957	105063105	HILPDA	1
BP	GO:0044248	cellular catabolic process	1/58	114/6739	0.62983	0.711564	105069373	TDO2	1
BP	GO:0046907	intracellular transport	1/58	119/6739	0.645757	0.716652	105075688	RITA1	1
BP	GO:1901137	carbohydrate derivative biosynthetic process	1/58	119/6739	0.645757	0.716652	105071905	PIGT	1
BP	GO:0051649	establishment of localization in cell	1/58	120/6739	0.648861	0.716652	105075688	RITA1	1
BP	GO:1901575	organic substance catabolic process	1/58	125/6739	0.663983	0.725776	105069373	TDO2	1
BP	GO:0005975	carbohydrate metabolic process	1/58	126/6739	0.666929	0.725776	105068346	MAN2B1	1
BP	GO:0009056	catabolic process	1/58	134/6739	0.689606	0.744976	105069373	TDO2	1
BP	GO:0051641	cellular localization	1/58	143/6739	0.713306	0.759374	105075688	RITA1	1
BP	GO:0007155	cell adhesion	1/58	145/6739	0.718326	0.759374	105077707	SPP1	1
BP	GO:0022610	biological adhesion	1/58	145/6739	0.718326	0.759374	105077707	SPP1	1
BP	GO:0006412	translation	2/58	305/6739	0.74585	0.767619	105082762/105083820	MRPS17/MRPL14	2
BP	GO:0043043	peptide biosynthetic process	2/58	307/6739	0.74915	0.767619	105082762/105083820	MRPS17/MRPL14	2
BP	GO:0019637	organophosphate metabolic process	1/58	159/6739	0.751128	0.767619	105071905	PIGT	1
BP	GO:1901135	carbohydrate derivative metabolic process	1/58	159/6739	0.751128	0.767619	105071905	PIGT	1
BP	GO:0043604	amide biosynthetic process	2/58	310/6739	0.754034	0.767619	105082762/105083820	MRPS17/MRPL14	2
BP	GO:0006518	peptide metabolic process	2/58	312/6739	0.757246	0.767619	105082762/105083820	MRPS17/MRPL14	2
BP	GO:0043603	cellular amide metabolic process	2/58	320/6739	0.76974	0.774976	105082762/105083820	MRPS17/MRPL14	2
BP	GO:0006468	protein phosphorylation	2/58	486/6739	0.929122	0.929122	105079861/105076928	RPS6KA5/TYRO3	2
CC	GO:0031012	extracellular matrix	2/39	23/4572	0.0160232	0.16379	105069361/105066644	MMP11/MMP16	2
CC	GO:0005789	endoplasmic reticulum membrane	2/39	32/4572	0.029939	0.16379	105076984/105071905	DUOXA2/PIGT	2
CC	GO:0098827	endoplasmic reticulum subcompartment	2/39	32/4572	0.029939	0.16379	105076984/105071905	DUOXA2/PIGT	2
CC	GO:0071944	cell periphery	3/39	80/4572	0.0300127	0.16379	105068712/105071695/105079951	SCIMP/LOC105071695/LOC105079951	3
CC	GO:0042175	nuclear outer membrane-endoplasmic reticulum membrane network	2/39	33/4572	0.0317013	0.16379	105076984/105071905	DUOXA2/PIGT	2
CC	GO:0044432	endoplasmic reticulum part	2/39	33/4572	0.0317013	0.16379	105076984/105071905	DUOXA2/PIGT	2
CC	GO:0005783	endoplasmic reticulum	2/39	49/4572	0.064867	0.172371	105076984/105071905	DUOXA2/PIGT	2
CC	GO:0031984	organelle subcompartment	2/39	50/4572	0.0672143	0.172371	105076984/105071905	DUOXA2/PIGT	2
CC	GO:0000145	exocyst	1/39	10/4572	0.0821787	0.172371	105079951	LOC105079951	1
CC	GO:0005938	cell cortex	1/39	10/4572	0.0821787	0.172371	105079951	LOC105079951	1
CC	GO:0030176	integral component of endoplasmic reticulum membrane	1/39	10/4572	0.0821787	0.172371	105071905	PIGT	1
CC	GO:0031227	intrinsic component of endoplasmic reticulum membrane	1/39	10/4572	0.0821787	0.172371	105071905	PIGT	1
CC	GO:0044448	cell cortex part	1/39	10/4572	0.0821787	0.172371	105079951	LOC105079951	1
CC	GO:0099568	cytoplasmic region	1/39	10/4572	0.0821787	0.172371	105079951	LOC105079951	1
CC	GO:0044421	extracellular region part	2/39	62/4572	0.0974178	0.172371	105069361/105066644	MMP11/MMP16	2
CC	GO:0042611	MHC protein complex	1/39	12/4572	0.097806	0.172371	105071695	LOC105071695	1
CC	GO:0042613	MHC class II protein complex	1/39	12/4572	0.097806	0.172371	105071695	LOC105071695	1
CC	GO:0044459	plasma membrane part	2/39	63/4572	0.100087	0.172371	105068712/105071695	SCIMP/LOC105071695	2
CC	GO:0005886	plasma membrane	2/39	70/4572	0.119322	0.194684	105068712/105071695	SCIMP/LOC105071695	2
CC	GO:0099023	tethering complex	1/39	16/4572	0.128287	0.198844	105079951	LOC105079951	1
CC	GO:0005576	extracellular region	4/39	278/4572	0.210456	0.310674	105069361/105068068/105070874/105066644	MMP11/XCL1/WNT4/MMP16	4
CC	GO:0012505	endomembrane system	2/39	115/4572	0.257058	0.362219	105076984/105071905	DUOXA2/PIGT	2
CC	GO:0098797	plasma membrane protein complex	1/39	49/4572	0.344266	0.451049	105071695	LOC105071695	1
CC	GO:0098796	membrane protein complex	2/39	144/4572	0.349199	0.451049	105071905/105071695	PIGT/LOC105071695	2
CC	GO:0044444	cytoplasmic part	5/39	493/4572	0.413446	0.512673	105076984/105082762/105071905/105083820/105079951	DUOXA2/MRPS17/PIGT/MRPL14/LOC105079951	5
CC	GO:0005634	nucleus	4/39	491/4572	0.615939	0.714328	105073341/105076251/105077695/105072629	TBX21/NR4A1/NAP1L5/EOMES	4
CC	GO:0005840	ribosome	2/39	243/4572	0.622157	0.714328	105082762/105083820	MRPS17/MRPL14	2
CC	GO:1902494	catalytic complex	1/39	126/4572	0.665297	0.716245	105071905	PIGT	1
CC	GO:1990904	ribonucleoprotein complex	2/39	265/4572	0.670036	0.716245	105082762/105083820	MRPS17/MRPL14	2
CC	GO:0044446	intracellular organelle part	2/39	495/4572	0.935069	0.93656	105076984/105071905	DUOXA2/PIGT	2
CC	GO:0044422	organelle part	2/39	498/4572	0.93656	0.93656	105076984/105071905	DUOXA2/PIGT	2
MF	GO:0008092	cytoskeletal protein binding	5/79	155/10434	0.00632442	0.234617	105072405/105072951/105083485/105075987/105075688	ABLIM2/MAP2/CEP57/SHROOM2/RITA1	5
MF	GO:0001067	regulatory region nucleic acid binding	2/79	16/10434	0.006341	0.234617	105071032/105062642	TP73/IRF3	2
MF	GO:0044212	transcription regulatory region DNA binding	2/79	16/10434	0.006341	0.234617	105071032/105062642	TP73/IRF3	2
MF	GO:0008237	metallopeptidase activity	4/79	136/10434	0.0195541	0.44295	105069361/105063690/105066644/105069995	MMP11/ADAMDEC1/MMP16/RNPEP	4
MF	GO:0015631	tubulin binding	3/79	77/10434	0.0204672	0.44295	105072951/105083485/105075688	MAP2/CEP57/RITA1	3
MF	GO:0004222	metalloendopeptidase activity	3/79	96/10434	0.0361228	0.44295	105069361/105063690/105066644	MMP11/ADAMDEC1/MMP16	3
MF	GO:0030246	carbohydrate binding	2/79	44/10434	0.043632	0.44295	105068346/105070246	MAN2B1/EVA1C	2
MF	GO:0001883	purine nucleoside binding	5/79	267/10434	0.0515717	0.44295	105073273/105066599/105079648/105082447/105064852	ARL5C/LOC105066599/RAB33A/ARL4A/RAB26	5
MF	GO:0005525	GTP binding	5/79	267/10434	0.0515717	0.44295	105073273/105066599/105079648/105082447/105064852	ARL5C/LOC105066599/RAB33A/ARL4A/RAB26	5
MF	GO:0032549	ribonucleoside binding	5/79	267/10434	0.0515717	0.44295	105073273/105066599/105079648/105082447/105064852	ARL5C/LOC105066599/RAB33A/ARL4A/RAB26	5
MF	GO:0032550	purine ribonucleoside binding	5/79	267/10434	0.0515717	0.44295	105073273/105066599/105079648/105082447/105064852	ARL5C/LOC105066599/RAB33A/ARL4A/RAB26	5
MF	GO:0001882	nucleoside binding	5/79	268/10434	0.0522517	0.44295	105073273/105066599/105079648/105082447/105064852	ARL5C/LOC105066599/RAB33A/ARL4A/RAB26	5
MF	GO:0032561	guanyl ribonucleotide binding	5/79	268/10434	0.0522517	0.44295	105073273/105066599/105079648/105082447/105064852	ARL5C/LOC105066599/RAB33A/ARL4A/RAB26	5
MF	GO:0019001	guanyl nucleotide binding	5/79	286/10434	0.0653946	0.44295	105073273/105066599/105079648/105082447/105064852	ARL5C/LOC105066599/RAB33A/ARL4A/RAB26	5
MF	GO:0004559	alpha-mannosidase activity	1/79	12/10434	0.0872113	0.44295	105068346	MAN2B1	1
MF	GO:0015923	mannosidase activity	1/79	12/10434	0.0872113	0.44295	105068346	MAN2B1	1
MF	GO:0016903	oxidoreductase activity, acting on the aldehyde or oxo group of donors	1/79	12/10434	0.0872113	0.44295	105071103	GAPDH	1
MF	GO:0003779	actin binding	2/79	66/10434	0.0890464	0.44295	105072405/105075987	ABLIM2/SHROOM2	2
MF	GO:0003700	DNA binding transcription factor activity	5/79	317/10434	0.0920014	0.44295	105071032/105073341/105076251/105072629/105062642	TP73/TBX21/NR4A1/EOMES/IRF3	5
MF	GO:0016491	oxidoreductase activity	6/79	414/10434	0.0931334	0.44295	105083697/105069373/105079274/105078647/105077929/105071103	SCCPDH/TDO2/HAO2/SC5D/CPOX/GAPDH	6
MF	GO:0009982	pseudouridine synthase activity	1/79	13/10434	0.0941303	0.44295	105074178	PUS3	1
MF	GO:0019888	protein phosphatase regulator activity	1/79	13/10434	0.0941303	0.44295	105073264	PPP1R1B	1
MF	GO:1901682	sulfur compound transmembrane transporter activity	1/79	13/10434	0.0941303	0.44295	105073824	MFSD3	1
MF	GO:0005086	ARF guanyl-nucleotide exchange factor activity	1/79	14/10434	0.100998	0.44295	105062585	CYTH2	1
MF	GO:0019208	phosphatase regulator activity	1/79	14/10434	0.100998	0.44295	105073264	PPP1R1B	1
MF	GO:0015298	solute:cation antiporter activity	1/79	15/10434	0.107813	0.44295	105081656	SLC9C1	1
MF	GO:0015299	solute:proton antiporter activity	1/79	15/10434	0.107813	0.44295	105081656	SLC9C1	1
MF	GO:1901681	sulfur compound binding	1/79	16/10434	0.114578	0.44295	105079780	ECI2	1
MF	GO:0051015	actin filament binding	1/79	17/10434	0.121292	0.44295	105075987	SHROOM2	1
MF	GO:0015297	antiporter activity	1/79	18/10434	0.127956	0.44295	105081656	SLC9C1	1
MF	GO:0008270	zinc ion binding	5/79	356/10434	0.132256	0.44295	105069361/105062798/105066644/105076251/105069995	MMP11/DTNA/MMP16/NR4A1/RNPEP	5
MF	GO:0140110	transcription regulator activity	5/79	357/10434	0.133381	0.44295	105071032/105073341/105076251/105072629/105062642	TP73/TBX21/NR4A1/EOMES/IRF3	5
MF	GO:0016702	oxidoreductase activity, acting on single donors with incorporation of molecular oxygen, incorporation of two atoms of oxygen	1/79	19/10434	0.13457	0.44295	105069373	TDO2	1
MF	GO:0015075	ion transmembrane transporter activity	5/79	361/10434	0.137924	0.44295	105080775/105075342/105073824/105081656/105062622	SFXN4/KCNMA1/MFSD3/SLC9C1/TRPM4	5
MF	GO:0016701	oxidoreductase activity, acting on single donors with incorporation of molecular oxygen	1/79	20/10434	0.141135	0.44295	105069373	TDO2	1
MF	GO:0048037	cofactor binding	4/79	267/10434	0.143752	0.44295	105075460/105069373/105079780/105073335	CCBL2/TDO2/ECI2/CISD3	4
MF	GO:0051213	dioxygenase activity	1/79	21/10434	0.14765	0.44295	105069373	TDO2	1
MF	GO:0016866	intramolecular transferase activity	1/79	23/10434	0.160535	0.466511	105074178	PUS3	1
MF	GO:0046914	transition metal ion binding	6/79	488/10434	0.163909	0.466511	105069361/105078647/105062798/105066644/105076251/105069995	MMP11/SC5D/DTNA/MMP16/NR4A1/RNPEP	6
MF	GO:0008009	chemokine activity	1/79	28/10434	0.191911	0.512984	105068068	XCL1	1
MF	GO:0042379	chemokine receptor binding	1/79	28/10434	0.191911	0.512984	105068068	XCL1	1
MF	GO:0005085	guanyl-nucleotide exchange factor activity	2/79	108/10434	0.196973	0.512984	105062585/105073242	CYTH2/RAPGEFL1	2
MF	GO:0001664	G-protein coupled receptor binding	1/79	30/10434	0.204134	0.512984	105068068	XCL1	1
MF	GO:0016627	oxidoreductase activity, acting on the CH-CH group of donors	1/79	30/10434	0.204134	0.512984	105077929	CPOX	1
MF	GO:0051536	iron-sulfur cluster binding	1/79	32/10434	0.216175	0.512984	105073335	CISD3	1
MF	GO:0051540	metal cluster binding	1/79	32/10434	0.216175	0.512984	105073335	CISD3	1
MF	GO:0008194	UDP-glycosyltransferase activity	1/79	34/10434	0.228037	0.512984	105070128	B3GAT3	1
MF	GO:0030170	pyridoxal phosphate binding	1/79	36/10434	0.239721	0.512984	105075460	CCBL2	1
MF	GO:0070279	vitamin B6 binding	1/79	36/10434	0.239721	0.512984	105075460	CCBL2	1
MF	GO:0070011	peptidase activity, acting on L-amino acid peptides	5/79	440/10434	0.239947	0.512984	105069361/105070700/105063690/105066644/105069995	MMP11/CTSW/ADAMDEC1/MMP16/RNPEP	5
MF	GO:0050662	coenzyme binding	2/79	127/10434	0.249942	0.512984	105075460/105079780	CCBL2/ECI2	2
MF	GO:0008509	anion transmembrane transporter activity	1/79	38/10434	0.25123	0.512984	105073824	MFSD3	1
MF	GO:0008138	protein tyrosine/serine/threonine phosphatase activity	1/79	39/10434	0.25692	0.512984	105080724	DUSP5	1
MF	GO:0051020	GTPase binding	2/79	130/10434	0.258376	0.512984	105062585/105073242	CYTH2/RAPGEFL1	2
MF	GO:0008233	peptidase activity	5/79	453/10434	0.25851	0.512984	105069361/105070700/105063690/105066644/105069995	MMP11/CTSW/ADAMDEC1/MMP16/RNPEP	5
MF	GO:0003924	GTPase activity	3/79	233/10434	0.258803	0.512984	105066599/105079648/105064852	LOC105066599/RAB33A/RAB26	3
MF	GO:0004553	hydrolase activity, hydrolyzing O-glycosyl compounds	1/79	45/10434	0.290174	0.558133	105068346	MAN2B1	1
MF	GO:0008146	sulfotransferase activity	1/79	47/10434	0.300929	0.558133	105076480	CHST1	1
MF	GO:0019842	vitamin binding	1/79	47/10434	0.300929	0.558133	105075460	CCBL2	1
MF	GO:0015291	secondary active transmembrane transporter activity	1/79	48/10434	0.306246	0.558133	105081656	SLC9C1	1
MF	GO:0016782	transferase activity, transferring sulfur-containing groups	1/79	49/10434	0.311523	0.558133	105076480	CHST1	1
MF	GO:0019899	enzyme binding	2/79	149/10434	0.31175	0.558133	105062585/105073242	CYTH2/RAPGEFL1	2
MF	GO:0035091	phosphatidylinositol binding	1/79	53/10434	0.332237	0.575137	105071743	GOLPH3L	1
MF	GO:0005125	cytokine activity	1/79	55/10434	0.342362	0.575137	105068068	XCL1	1
MF	GO:0015078	proton transmembrane transporter activity	1/79	56/10434	0.347368	0.575137	105081656	SLC9C1	1
MF	GO:0016798	hydrolase activity, acting on glycosyl bonds	1/79	56/10434	0.347368	0.575137	105068346	MAN2B1	1
MF	GO:0004930	G-protein coupled receptor activity	4/79	395/10434	0.350575	0.575137	105076785/105072292/105061815/105079981	LGR4/GPR45/CXCR6/GPR132	4
MF	GO:0044877	protein-containing complex binding	1/79	57/10434	0.352336	0.575137	105075987	SHROOM2	1
MF	GO:0004175	endopeptidase activity	3/79	293/10434	0.383239	0.616515	105069361/105063690/105066644	MMP11/ADAMDEC1/MMP16	3
MF	GO:0016853	isomerase activity	1/79	65/10434	0.390759	0.618161	105074178	PUS3	1
MF	GO:0008017	microtubule binding	1/79	66/10434	0.3954	0.618161	105083485	CEP57	1
MF	GO:0004674	protein serine/threonine kinase activity	1/79	71/10434	0.41809	0.639093	105079861	RPS6KA5	1
MF	GO:0005543	phospholipid binding	1/79	72/10434	0.422526	0.639093	105071743	GOLPH3L	1
MF	GO:0005126	cytokine receptor binding	1/79	73/10434	0.426929	0.639093	105068068	XCL1	1
MF	GO:0098772	molecular function regulator	4/79	442/10434	0.43182	0.639093	105068068/105062585/105073242/105073264	XCL1/CYTH2/RAPGEFL1/PPP1R1B	4
MF	GO:0015318	inorganic molecular entity transmembrane transporter activity	3/79	326/10434	0.450374	0.645506	105075342/105081656/105062622	KCNMA1/SLC9C1/TRPM4	3
MF	GO:0004857	enzyme inhibitor activity	1/79	79/10434	0.452658	0.645506	105073264	PPP1R1B	1
MF	GO:0005216	ion channel activity	2/79	204/10434	0.459415	0.645506	105075342/105062622	KCNMA1/TRPM4	2
MF	GO:0022838	substrate-specific channel activity	2/79	204/10434	0.459415	0.645506	105075342/105062622	KCNMA1/TRPM4	2
MF	GO:0015267	channel activity	2/79	216/10434	0.489307	0.670531	105075342/105062622	KCNMA1/TRPM4	2
MF	GO:0022803	passive transmembrane transporter activity	2/79	216/10434	0.489307	0.670531	105075342/105062622	KCNMA1/TRPM4	2
MF	GO:0022804	active transmembrane transporter activity	1/79	92/10434	0.504555	0.671734	105081656	SLC9C1	1
MF	GO:0004721	phosphoprotein phosphatase activity	1/79	93/10434	0.508339	0.671734	105080724	DUSP5	1
MF	GO:0016758	transferase activity, transferring hexosyl groups	1/79	93/10434	0.508339	0.671734	105070128	B3GAT3	1
MF	GO:0005506	iron ion binding	1/79	98/10434	0.526838	0.682576	105078647	SC5D	1
MF	GO:0008234	cysteine-type peptidase activity	1/79	100/10434	0.534044	0.682576	105070700	CTSW	1
MF	GO:0046983	protein dimerization activity	2/79	237/10434	0.53911	0.682576	105077268/105074760	OLIG3/BHLHE40	2
MF	GO:0020037	heme binding	1/79	102/10434	0.541141	0.682576	105069373	TDO2	1
MF	GO:0003735	structural constituent of ribosome	2/79	243/10434	0.552726	0.686359	105082762/105083820	MRPS17/MRPL14	2
MF	GO:0046906	tetrapyrrole binding	1/79	107/10434	0.558421	0.686359	105069373	TDO2	1
MF	GO:0016791	phosphatase activity	1/79	110/10434	0.568478	0.686359	105080724	DUSP5	1
MF	GO:0005102	signaling receptor binding	2/79	251/10434	0.570444	0.686359	105068068/105070874	XCL1/WNT4	2
MF	GO:0015077	monovalent inorganic cation transmembrane transporter activity	1/79	112/10434	0.575057	0.686359	105081656	SLC9C1	1
MF	GO:0008289	lipid binding	1/79	116/10434	0.58792	0.694246	105071743	GOLPH3L	1
MF	GO:0005198	structural molecule activity	2/79	286/10434	0.642029	0.75016	105082762/105083820	MRPS17/MRPL14	2
MF	GO:0043565	sequence-specific DNA binding	1/79	144/10434	0.667803	0.759737	105076251	NR4A1	1
MF	GO:0017111	nucleoside-triphosphatase activity	3/79	453/10434	0.673049	0.759737	105066599/105079648/105064852	LOC105066599/RAB33A/RAB26	3
MF	GO:0016462	pyrophosphatase activity	3/79	460/10434	0.683231	0.759737	105066599/105079648/105064852	LOC105066599/RAB33A/RAB26	3
MF	GO:0016818	hydrolase activity, acting on acid anhydrides, in phosphorus-containing anhydrides	3/79	463/10434	0.687524	0.759737	105066599/105079648/105064852	LOC105066599/RAB33A/RAB26	3
MF	GO:0016817	hydrolase activity, acting on acid anhydrides	3/79	468/10434	0.694584	0.759737	105066599/105079648/105064852	LOC105066599/RAB33A/RAB26	3
MF	GO:0022890	inorganic cation transmembrane transporter activity	1/79	155/10434	0.694818	0.759737	105081656	SLC9C1	1
MF	GO:0016757	transferase activity, transferring glycosyl groups	1/79	161/10434	0.708627	0.759737	105070128	B3GAT3	1
MF	GO:0030234	enzyme regulator activity	1/79	162/10434	0.710867	0.759737	105073264	PPP1R1B	1
MF	GO:0042578	phosphoric ester hydrolase activity	1/79	169/10434	0.726083	0.759737	105080724	DUSP5	1
MF	GO:0030545	receptor regulator activity	1/79	170/10434	0.728191	0.759737	105068068	XCL1	1
MF	GO:0048018	receptor ligand activity	1/79	170/10434	0.728191	0.759737	105068068	XCL1	1
MF	GO:0008324	cation transmembrane transporter activity	1/79	172/10434	0.732359	0.759737	105081656	SLC9C1	1
MF	GO:0003723	RNA binding	1/79	223/10434	0.819714	0.842483	105074178	PUS3	1
MF	GO:0016788	hydrolase activity, acting on ester bonds	1/79	285/10434	0.888775	0.900917	105080724	DUSP5	1
MF	GO:0004672	protein kinase activity	2/79	492/10434	0.8928	0.900917	105079861/105076928	RPS6KA5/TYRO3	2
MF	GO:0005509	calcium ion binding	1/79	331/10434	0.922422	0.922422	105069741	EGFL7	1

## Sheet: 2
GO enrichment analysis of down-regulated genes
Category	GOID	Description	GeneRatio	BgRatio	pvalue	padj	geneID	geneName	Count
BP	GO:0006468	protein phosphorylation	18/116	486/6739	0.00150566	0.210792	105081372/105078966/novel.5/novel.4/105075834/105079641/105073918/105068597/105080165/105063032/105077858/105063967/105065443/105063972/105076525/105077495/105061786/105064838	LRRK2/EIF2AK2/-/-/AAK1/HIPK1/ALPK2/MAP3K2/NEK4/HIPK2/MAP3K1/ERN1/ROR2/STK17B/HIPK3/TNK1/SNRK/PDPK1	18
BP	GO:0007018	microtubule-based movement	5/116	65/6739	0.00503237	0.352266	105070988/105078782/105065814/105070031/105069242	KIF1B/KIF27/KIF19/KIF21B/KIF7	5
BP	GO:0006928	movement of cell or subcellular component	5/116	75/6739	0.00918308	0.428544	105070988/105078782/105065814/105070031/105069242	KIF1B/KIF27/KIF19/KIF21B/KIF7	5
BP	GO:0007017	microtubule-based process	5/116	90/6739	0.0191023	0.532979	105070988/105078782/105065814/105070031/105069242	KIF1B/KIF27/KIF19/KIF21B/KIF7	5
BP	GO:0006022	aminoglycan metabolic process	2/116	13/6739	0.0202436	0.532979	105062540/105062232	PGLYRP1/CHIT1	2
BP	GO:0035556	intracellular signal transduction	10/116	285/6739	0.0245186	0.532979	105066887/105067492/105075203/105066381/105080815/105072708/105068818/105063500/105080240/105066827	MCF2L/FGD5/AKAP13/PAG1/PDZD8/RASGEF1A/ADCY4/RCAN3/LOC105080240/RASA2	10
BP	GO:0043087	regulation of GTPase activity	2/116	15/6739	0.026649	0.532979	105071593/105066827	NF1/RASA2	2
BP	GO:0007010	cytoskeleton organization	4/116	72/6739	0.035026	0.612954	105071524/105080750/105065937/105068992	FAM101B/ABLIM1/DIAPH2/DMTN	4
BP	GO:0030154	cell differentiation	2/116	20/6739	0.045615	0.636131	105071524/105070012	FAM101B/CAMSAP2	2
BP	GO:0009190	cyclic nucleotide biosynthetic process	2/116	22/6739	0.054245	0.636131	105068818/105080240	ADCY4/LOC105080240	2
BP	GO:0051336	regulation of hydrolase activity	2/116	22/6739	0.054245	0.636131	105071593/105066827	NF1/RASA2	2
BP	GO:0009187	cyclic nucleotide metabolic process	2/116	23/6739	0.0587591	0.636131	105068818/105080240	ADCY4/LOC105080240	2
BP	GO:0048731	system development	2/116	24/6739	0.0633982	0.636131	105071524/105070012	FAM101B/CAMSAP2	2
BP	GO:0005975	carbohydrate metabolic process	5/116	126/6739	0.0656759	0.636131	105063187/105076794/105083393/105066820/105062232	LOC105063187/OTOG/LCT/GK5/CHIT1	5
BP	GO:0048869	cellular developmental process	2/116	25/6739	0.0681569	0.636131	105071524/105070012	FAM101B/CAMSAP2	2
BP	GO:0051704	multi-organism process	2/116	27/6739	0.0780114	0.650491	novel.173/novel.875	-/-	2
BP	GO:0006820	anion transport	3/116	60/6739	0.0839926	0.650491	105072552/105064177/105072628	LOC105072552/SLC26A8/SLC4A7	3
BP	GO:0050790	regulation of catalytic activity	2/116	29/6739	0.088281	0.650491	105071593/105066827	NF1/RASA2	2
BP	GO:0065009	regulation of molecular function	2/116	29/6739	0.088281	0.650491	105071593/105066827	NF1/RASA2	2
BP	GO:0007266	Rho protein signal transduction	3/116	68/6739	0.111721	0.7381	105066887/105067492/105075203	MCF2L/FGD5/AKAP13	3
BP	GO:0035023	regulation of Rho protein signal transduction	3/116	68/6739	0.111721	0.7381	105066887/105067492/105075203	MCF2L/FGD5/AKAP13	3
BP	GO:0045454	cell redox homeostasis	2/116	36/6739	0.126946	0.7381	105074020/105070944	TXNRD3/DNAJC16	2
BP	GO:0030029	actin filament-based process	2/116	38/6739	0.138628	0.7381	105071524/105065937	FAM101B/DIAPH2	2
BP	GO:0030036	actin cytoskeleton organization	2/116	38/6739	0.138628	0.7381	105071524/105065937	FAM101B/DIAPH2	2
BP	GO:0052652	cyclic purine nucleotide metabolic process	1/116	10/6739	0.159491	0.7381	105068818	ADCY4	1
BP	GO:0007265	Ras protein signal transduction	3/116	82/6739	0.167121	0.7381	105066887/105067492/105075203	MCF2L/FGD5/AKAP13	3
BP	GO:0046578	regulation of Ras protein signal transduction	3/116	82/6739	0.167121	0.7381	105066887/105067492/105075203	MCF2L/FGD5/AKAP13	3
BP	GO:0007264	small GTPase mediated signal transduction	4/116	125/6739	0.168212	0.7381	105066887/105067492/105075203/105072708	MCF2L/FGD5/AKAP13/RASGEF1A	4
BP	GO:0006954	inflammatory response	1/116	11/6739	0.173981	0.7381	105080059	IL18	1
BP	GO:0008272	sulfate transport	1/116	11/6739	0.173981	0.7381	105064177	SLC26A8	1
BP	GO:0030203	glycosaminoglycan metabolic process	1/116	11/6739	0.173981	0.7381	105062540	PGLYRP1	1
BP	GO:0072348	sulfur compound transport	1/116	11/6739	0.173981	0.7381	105064177	SLC26A8	1
BP	GO:2000026	regulation of multicellular organismal development	1/116	11/6739	0.173981	0.7381	105071524	FAM101B	1
BP	GO:0070588	calcium ion transmembrane transport	1/116	12/6739	0.188223	0.758824	novel.99	-	1
BP	GO:0006816	calcium ion transport	1/116	13/6739	0.202221	0.758824	novel.99	-	1
BP	GO:0002682	regulation of immune system process	1/116	14/6739	0.21598	0.758824	105066381	PAG1	1
BP	GO:0048513	animal organ development	1/116	14/6739	0.21598	0.758824	105071524	FAM101B	1
BP	GO:0051056	regulation of small GTPase mediated signal transduction	3/116	96/6739	0.228789	0.758824	105066887/105067492/105075203	MCF2L/FGD5/AKAP13	3
BP	GO:0098609	cell-cell adhesion	3/116	97/6739	0.233359	0.758824	105066381/105075398/105070484	PAG1/CDH23/PCDH18	3
BP	GO:0055085	transmembrane transport	10/116	445/6739	0.23517	0.758824	105073298/105062360/105078993/105062285/105081214/novel.99/105082122/105074130/105075176/105063369	LOC105073298/ABCB1/SLC8A1/ABCC9/SLC12A7/-/AQP1/KCNG2/SV2B/ABCC5	10
BP	GO:0050793	regulation of developmental process	1/116	16/6739	0.242796	0.758824	105071524	FAM101B	1
BP	GO:0051239	regulation of multicellular organismal process	1/116	16/6739	0.242796	0.758824	105071524	FAM101B	1
BP	GO:0019725	cellular homeostasis	2/116	57/6739	0.25718	0.758824	105074020/105070944	TXNRD3/DNAJC16	2
BP	GO:1902531	regulation of intracellular signal transduction	3/116	104/6739	0.265769	0.758824	105066887/105067492/105075203	MCF2L/FGD5/AKAP13	3
BP	GO:0071495	cellular response to endogenous stimulus	1/116	18/6739	0.268702	0.758824	105065481	NR3C1	1
BP	GO:0009719	response to endogenous stimulus	1/116	19/6739	0.281324	0.758824	105065481	NR3C1	1
BP	GO:0005996	monosaccharide metabolic process	1/116	20/6739	0.293729	0.758824	105076794	OTOG	1
BP	GO:0070838	divalent metal ion transport	1/116	20/6739	0.293729	0.758824	novel.99	-	1
BP	GO:0070887	cellular response to chemical stimulus	1/116	20/6739	0.293729	0.758824	105065481	NR3C1	1
BP	GO:0071310	cellular response to organic substance	1/116	20/6739	0.293729	0.758824	105065481	NR3C1	1
BP	GO:0072511	divalent inorganic cation transport	1/116	20/6739	0.293729	0.758824	novel.99	-	1
BP	GO:0042592	homeostatic process	2/116	63/6739	0.295643	0.758824	105074020/105070944	TXNRD3/DNAJC16	2
BP	GO:0009057	macromolecule catabolic process	2/116	67/6739	0.321154	0.758824	105062540/105080772	PGLYRP1/CACUL1	2
BP	GO:0002376	immune system process	3/116	116/6739	0.32237	0.758824	105066381/105063300/105080059	PAG1/TNFSF10/IL18	3
BP	GO:0006357	regulation of transcription by RNA polymerase II	1/116	24/6739	0.341265	0.758824	105075281	RBPJ	1
BP	GO:0007015	actin filament organization	1/116	24/6739	0.341265	0.758824	105071524	FAM101B	1
BP	GO:0010033	response to organic substance	1/116	24/6739	0.341265	0.758824	105065481	NR3C1	1
BP	GO:0009165	nucleotide biosynthetic process	2/116	71/6739	0.346442	0.758824	105068818/105080240	ADCY4/LOC105080240	2
BP	GO:1901293	nucleoside phosphate biosynthetic process	2/116	71/6739	0.346442	0.758824	105068818/105080240	ADCY4/LOC105080240	2
BP	GO:0097435	supramolecular fiber organization	1/116	25/6739	0.352644	0.758824	105071524	FAM101B	1
BP	GO:0015698	inorganic anion transport	1/116	26/6739	0.363829	0.758824	105064177	SLC26A8	1
BP	GO:1901565	organonitrogen compound catabolic process	2/116	74/6739	0.365211	0.758824	105062540/105080772	PGLYRP1/CACUL1	2
BP	GO:0007275	multicellular organism development	2/116	80/6739	0.40211	0.758824	105071524/105070012	FAM101B/CAMSAP2	2
BP	GO:0006511	ubiquitin-dependent protein catabolic process	1/116	32/6739	0.427025	0.758824	105080772	CACUL1	1
BP	GO:0019941	modification-dependent protein catabolic process	1/116	32/6739	0.427025	0.758824	105080772	CACUL1	1
BP	GO:0043632	modification-dependent macromolecule catabolic process	1/116	32/6739	0.427025	0.758824	105080772	CACUL1	1
BP	GO:0048856	anatomical structure development	2/116	87/6739	0.443856	0.758824	105071524/105070012	FAM101B/CAMSAP2	2
BP	GO:0032502	developmental process	2/116	88/6739	0.449691	0.758824	105071524/105070012	FAM101B/CAMSAP2	2
BP	GO:0009966	regulation of signal transduction	3/116	144/6739	0.453077	0.758824	105066887/105067492/105075203	MCF2L/FGD5/AKAP13	3
BP	GO:0010646	regulation of cell communication	3/116	144/6739	0.453077	0.758824	105066887/105067492/105075203	MCF2L/FGD5/AKAP13	3
BP	GO:0009117	nucleotide metabolic process	2/116	89/6739	0.455492	0.758824	105068818/105080240	ADCY4/LOC105080240	2
BP	GO:0007155	cell adhesion	3/116	145/6739	0.457591	0.758824	105066381/105075398/105070484	PAG1/CDH23/PCDH18	3
BP	GO:0022610	biological adhesion	3/116	145/6739	0.457591	0.758824	105066381/105075398/105070484	PAG1/CDH23/PCDH18	3
BP	GO:0023051	regulation of signaling	3/116	145/6739	0.457591	0.758824	105066887/105067492/105075203	MCF2L/FGD5/AKAP13	3
BP	GO:0006952	defense response	1/116	36/6739	0.465656	0.758824	105080059	IL18	1
BP	GO:0006811	ion transport	7/116	374/6739	0.466154	0.758824	105062094/105072552/105081214/novel.99/105064177/105074130/105072628	GABRB3/LOC105072552/SLC12A7/-/SLC26A8/KCNG2/SLC4A7	7
BP	GO:0006753	nucleoside phosphate metabolic process	2/116	91/6739	0.466989	0.758824	105068818/105080240	ADCY4/LOC105080240	2
BP	GO:0006996	organelle organization	4/116	206/6739	0.476033	0.758824	105071524/105080750/105065937/105068992	FAM101B/ABLIM1/DIAPH2/DMTN	4
BP	GO:0006397	mRNA processing	1/116	38/6739	0.483991	0.758824	105063967	ERN1	1
BP	GO:0042221	response to chemical	1/116	39/6739	0.492924	0.758824	105065481	NR3C1	1
BP	GO:0006508	proteolysis	8/116	442/6739	0.494861	0.758824	105073420/105065833/105070244/105075664/105067596/105078803/105080772/105076938	HP/USP32/KEL/C1RL/MMP8/CTSL/CACUL1/CAPN3	8
BP	GO:0007156	homophilic cell adhesion via plasma membrane adhesion molecules	2/116	96/6739	0.4951	0.758824	105075398/105070484	CDH23/PCDH18	2
BP	GO:0098742	cell-cell adhesion via plasma-membrane adhesion molecules	2/116	96/6739	0.4951	0.758824	105075398/105070484	CDH23/PCDH18	2
BP	GO:0048583	regulation of response to stimulus	3/116	157/6739	0.510472	0.758824	105066887/105067492/105075203	MCF2L/FGD5/AKAP13	3
BP	GO:0009152	purine ribonucleotide biosynthetic process	1/116	42/6739	0.518812	0.758824	105068818	ADCY4	1
BP	GO:0009260	ribonucleotide biosynthetic process	1/116	42/6739	0.518812	0.758824	105068818	ADCY4	1
BP	GO:0046390	ribose phosphate biosynthetic process	1/116	42/6739	0.518812	0.758824	105068818	ADCY4	1
BP	GO:1901135	carbohydrate derivative metabolic process	3/116	159/6739	0.519029	0.758824	105062540/105068818/105062232	PGLYRP1/ADCY4/CHIT1	3
BP	GO:0006366	transcription by RNA polymerase II	1/116	44/6739	0.535338	0.758824	105075281	RBPJ	1
BP	GO:0055086	nucleobase-containing small molecule metabolic process	2/116	104/6739	0.538098	0.758824	105068818/105080240	ADCY4/LOC105080240	2
BP	GO:0090407	organophosphate biosynthetic process	2/116	105/6739	0.543295	0.758824	105068818/105080240	ADCY4/LOC105080240	2
BP	GO:0006164	purine nucleotide biosynthetic process	1/116	45/6739	0.543389	0.758824	105068818	ADCY4	1
BP	GO:0016071	mRNA metabolic process	1/116	46/6739	0.551302	0.758824	105063967	ERN1	1
BP	GO:0072522	purine-containing compound biosynthetic process	1/116	46/6739	0.551302	0.758824	105068818	ADCY4	1
BP	GO:0006955	immune response	2/116	110/6739	0.568674	0.758824	105063300/105080059	TNFSF10/IL18	2
BP	GO:0065008	regulation of biological quality	2/116	110/6739	0.568674	0.758824	105074020/105070944	TXNRD3/DNAJC16	2
BP	GO:0017144	drug metabolic process	1/116	50/6739	0.581616	0.758824	105062232	CHIT1	1
BP	GO:0044257	cellular protein catabolic process	1/116	50/6739	0.581616	0.758824	105080772	CACUL1	1
BP	GO:0051603	proteolysis involved in cellular protein catabolic process	1/116	50/6739	0.581616	0.758824	105080772	CACUL1	1
BP	GO:0009150	purine ribonucleotide metabolic process	1/116	52/6739	0.596002	0.758824	105068818	ADCY4	1
BP	GO:0009259	ribonucleotide metabolic process	1/116	52/6739	0.596002	0.758824	105068818	ADCY4	1
BP	GO:0098655	cation transmembrane transport	1/116	52/6739	0.596002	0.758824	novel.99	-	1
BP	GO:0098662	inorganic cation transmembrane transport	1/116	52/6739	0.596002	0.758824	novel.99	-	1
BP	GO:0010941	regulation of cell death	1/116	53/6739	0.60301	0.758824	105079664	BCL2L15	1
BP	GO:0042981	regulation of apoptotic process	1/116	53/6739	0.60301	0.758824	105079664	BCL2L15	1
BP	GO:0043067	regulation of programmed cell death	1/116	53/6739	0.60301	0.758824	105079664	BCL2L15	1
BP	GO:0098660	inorganic ion transmembrane transport	1/116	53/6739	0.60301	0.758824	novel.99	-	1
BP	GO:0019693	ribose phosphate metabolic process	1/116	54/6739	0.609898	0.758824	105068818	ADCY4	1
BP	GO:0030163	protein catabolic process	1/116	54/6739	0.609898	0.758824	105080772	CACUL1	1
BP	GO:0006163	purine nucleotide metabolic process	1/116	55/6739	0.616667	0.758824	105068818	ADCY4	1
BP	GO:0016579	protein deubiquitination	1/116	56/6739	0.62332	0.758824	105065833	USP32	1
BP	GO:0034220	ion transmembrane transport	1/116	56/6739	0.62332	0.758824	novel.99	-	1
BP	GO:0048523	negative regulation of cellular process	1/116	56/6739	0.62332	0.758824	105066381	PAG1	1
BP	GO:0070646	protein modification by small protein removal	1/116	56/6739	0.62332	0.758824	105065833	USP32	1
BP	GO:0072521	purine-containing compound metabolic process	1/116	56/6739	0.62332	0.758824	105068818	ADCY4	1
BP	GO:1901575	organic substance catabolic process	2/116	125/6739	0.638668	0.765789	105062540/105080772	PGLYRP1/CACUL1	2
BP	GO:0044265	cellular macromolecule catabolic process	1/116	61/6739	0.654905	0.765789	105080772	CACUL1	1
BP	GO:0016043	cellular component organization	5/116	325/6739	0.665058	0.765789	105071524/105080750/105065937/105070012/105068992	FAM101B/ABLIM1/DIAPH2/CAMSAP2/DMTN	5
BP	GO:0032501	multicellular organismal process	2/116	132/6739	0.668185	0.765789	105071524/105070012	FAM101B/CAMSAP2	2
BP	GO:0009056	catabolic process	2/116	134/6739	0.676257	0.765789	105062540/105080772	PGLYRP1/CACUL1	2
BP	GO:0006915	apoptotic process	1/116	65/6739	0.67827	0.765789	105079664	BCL2L15	1
BP	GO:0008219	cell death	1/116	65/6739	0.67827	0.765789	105079664	BCL2L15	1
BP	GO:0012501	programmed cell death	1/116	65/6739	0.67827	0.765789	105079664	BCL2L15	1
BP	GO:0048519	negative regulation of biological process	1/116	65/6739	0.67827	0.765789	105066381	PAG1	1
BP	GO:0007166	cell surface receptor signaling pathway	1/116	75/6739	0.730045	0.813711	105067865	CBL	1
BP	GO:0071840	cellular component organization or biogenesis	5/116	352/6739	0.73234	0.813711	105071524/105080750/105065937/105070012/105068992	FAM101B/ABLIM1/DIAPH2/CAMSAP2/DMTN	5
BP	GO:0070647	protein modification by small protein conjugation or removal	1/116	80/6739	0.752743	0.829795	105065833	USP32	1
BP	GO:0019637	organophosphate metabolic process	2/116	159/6739	0.764273	0.835923	105068818/105080240	ADCY4/LOC105080240	2
BP	GO:0044281	small molecule metabolic process	3/116	236/6739	0.778604	0.844997	105076794/105068818/105080240	OTOG/ADCY4/LOC105080240	3
BP	GO:0030001	metal ion transport	1/116	88/6739	0.785188	0.845587	novel.99	-	1
BP	GO:0016311	dephosphorylation	1/116	94/6739	0.806717	0.86214	105071544	SSH2	1
BP	GO:0055114	oxidation-reduction process	5/116	398/6739	0.823699	0.87362	105062914/105078974/105079348/105074020/105066404	LOC105062914/LOC105078974/MAOB/TXNRD3/ALOX15	5
BP	GO:0044248	cellular catabolic process	1/116	114/6739	0.864167	0.909649	105080772	CACUL1	1
BP	GO:1901137	carbohydrate derivative biosynthetic process	1/116	119/6739	0.875653	0.914746	105068818	ADCY4	1
BP	GO:0006396	RNA processing	1/116	122/6739	0.882076	0.914746	105063967	ERN1	1
BP	GO:0006259	DNA metabolic process	1/116	127/6739	0.89206	0.91543	novel.173	-	1
BP	GO:0006950	response to stress	1/116	129/6739	0.895814	0.91543	105080059	IL18	1
BP	GO:0006629	lipid metabolic process	1/116	162/6739	0.941998	0.948775	105070115	FADS3	1
BP	GO:0006812	cation transport	1/116	162/6739	0.941998	0.948775	novel.99	-	1
BP	GO:1901566	organonitrogen compound biosynthetic process	1/116	459/6739	0.99974	0.99974	105068818	ADCY4	1
CC	GO:0016459	myosin complex	2/55	44/4572	0.0975891	0.647804	105073736/105080493	MYH11/MYO5A	2
CC	GO:0005634	nucleus	9/55	491/4572	0.129798	0.647804	105078059/105065481/105070267/105067490/105075875/105073246/105083729/105075281/105076349	AIRE/NR3C1/BACH1/NR2C2/BAZ2A/THRA/MED12/RBPJ/KMT2D	9
CC	GO:0044421	extracellular region part	2/55	62/4572	0.170681	0.647804	105067596/105080059	MMP8/IL18	2
CC	GO:0015629	actin cytoskeleton	2/55	63/4572	0.174986	0.647804	105073736/105080493	MYH11/MYO5A	2
CC	GO:0005886	plasma membrane	2/55	70/4572	0.205567	0.647804	105066381/105068818	PAG1/ADCY4	2
CC	GO:0005667	transcription factor complex	1/55	19/4572	0.20579	0.647804	105071122	E2F2	1
CC	GO:0005576	extracellular region	5/55	278/4572	0.240785	0.647804	105075986/105067596/105070386/105080059/105062232	KAL1/MMP8/IGF2/IL18/CHIT1	5
CC	GO:0031012	extracellular matrix	1/55	23/4572	0.243489	0.647804	105067596	MMP8	1
CC	GO:0071944	cell periphery	2/55	80/4572	0.250144	0.647804	105066381/105068818	PAG1/ADCY4	2
CC	GO:0005739	mitochondrion	2/55	82/4572	0.259122	0.647804	105063967/105083855	ERN1/GLYATL3	2
CC	GO:0016592	mediator complex	1/55	29/4572	0.296765	0.674465	105083729	MED12	1
CC	GO:0005615	extracellular space	1/55	39/4572	0.377486	0.778618	105080059	IL18	1
CC	GO:0044430	cytoskeletal part	2/55	115/4572	0.404881	0.778618	105073736/105080493	MYH11/MYO5A	2
CC	GO:0098805	whole membrane	1/55	48/4572	0.442311	0.789842	105066381	PAG1	1
CC	GO:0005856	cytoskeleton	2/55	134/4572	0.483012	0.80502	105073736/105080493	MYH11/MYO5A	2
CC	GO:0005654	nucleoplasm	1/55	66/4572	0.552709	0.812807	105083729	MED12	1
CC	GO:0044451	nucleoplasm part	1/55	66/4572	0.552709	0.812807	105083729	MED12	1
CC	GO:0031981	nuclear lumen	1/55	89/4572	0.663011	0.840291	105083729	MED12	1
CC	GO:0031974	membrane-enclosed lumen	1/55	100/4572	0.705845	0.840291	105083729	MED12	1
CC	GO:0043233	organelle lumen	1/55	100/4572	0.705845	0.840291	105083729	MED12	1
CC	GO:0070013	intracellular organelle lumen	1/55	100/4572	0.705845	0.840291	105083729	MED12	1
CC	GO:0044428	nuclear part	1/55	118/4572	0.764684	0.868959	105083729	MED12	1
CC	GO:0044446	intracellular organelle part	3/55	495/4572	0.946837	0.986005	105073736/105080493/105083729	MYH11/MYO5A/MED12	3
CC	GO:0044422	organelle part	3/55	498/4572	0.948364	0.986005	105073736/105080493/105083729	MYH11/MYO5A/MED12	3
CC	GO:0044444	cytoplasmic part	2/55	493/4572	0.986005	0.986005	105063967/105083855	ERN1/GLYATL3	2
MF	GO:0008092	cytoskeletal protein binding	13/210	155/10434	1.41871e-05	0.00217062	105082716/105071524/105063442/105070988/105078782/105080750/105070834/105065814/105070031/105069242/105065937/105070012/105068992	HIP1/FAM101B/WASF2/KIF1B/KIF27/ABLIM1/TUBGCP6/KIF19/KIF21B/KIF7/DIAPH2/CAMSAP2/DMTN	13
MF	GO:0017111	nucleoside-triphosphatase activity	20/210	453/10434	0.000802787	0.0305091	105073298/105062360/105080040/105067419/105062285/105065286/105065164/105078210/105067606/105073736/105080493/105070988/105078782/105065814/105070031/105071646/105069242/105066844/105065440/105063369	LOC105073298/ABCB1/LOC105080040/ABCA1/ABCC9/LOC105065286/ABCA13/GNA12/LOC105067606/MYH11/MYO5A/KIF1B/KIF27/KIF19/KIF21B/MX2/KIF7/MRAS/DIRAS2/ABCC5	20
MF	GO:0015631	tubulin binding	7/210	77/10434	0.000883018	0.0305091	105070988/105078782/105070834/105065814/105070031/105069242/105070012	KIF1B/KIF27/TUBGCP6/KIF19/KIF21B/KIF7/CAMSAP2	7
MF	GO:0016462	pyrophosphatase activity	20/210	460/10434	0.000969761	0.0305091	105073298/105062360/105080040/105067419/105062285/105065286/105065164/105078210/105067606/105073736/105080493/105070988/105078782/105065814/105070031/105071646/105069242/105066844/105065440/105063369	LOC105073298/ABCB1/LOC105080040/ABCA1/ABCC9/LOC105065286/ABCA13/GNA12/LOC105067606/MYH11/MYO5A/KIF1B/KIF27/KIF19/KIF21B/MX2/KIF7/MRAS/DIRAS2/ABCC5	20
MF	GO:0016818	hydrolase activity, acting on acid anhydrides, in phosphorus-containing anhydrides	20/210	463/10434	0.00105	0.0305091	105073298/105062360/105080040/105067419/105062285/105065286/105065164/105078210/105067606/105073736/105080493/105070988/105078782/105065814/105070031/105071646/105069242/105066844/105065440/105063369	LOC105073298/ABCB1/LOC105080040/ABCA1/ABCC9/LOC105065286/ABCA13/GNA12/LOC105067606/MYH11/MYO5A/KIF1B/KIF27/KIF19/KIF21B/MX2/KIF7/MRAS/DIRAS2/ABCC5	20
MF	GO:0016817	hydrolase activity, acting on acid anhydrides	20/210	468/10434	0.00119643	0.0305091	105073298/105062360/105080040/105067419/105062285/105065286/105065164/105078210/105067606/105073736/105080493/105070988/105078782/105065814/105070031/105071646/105069242/105066844/105065440/105063369	LOC105073298/ABCB1/LOC105080040/ABCA1/ABCC9/LOC105065286/ABCA13/GNA12/LOC105067606/MYH11/MYO5A/KIF1B/KIF27/KIF19/KIF21B/MX2/KIF7/MRAS/DIRAS2/ABCC5	20
MF	GO:0008017	microtubule binding	6/210	66/10434	0.00205856	0.0449941	105070988/105078782/105065814/105070031/105069242/105070012	KIF1B/KIF27/KIF19/KIF21B/KIF7/CAMSAP2	6
MF	GO:0003774	motor activity	7/210	105/10434	0.00521474	0.0997319	105073736/105080493/105070988/105078782/105065814/105070031/105069242	MYH11/MYO5A/KIF1B/KIF27/KIF19/KIF21B/KIF7	7
MF	GO:0003777	microtubule motor activity	5/210	61/10434	0.00751547	0.103882	105070988/105078782/105065814/105070031/105069242	KIF1B/KIF27/KIF19/KIF21B/KIF7	5
MF	GO:0016887	ATPase activity	6/210	91/10434	0.00999339	0.103882	105073298/105062360/105067419/105062285/105065164/105063369	LOC105073298/ABCB1/ABCA1/ABCC9/ABCA13/ABCC5	6
MF	GO:0004672	protein kinase activity	18/210	492/10434	0.0103709	0.103882	105081372/105078966/novel.5/novel.4/105075834/105079641/105073918/105068597/105080165/105063032/105077858/105063967/105065443/105063972/105076525/105077495/105061786/105064838	LRRK2/EIF2AK2/-/-/AAK1/HIPK1/ALPK2/MAP3K2/NEK4/HIPK2/MAP3K1/ERN1/ROR2/STK17B/HIPK3/TNK1/SNRK/PDPK1	18
MF	GO:0003779	actin binding	5/210	66/10434	0.0104175	0.103882	105082716/105063442/105080750/105065937/105068992	HIP1/WASF2/ABLIM1/DIAPH2/DMTN	5
MF	GO:0015399	primary active transmembrane transporter activity	4/210	44/10434	0.0115424	0.103882	105073298/105062360/105062285/105063369	LOC105073298/ABCB1/ABCC9/ABCC5	4
MF	GO:0015405	P-P-bond-hydrolysis-driven transmembrane transporter activity	4/210	44/10434	0.0115424	0.103882	105073298/105062360/105062285/105063369	LOC105073298/ABCB1/ABCC9/ABCC5	4
MF	GO:0030246	carbohydrate binding	4/210	44/10434	0.0115424	0.103882	105063187/105068300/105075116/105071585	LOC105063187/LPHN1/LGALS8/LGALS9	4
MF	GO:0042626	ATPase activity, coupled to transmembrane movement of substances	4/210	44/10434	0.0115424	0.103882	105073298/105062360/105062285/105063369	LOC105073298/ABCB1/ABCC9/ABCC5	4
MF	GO:0043492	ATPase activity, coupled to movement of substances	4/210	44/10434	0.0115424	0.103882	105073298/105062360/105062285/105063369	LOC105073298/ABCB1/ABCC9/ABCC5	4
MF	GO:0004553	hydrolase activity, hydrolyzing O-glycosyl compounds	4/210	45/10434	0.0124735	0.106025	105063187/105076794/105083393/105074758	LOC105063187/OTOG/LCT/EDEM1	4
MF	GO:0016798	hydrolase activity, acting on glycosyl bonds	4/210	56/10434	0.0259435	0.193312	105063187/105076794/105083393/105074758	LOC105063187/OTOG/LCT/EDEM1	4
MF	GO:0043565	sequence-specific DNA binding	7/210	144/10434	0.0262719	0.193312	105065481/105071171/105067490/105062469/105073246/105075281/105077759	NR3C1/RERE/NR2C2/DMRTC2/THRA/RBPJ/FOXK1	7
MF	GO:0003950	NAD+ ADP-ribosyltransferase activity	2/210	13/10434	0.0271767	0.193312	105066287/105063040	PARP4/ZC3HAV1	2
MF	GO:0008270	zinc ion binding	13/210	356/10434	0.0277965	0.193312	105081023/105065481/105067241/105071171/novel.173/105067490/105075408/105064571/105064569/105067596/105073246/105079723/105066986	DMD/NR3C1/TRIM56/RERE/-/NR2C2/ZCCHC24/ERAP2/LNPEP/MMP8/THRA/TRIM2/TET3	13
MF	GO:0042623	ATPase activity, coupled	4/210	58/10434	0.0290609	0.193318	105073298/105062360/105062285/105063369	LOC105073298/ABCB1/ABCC9/ABCC5	4
MF	GO:0046914	transition metal ion binding	16/210	488/10434	0.0373837	0.229364	105081023/105062914/105078974/105065481/105067241/105071171/novel.173/105067490/105075408/105064571/105082030/105064569/105067596/105073246/105079723/105066986	DMD/LOC105062914/LOC105078974/NR3C1/TRIM56/RERE/-/NR2C2/ZCCHC24/ERAP2/DCP2/LNPEP/MMP8/THRA/TRIM2/TET3	16
MF	GO:0001067	regulatory region nucleic acid binding	2/210	16/10434	0.0401971	0.229364	105069905/105075281	IRF7/RBPJ	2
MF	GO:0044212	transcription regulatory region DNA binding	2/210	16/10434	0.0401971	0.229364	105069905/105075281	IRF7/RBPJ	2
MF	GO:0008509	anion transmembrane transporter activity	3/210	38/10434	0.040476	0.229364	105072552/105064177/105072628	LOC105072552/SLC26A8/SLC4A7	3
MF	GO:0031683	G-protein beta/gamma-subunit complex binding	2/210	18/10434	0.0499299	0.272831	105078210/105067606	GNA12/LOC105067606	2
MF	GO:0016849	phosphorus-oxygen lyase activity	2/210	22/10434	0.0715668	0.367375	105068818/105080240	ADCY4/LOC105080240	2
MF	GO:0017048	Rho GTPase binding	4/210	78/10434	0.0720343	0.367375	105066887/105067492/105075203/105065937	MCF2L/FGD5/AKAP13/DIAPH2	4
MF	GO:0019899	enzyme binding	6/210	149/10434	0.0802973	0.392692	105066887/105067492/105075203/105072708/105080772/105065937	MCF2L/FGD5/AKAP13/RASGEF1A/CACUL1/DIAPH2	6
MF	GO:0016763	transferase activity, transferring pentosyl groups	2/210	24/10434	0.0833267	0.392692	105066287/105063040	PARP4/ZC3HAV1	2
MF	GO:0008289	lipid binding	5/210	116/10434	0.0846983	0.392692	105071709/105065481/105082716/105077865/105065892	SNX27/NR3C1/HIP1/SNX18/PCTP	5
MF	GO:0003700	DNA binding transcription factor activity	10/210	317/10434	0.107059	0.457849	105071122/105073328/105065481/105069905/105067490/105078511/105069090/105073246/105075281/105077759	E2F2/NFAT5/NR3C1/IRF7/NR2C2/CREM/LOC105069090/THRA/RBPJ/FOXK1	10
MF	GO:0017016	Ras GTPase binding	4/210	90/10434	0.107729	0.457849	105066887/105067492/105075203/105065937	MCF2L/FGD5/AKAP13/DIAPH2	4
MF	GO:0031267	small GTPase binding	4/210	90/10434	0.107729	0.457849	105066887/105067492/105075203/105065937	MCF2L/FGD5/AKAP13/DIAPH2	4
MF	GO:0022804	active transmembrane transporter activity	4/210	92/10434	0.114334	0.472788	105073298/105062360/105062285/105063369	LOC105073298/ABCB1/ABCC9/ABCC5	4
MF	GO:0051020	GTPase binding	5/210	130/10434	0.121638	0.489753	105066887/105067492/105075203/105072708/105065937	MCF2L/FGD5/AKAP13/RASGEF1A/DIAPH2	5
MF	GO:0016779	nucleotidyltransferase activity	3/210	63/10434	0.133357	0.52317	105080586/105081240/novel.173	OAS1/LOC105081240/-	3
MF	GO:0020037	heme binding	4/210	102/10434	0.149865	0.552161	105062914/105078974/105061855/105065749	LOC105062914/LOC105078974/LOC105061855/HBM	4
MF	GO:0005088	Ras guanyl-nucleotide exchange factor activity	3/210	68/10434	0.156908	0.552161	105066887/105067492/105075203	MCF2L/FGD5/AKAP13	3
MF	GO:0005089	Rho guanyl-nucleotide exchange factor activity	3/210	68/10434	0.156908	0.552161	105066887/105067492/105075203	MCF2L/FGD5/AKAP13	3
MF	GO:0046906	tetrapyrrole binding	4/210	107/10434	0.169042	0.552161	105062914/105078974/105061855/105065749	LOC105062914/LOC105078974/LOC105061855/HBM	4
MF	GO:0005085	guanyl-nucleotide exchange factor activity	4/210	108/10434	0.172978	0.552161	105066887/105067492/105075203/105072708	MCF2L/FGD5/AKAP13/RASGEF1A	4
MF	GO:0005543	phospholipid binding	3/210	72/10434	0.176601	0.552161	105071709/105082716/105077865	SNX27/HIP1/SNX18	3
MF	GO:0016746	transferase activity, transferring acyl groups	3/210	72/10434	0.176601	0.552161	105077058/105073486/105083855	EPB42/TGM2/GLYATL3	3
MF	GO:0140110	transcription regulator activity	10/210	357/10434	0.183344	0.552161	105071122/105073328/105065481/105069905/105067490/105078511/105069090/105073246/105075281/105077759	E2F2/NFAT5/NR3C1/IRF7/NR2C2/CREM/LOC105069090/THRA/RBPJ/FOXK1	10
MF	GO:0009975	cyclase activity	1/210	10/10434	0.184054	0.552161	105068818	ADCY4	1
MF	GO:0016811	hydrolase activity, acting on carbon-nitrogen (but not peptide) bonds, in linear amides	1/210	10/10434	0.184054	0.552161	105062540	PGLYRP1	1
MF	GO:0031625	ubiquitin protein ligase binding	1/210	10/10434	0.184054	0.552161	105080772	CACUL1	1
MF	GO:0044389	ubiquitin-like protein ligase binding	1/210	10/10434	0.184054	0.552161	105080772	CACUL1	1
MF	GO:0003924	GTPase activity	7/210	233/10434	0.19008	0.559275	105080040/105065286/105078210/105067606/105071646/105066844/105065440	LOC105080040/LOC105065286/GNA12/LOC105067606/MX2/MRAS/DIRAS2	7
MF	GO:0015116	sulfate transmembrane transporter activity	1/210	11/10434	0.200492	0.578778	105064177	SLC26A8	1
MF	GO:0004559	alpha-mannosidase activity	1/210	12/10434	0.2166	0.5814	105074758	EDEM1	1
MF	GO:0005516	calmodulin binding	1/210	12/10434	0.2166	0.5814	105070012	CAMSAP2	1
MF	GO:0015923	mannosidase activity	1/210	12/10434	0.2166	0.5814	105074758	EDEM1	1
MF	GO:0016903	oxidoreductase activity, acting on the aldehyde or oxo group of donors	1/210	12/10434	0.2166	0.5814	105067994	DHTKD1	1
MF	GO:0005262	calcium channel activity	1/210	13/10434	0.232385	0.602626	novel.99	-	1
MF	GO:1901682	sulfur compound transmembrane transporter activity	1/210	13/10434	0.232385	0.602626	105064177	SLC26A8	1
MF	GO:0004843	thiol-dependent ubiquitin-specific protease activity	1/210	14/10434	0.247854	0.61909	105065833	USP32	1
MF	GO:0004842	ubiquitin-protein transferase activity	2/210	48/10434	0.251575	0.61909	105080695/105077700	HECW1/HERC5	2
MF	GO:0019787	ubiquitin-like protein transferase activity	2/210	48/10434	0.251575	0.61909	105080695/105077700	HECW1/HERC5	2
MF	GO:0005164	tumor necrosis factor receptor binding	1/210	15/10434	0.263012	0.61909	105063300	TNFSF10	1
MF	GO:0015085	calcium ion transmembrane transporter activity	1/210	15/10434	0.263012	0.61909	novel.99	-	1
MF	GO:0032813	tumor necrosis factor receptor superfamily binding	1/210	15/10434	0.263012	0.61909	105063300	TNFSF10	1
MF	GO:0003690	double-stranded DNA binding	1/210	16/10434	0.277867	0.6252	105075281	RBPJ	1
MF	GO:0004198	calcium-dependent cysteine-type endopeptidase activity	1/210	16/10434	0.277867	0.6252	105076938	CAPN3	1
MF	GO:0034061	DNA polymerase activity	1/210	16/10434	0.277867	0.6252	novel.173	-	1
MF	GO:0035091	phosphatidylinositol binding	2/210	53/10434	0.289045	0.640643	105071709/105077865	SNX27/SNX18	2
MF	GO:0008237	metallopeptidase activity	4/210	136/10434	0.293105	0.640643	105070244/105064571/105064569/105067596	KEL/ERAP2/LNPEP/MMP8	4
MF	GO:0016410	N-acyltransferase activity	1/210	18/10434	0.306687	0.65171	105083855	GLYATL3	1
MF	GO:0016667	oxidoreductase activity, acting on a sulfur group of donors	1/210	18/10434	0.306687	0.65171	105074020	TXNRD3	1
MF	GO:0044877	protein-containing complex binding	2/210	57/10434	0.31888	0.654157	105078210/105067606	GNA12/LOC105067606	2
MF	GO:0004197	cysteine-type endopeptidase activity	1/210	19/10434	0.320665	0.654157	105076938	CAPN3	1
MF	GO:0016702	oxidoreductase activity, acting on single donors with incorporation of molecular oxygen, incorporation of two atoms of oxygen	1/210	19/10434	0.320665	0.654157	105066404	ALOX15	1
MF	GO:0008234	cysteine-type peptidase activity	3/210	100/10434	0.326762	0.655751	105065833/105078803/105076938	USP32/CTSL/CAPN3	3
MF	GO:0016701	oxidoreductase activity, acting on single donors with incorporation of molecular oxygen	1/210	20/10434	0.334363	0.655751	105066404	ALOX15	1
MF	GO:0051213	dioxygenase activity	1/210	21/10434	0.347786	0.655751	105066404	ALOX15	1
MF	GO:0005509	calcium ion binding	8/210	331/10434	0.349648	0.655751	105067865/105074758/105083422/105075398/105081952/105084011/105070484/105076938	CBL/EDEM1/LRP1B/CDH23/GCA/HMCN1/PCDH18/CAPN3	8
MF	GO:0019001	guanyl nucleotide binding	7/210	286/10434	0.35359	0.655751	105080040/105065286/105078210/105067606/105071646/105066844/105065440	LOC105080040/LOC105065286/GNA12/LOC105067606/MX2/MRAS/DIRAS2	7
MF	GO:0016829	lyase activity	2/210	62/10434	0.355734	0.655751	105068818/105080240	ADCY4/LOC105080240	2
MF	GO:0030414	peptidase inhibitor activity	2/210	62/10434	0.355734	0.655751	105075986/105079055	KAL1/CRIM1	2
MF	GO:0061134	peptidase regulator activity	2/210	62/10434	0.355734	0.655751	105075986/105079055	KAL1/CRIM1	2
MF	GO:0003682	chromatin binding	1/210	22/10434	0.360939	0.657424	105071171	RERE	1
MF	GO:0015103	inorganic anion transmembrane transporter activity	1/210	23/10434	0.373828	0.672891	105064177	SLC26A8	1
MF	GO:0004867	serine-type endopeptidase inhibitor activity	1/210	24/10434	0.386459	0.687537	105079055	CRIM1	1
MF	GO:0004540	ribonuclease activity	1/210	25/10434	0.398836	0.7014	105063967	ERN1	1
MF	GO:0004857	enzyme inhibitor activity	2/210	79/10434	0.474485	0.824958	105075986/105079055	KAL1/CRIM1	2
MF	GO:0016810	hydrolase activity, acting on carbon-nitrogen (but not peptide) bonds	1/210	34/10434	0.49962	0.857669	105062540	PGLYRP1	1
MF	GO:0009055	electron transfer activity	1/210	35/10434	0.509724	0.857669	105074020	TXNRD3	1
MF	GO:0046983	protein dimerization activity	5/210	237/10434	0.52129	0.857669	105071122/105084138/105070857/105081570/105075795	E2F2/LOC105084138/ID3/KIAA2018/MXD1	5
MF	GO:0070011	peptidase activity, acting on L-amino acid peptides	9/210	440/10434	0.528786	0.857669	105073420/105065833/105070244/105064571/105075664/105064569/105067596/105078803/105076938	HP/USP32/KEL/ERAP2/C1RL/LNPEP/MMP8/CTSL/CAPN3	9
MF	GO:0016747	transferase activity, transferring acyl groups other than amino-acyl groups	1/210	37/10434	0.529327	0.857669	105083855	GLYATL3	1
MF	GO:0004930	G-protein coupled receptor activity	8/210	395/10434	0.543944	0.857669	105064001/105068300/105067737/105077892/105084061/105073232/105075540/105080085	LOC105064001/LPHN1/MTNR1A/BAI1/GABBR1/CCR7/PTGER3/CCR6	8
MF	GO:0008138	protein tyrosine/serine/threonine phosphatase activity	1/210	39/10434	0.548149	0.857669	105071544	SSH2	1
MF	GO:0016705	oxidoreductase activity, acting on paired donors, with incorporation or reduction of molecular oxygen	2/210	92/10434	0.55595	0.857669	105062914/105078974	LOC105062914/LOC105078974	2
MF	GO:0008233	peptidase activity	9/210	453/10434	0.564386	0.857669	105073420/105065833/105070244/105064571/105075664/105064569/105067596/105078803/105076938	HP/USP32/KEL/ERAP2/C1RL/LNPEP/MMP8/CTSL/CAPN3	9
MF	GO:0004222	metalloendopeptidase activity	2/210	96/10434	0.579161	0.857669	105070244/105067596	KEL/MMP8	2
MF	GO:0005506	iron ion binding	2/210	98/10434	0.59043	0.857669	105062914/105078974	LOC105062914/LOC105078974	2
MF	GO:0005179	hormone activity	1/210	46/10434	0.608319	0.857669	105070386	IGF2	1
MF	GO:0140097	catalytic activity, acting on DNA	1/210	46/10434	0.608319	0.857669	novel.173	-	1
MF	GO:0008146	sulfotransferase activity	1/210	47/10434	0.616237	0.857669	105075394	CHST3	1
MF	GO:0001883	purine nucleoside binding	5/210	267/10434	0.627588	0.857669	105080040/105065286/105071646/105066844/105065440	LOC105080040/LOC105065286/MX2/MRAS/DIRAS2	5
MF	GO:0005525	GTP binding	5/210	267/10434	0.627588	0.857669	105080040/105065286/105071646/105066844/105065440	LOC105080040/LOC105065286/MX2/MRAS/DIRAS2	5
MF	GO:0032549	ribonucleoside binding	5/210	267/10434	0.627588	0.857669	105080040/105065286/105071646/105066844/105065440	LOC105080040/LOC105065286/MX2/MRAS/DIRAS2	5
MF	GO:0032550	purine ribonucleoside binding	5/210	267/10434	0.627588	0.857669	105080040/105065286/105071646/105066844/105065440	LOC105080040/LOC105065286/MX2/MRAS/DIRAS2	5
MF	GO:0001882	nucleoside binding	5/210	268/10434	0.630881	0.857669	105080040/105065286/105071646/105066844/105065440	LOC105080040/LOC105065286/MX2/MRAS/DIRAS2	5
MF	GO:0032561	guanyl ribonucleotide binding	5/210	268/10434	0.630881	0.857669	105080040/105065286/105071646/105066844/105065440	LOC105080040/LOC105065286/MX2/MRAS/DIRAS2	5
MF	GO:0004518	nuclease activity	1/210	49/10434	0.631598	0.857669	105063967	ERN1	1
MF	GO:0016782	transferase activity, transferring sulfur-containing groups	1/210	49/10434	0.631598	0.857669	105075394	CHST3	1
MF	GO:0016757	transferase activity, transferring glycosyl groups	3/210	161/10434	0.633018	0.857669	105079522/105066287/105063040	GYG2/PARP4/ZC3HAV1	3
MF	GO:0015267	channel activity	4/210	216/10434	0.636207	0.857669	105062094/novel.99/105082122/105074130	GABRB3/-/AQP1/KCNG2	4
MF	GO:0022803	passive transmembrane transporter activity	4/210	216/10434	0.636207	0.857669	105062094/novel.99/105082122/105074130	GABRB3/-/AQP1/KCNG2	4
MF	GO:0005261	cation channel activity	1/210	50/10434	0.639048	0.857669	novel.99	-	1
MF	GO:0016791	phosphatase activity	2/210	110/10434	0.653337	0.859485	105071544/105073347	SSH2/PHOSPHO1	2
MF	GO:0004866	endopeptidase inhibitor activity	1/210	53/10434	0.660509	0.859485	105079055	CRIM1	1
MF	GO:0061135	endopeptidase regulator activity	1/210	53/10434	0.660509	0.859485	105079055	CRIM1	1
MF	GO:0042578	phosphoric ester hydrolase activity	3/210	169/10434	0.665466	0.859485	105071544/105073347/105070243	SSH2/PHOSPHO1/SYNJ1	3
MF	GO:0098772	molecular function regulator	8/210	442/10434	0.671002	0.859485	105066887/105067492/105075203/105075986/105079055/105072708/105070386/105080059	MCF2L/FGD5/AKAP13/KAL1/CRIM1/RASGEF1A/IGF2/IL18	8
MF	GO:0005125	cytokine activity	1/210	55/10434	0.674106	0.859485	105080059	IL18	1
MF	GO:0004175	endopeptidase activity	5/210	293/10434	0.707329	0.8783	105073420/105070244/105075664/105067596/105076938	HP/KEL/C1RL/MMP8/CAPN3	5
MF	GO:0036459	thiol-dependent ubiquitinyl hydrolase activity	1/210	61/10434	0.71173	0.8783	105065833	USP32	1
MF	GO:0101005	ubiquitinyl hydrolase activity	1/210	61/10434	0.71173	0.8783	105065833	USP32	1
MF	GO:0005230	extracellular ligand-gated ion channel activity	1/210	62/10434	0.717566	0.8783	105062094	GABRB3	1
MF	GO:0019783	ubiquitin-like protein-specific protease activity	1/210	62/10434	0.717566	0.8783	105065833	USP32	1
MF	GO:0015276	ligand-gated ion channel activity	1/210	65/10434	0.734378	0.883739	105062094	GABRB3	1
MF	GO:0022834	ligand-gated channel activity	1/210	65/10434	0.734378	0.883739	105062094	GABRB3	1
MF	GO:0015075	ion transmembrane transporter activity	6/210	361/10434	0.739337	0.883739	105062094/105072552/novel.99/105064177/105074130/105072628	GABRB3/LOC105072552/-/SLC26A8/KCNG2/SLC4A7	6
MF	GO:0004674	protein serine/threonine kinase activity	1/210	71/10434	0.765071	0.900229	105073918	ALPK2	1
MF	GO:0005126	cytokine receptor binding	1/210	73/10434	0.774497	0.900229	105063300	TNFSF10	1
MF	GO:0005216	ion channel activity	3/210	204/10434	0.782827	0.900229	105062094/novel.99/105074130	GABRB3/-/KCNG2	3
MF	GO:0022838	substrate-specific channel activity	3/210	204/10434	0.782827	0.900229	105062094/novel.99/105074130	GABRB3/-/KCNG2	3
MF	GO:0004252	serine-type endopeptidase activity	2/210	142/10434	0.783768	0.900229	105073420/105075664	HP/C1RL	2
MF	GO:0048037	cofactor binding	4/210	267/10434	0.790135	0.900229	105062914/105078974/105061855/105065749	LOC105062914/LOC105078974/LOC105061855/HBM	4
MF	GO:0008236	serine-type peptidase activity	2/210	156/10434	0.825887	0.900229	105073420/105075664	HP/C1RL	2
MF	GO:0017171	serine hydrolase activity	2/210	156/10434	0.825887	0.900229	105073420/105075664	HP/C1RL	2
MF	GO:0016788	hydrolase activity, acting on ester bonds	4/210	285/10434	0.830267	0.900229	105071544/105073347/105063967/105070243	SSH2/PHOSPHO1/ERN1/SYNJ1	4
MF	GO:0003723	RNA binding	3/210	223/10434	0.830958	0.900229	105082961/105082030/105061596	KHDRBS3/DCP2/ATXN1	3
MF	GO:0030234	enzyme regulator activity	2/210	162/10434	0.841577	0.900229	105075986/105079055	KAL1/CRIM1	2
MF	GO:0016491	oxidoreductase activity	6/210	414/10434	0.84544	0.900229	105062914/105078974/105079348/105074020/105067994/105066404	LOC105062914/LOC105078974/MAOB/TXNRD3/DHTKD1/ALOX15	6
MF	GO:0022836	gated channel activity	1/210	92/10434	0.847229	0.900229	105062094	GABRB3	1
MF	GO:0022839	ion gated channel activity	1/210	92/10434	0.847229	0.900229	105062094	GABRB3	1
MF	GO:0004721	phosphoprotein phosphatase activity	1/210	93/10434	0.850331	0.900229	105071544	SSH2	1
MF	GO:0030545	receptor regulator activity	2/210	170/10434	0.860511	0.900229	105070386/105080059	IGF2/IL18	2
MF	GO:0048018	receptor ligand activity	2/210	170/10434	0.860511	0.900229	105070386/105080059	IGF2/IL18	2
MF	GO:0046873	metal ion transmembrane transporter activity	1/210	97/10434	0.862125	0.900229	novel.99	-	1
MF	GO:0046982	protein heterodimerization activity	1/210	98/10434	0.864926	0.900229	105084138	LOC105084138	1
MF	GO:0005102	signaling receptor binding	3/210	251/10434	0.885143	0.915046	105063300/105070386/105080059	TNFSF10/IGF2/IL18	3
MF	GO:0140098	catalytic activity, acting on RNA	1/210	110/10434	0.89443	0.916349	105063967	ERN1	1
MF	GO:0015318	inorganic molecular entity transmembrane transporter activity	4/210	326/10434	0.898381	0.916349	105062094/novel.99/105064177/105074130	GABRB3/-/SLC26A8/KCNG2	4
MF	GO:0022890	inorganic cation transmembrane transporter activity	1/210	155/10434	0.958213	0.970904	novel.99	-	1
MF	GO:0008324	cation transmembrane transporter activity	1/210	172/10434	0.970588	0.976973	novel.99	-	1
MF	GO:0005198	structural molecule activity	1/210	286/10434	0.997251	0.997251	novel.173	-	1

## Sheet: 3
KEGG enrichment analysis of up-regulated genes
KEGGID	Description	GeneRatio	BgRatio	pvalue	padj	geneID	geneName	keggID	Count
cfr04151	PI3K-Akt signaling pathway	3/76	367/9013	0.0226788	0.784026	105062407/105076251/105077707	RELN/NR4A1/SPP1	cfr:102514061/cfr:102509959/cfr:102524305	3
cfr05204	Chemical carcinogenesis	3/76	72/9013	0.0226788	0.784026	105075460/105070403/105070346	CCBL2/LOC105070403/LOC105070346	cfr:102522240/cfr:102513911/cfr:102522092	3
cfr04620	Toll-like receptor signaling pathway	3/76	100/9013	0.0520972	0.784026	105064293/105077707/105062642	LOC105064293/SPP1/IRF3	cfr:102504527/cfr:102524305/cfr:102506077	3
cfr04650	Natural killer cell mediated cytotoxicity	3/76	106/9013	0.0600014	0.784026	105062208/105075938/105069532	LOC105062208/SH2D1A/CD244	cfr:102512489/cfr:102509316/cfr:102508557	3
cfr00380	Tryptophan metabolism	2/76	50/9013	0.0663058	0.784026	105075460/105069373	CCBL2/TDO2	cfr:102522240/cfr:102508733	2
cfr04623	Cytosolic DNA-sensing pathway	2/76	54/9013	0.0758257	0.784026	105064293/105062642	LOC105064293/IRF3	cfr:102504527/cfr:102506077	2
cfr05010	Alzheimer disease	7/76	442/9013	0.0782203	0.784026	5309937/105081946/105070874/105081901/105082612/105066064/105071103	ND2/PSMD14/WNT4/IDE/NDUFA13/LOC105066064/GAPDH	cfr:5326218/cfr:102517910/cfr:102522577/cfr:102505022/cfr:102503878/cfr:102523993/cfr:102508162	7
cfr05144	Malaria	2/76	57/9013	0.0832332	0.784026	105062208/105062188	LOC105062208/KLRB1	cfr:102512489/cfr:102515729	2
cfr00980	Metabolism of xenobiotics by cytochrome P450	2/76	58/9013	0.0857503	0.784026	105070403/105070346	LOC105070403/LOC105070346	cfr:102513911/cfr:102522092	2
cfr00240	Pyrimidine metabolism	2/76	63/9013	0.0986695	0.784026	105074794/105070893	TK2/CDA	cfr:102512434/cfr:102510078	2
cfr05320	Autoimmune thyroid disease	2/76	65/9013	0.103983	0.784026	105071695/105082984	LOC105071695/TG	cfr:102518654/cfr:102517647	2
cfr00480	Glutathione metabolism	2/76	67/9013	0.109374	0.784026	105066453/105070346	TXNDC12/LOC105070346	cfr:102511212/cfr:102522092	2
cfr04622	RIG-I-like receptor signaling pathway	2/76	70/9013	0.117595	0.784026	105073294/105062642	LOC105073294/IRF3	cfr:102516668/cfr:102506077	2
cfr00120	Primary bile acid biosynthesis	1/76	17/9013	0.134186	0.784026	105074455	SLC27A5	cfr:102519177	1
cfr05321	Inflammatory bowel disease (IBD)	2/76	77/9013	0.137346	0.784026	105071695/105073341	LOC105071695/TBX21	cfr:102518654/cfr:102516916	2
cfr00450	Selenocompound metabolism	1/76	18/9013	0.1415	0.784026	105075460	CCBL2	cfr:102522240	1
cfr00533	Glycosaminoglycan biosynthesis - keratan sulfate	1/76	18/9013	0.1415	0.784026	105076480	CHST1	cfr:102507446	1
cfr04061	Viral protein interaction with cytokine and cytokine receptor	2/76	82/9013	0.151873	0.784026	105068068/105064293	XCL1/LOC105064293	cfr:102507143/cfr:102504527	2
cfr00532	Glycosaminoglycan biosynthesis - chondroitin sulfate / dermatan sulfate	1/76	20/9013	0.155947	0.784026	105070128	B3GAT3	cfr:102505525	1
cfr00190	Oxidative phosphorylation	3/76	162/9013	0.156308	0.784026	5309937/105082612/105066064	ND2/NDUFA13/LOC105066064	cfr:5326218/cfr:102503878/cfr:102523993	3
cfr00100	Steroid biosynthesis	1/76	21/9013	0.16308	0.784026	105078647	SC5D	cfr:102520592	1
cfr04146	Peroxisome	2/76	86/9013	0.163706	0.784026	105079780/105079274	ECI2/HAO2	cfr:102523911/cfr:102512205	2
cfr04918	Thyroid hormone synthesis	2/76	86/9013	0.163706	0.784026	105076984/105082984	DUOXA2/TG	cfr:102508561/cfr:102517647	2
cfr00511	Other glycan degradation	1/76	22/9013	0.170154	0.784026	105068346	MAN2B1	cfr:102508436	1
cfr04120	Ubiquitin mediated proteolysis	3/76	170/9013	0.172701	0.784026	105070869/105070746/105078101	FBXO4/CDC26/CDC34	cfr:106730752/cfr:102513728/cfr:102524481	3
cfr04390	Hippo signaling pathway	3/76	170/9013	0.172701	0.784026	105071032/105070874/105075341	TP73/WNT4/DLG5	cfr:102514514/cfr:102522577/cfr:102509399	3
cfr05132	Salmonella infection	4/76	262/9013	0.179444	0.784026	105062585/105071699/105072904/105071103	CYTH2/S100A10/NCKAP1/GAPDH	cfr:102523236/cfr:102508892/cfr:102516805/cfr:102508162	4
cfr04260	Cardiac muscle contraction	2/76	93/9013	0.184787	0.784026	105076657/105066064	CACNA2D4/LOC105066064	cfr:102517334/cfr:102523993	2
cfr04512	ECM-receptor interaction	2/76	93/9013	0.184787	0.784026	105062407/105077707	RELN/SPP1	cfr:102514061/cfr:102524305	2
cfr04911	Insulin secretion	2/76	93/9013	0.184787	0.784026	105075342/105062622	KCNMA1/TRPM4	cfr:102509654/cfr:102519427	2
cfr00534	Glycosaminoglycan biosynthesis - heparan sulfate / heparin	1/76	25/9013	0.191022	0.784026	105070128	B3GAT3	cfr:102505525	1
cfr04062	Chemokine signaling pathway	3/76	180/9013	0.193849	0.784026	105068068/105064293/105061815	XCL1/LOC105064293/CXCR6	cfr:102507143/cfr:102504527/cfr:102511034	3
cfr04640	Hematopoietic cell lineage	2/76	96/9013	0.193942	0.784026	105072260/105071695	CD8A/LOC105071695	cfr:102503671/cfr:102518654	2
cfr04612	Antigen processing and presentation	2/76	97/9013	0.197007	0.784026	105072260/105071695	CD8A/LOC105071695	cfr:102503671/cfr:102518654	2
cfr04977	Vitamin digestion and absorption	1/76	27/9013	0.204646	0.784026	105063055	LOC105063055	cfr:102504597	1
cfr04360	Axon guidance	3/76	188/9013	0.211217	0.784026	105072405/105062381/105070874	ABLIM2/SEMA3C/WNT4	cfr:102516901/cfr:102524279/cfr:102522577	3
cfr04658	Th1 and Th2 cell differentiation	2/76	103/9013	0.215517	0.784026	105071695/105073341	LOC105071695/TBX21	cfr:102518654/cfr:102516916	2
cfr00563	Glycosylphosphatidylinositol (GPI)-anchor biosynthesis	1/76	29/9013	0.218044	0.784026	105071905	PIGT	cfr:102514782	1
cfr04710	Circadian rhythm	1/76	31/9013	0.231218	0.784026	105074760	BHLHE40	cfr:102522400	1
cfr00790	Folate biosynthesis	1/76	32/9013	0.237723	0.784026	105070403	LOC105070403	cfr:102513911	1
cfr04130	SNARE interactions in vesicular transport	1/76	32/9013	0.237723	0.784026	105071008	VAMP3	cfr:102504488	1
cfr00860	Porphyrin and chlorophyll metabolism	1/76	35/9013	0.256914	0.784026	105077929	CPOX	cfr:102516527	1
cfr05340	Primary immunodeficiency	1/76	36/9013	0.263204	0.784026	105072260	CD8A	cfr:102503671	1
cfr05168	Herpes simplex virus 1 infection	5/76	413/9013	0.268449	0.784026	105074523/105071695/105075211/105080465/105062642	LOC105074523/LOC105071695/EIF2B2/LOC105080465/IRF3	cfr:102523173/cfr:102518654/cfr:102520690/cfr:102508927/cfr:102506077	5
cfr04659	Th17 cell differentiation	2/76	120/9013	0.268628	0.784026	105071695/105073341	LOC105071695/TBX21	cfr:102518654/cfr:102516916	2
cfr04010	MAPK signaling pathway	4/76	318/9013	0.280192	0.784026	105079861/105080724/105076251/105076657	RPS6KA5/DUSP5/NR4A1/CACNA2D4	cfr:102512204/cfr:102510084/cfr:102509959/cfr:102517334	4
cfr05012	Parkinson disease	4/76	321/9013	0.285873	0.784026	5309937/105081946/105082612/105066064	ND2/PSMD14/NDUFA13/LOC105066064	cfr:5326218/cfr:102517910/cfr:102503878/cfr:102523993	4
cfr00630	Glyoxylate and dicarboxylate metabolism	1/76	40/9013	0.287844	0.784026	105079274	HAO2	cfr:102512205	1
cfr05219	Bladder cancer	1/76	40/9013	0.287844	0.784026	105079861	RPS6KA5	cfr:102512204	1
cfr00071	Fatty acid degradation	1/76	41/9013	0.293876	0.784026	105079780	ECI2	cfr:102523911	1
cfr05310	Asthma	1/76	41/9013	0.293876	0.784026	105071695	LOC105071695	cfr:102518654	1
cfr03030	DNA replication	1/76	43/9013	0.305789	0.784026	105068406	RNASEH2A	cfr:102518796	1
cfr04722	Neurotrophin signaling pathway	2/76	132/9013	0.306202	0.784026	105079861/105071032	RPS6KA5/TP73	cfr:102512204/cfr:102514514	2
cfr05169	Epstein-Barr virus infection	3/76	232/9013	0.31124	0.784026	105081946/105071695/105062642	PSMD14/LOC105071695/IRF3	cfr:102517910/cfr:102518654/cfr:102506077	3
cfr01200	Carbon metabolism	2/76	139/9013	0.327983	0.784026	105079274/105071103	HAO2/GAPDH	cfr:102512205/cfr:102508162	2
cfr04142	Lysosome	2/76	139/9013	0.327983	0.784026	105070700/105068346	CTSW/MAN2B1	cfr:102512754/cfr:102508436	2
cfr05165	Human papillomavirus infection	4/76	343/9013	0.328004	0.784026	105062407/105070874/105077707/105062642	RELN/WNT4/SPP1/IRF3	cfr:102514061/cfr:102522577/cfr:102524305/cfr:102506077	4
cfr05135	Yersinia infection	2/76	148/9013	0.355724	0.784026	105072260/105062642	CD8A/IRF3	cfr:102503671/cfr:102506077	2
cfr00600	Sphingolipid metabolism	1/76	54/9013	0.36785	0.784026	105078294	CERS4	cfr:102519510	1
cfr05016	Huntington disease	4/76	365/9013	0.370555	0.784026	5309937/105081946/105082612/105066064	ND2/PSMD14/NDUFA13/LOC105066064	cfr:5326218/cfr:102517910/cfr:102503878/cfr:102523993	4
cfr05330	Allograft rejection	1/76	56/9013	0.37853	0.784026	105071695	LOC105071695	cfr:102518654	1
cfr05332	Graft-versus-host disease	1/76	56/9013	0.37853	0.784026	105071695	LOC105071695	cfr:102518654	1
cfr04723	Retrograde endocannabinoid signaling	2/76	156/9013	0.380053	0.784026	5309937/105082612	ND2/NDUFA13	cfr:5326218/cfr:102503878	2
cfr05017	Spinocerebellar ataxia	2/76	157/9013	0.383069	0.784026	105081946/105062407	PSMD14/RELN	cfr:102517910/cfr:102514061	2
cfr00982	Drug metabolism - cytochrome P450	1/76	57/9013	0.383803	0.784026	105070346	LOC105070346	cfr:102522092	1
cfr05030	Cocaine addiction	1/76	57/9013	0.383803	0.784026	105073264	PPP1R1B	cfr:102521119	1
cfr04261	Adrenergic signaling in cardiomyocytes	2/76	159/9013	0.389082	0.784026	105079861/105076657	RPS6KA5/CACNA2D4	cfr:102512204/cfr:102517334	2
cfr04672	Intestinal immune network for IgA production	1/76	59/9013	0.394218	0.784026	105071695	LOC105071695	cfr:102518654	1
cfr04060	Cytokine-cytokine receptor interaction	3/76	268/9013	0.394584	0.784026	105068068/105064293/105061815	XCL1/LOC105064293/CXCR6	cfr:102507143/cfr:102504527/cfr:102511034	3
cfr05162	Measles	2/76	161/9013	0.395071	0.784026	105071032/105062642	TP73/IRF3	cfr:102514514/cfr:102506077	2
cfr05206	MicroRNAs in cancer	2/76	161/9013	0.395071	0.784026	105079861/105066644	RPS6KA5/MMP16	cfr:102512204/cfr:102509964	2
cfr04310	Wnt signaling pathway	2/76	163/9013	0.401033	0.784026	105076785/105070874	LGR4/WNT4	cfr:102507518/cfr:102522577	2
cfr04934	Cushing syndrome	2/76	163/9013	0.401033	0.784026	105070874/105076251	WNT4/NR4A1	cfr:102522577/cfr:102509959	2
cfr04145	Phagosome	2/76	164/9013	0.404004	0.784026	105071695/105071008	LOC105071695/VAMP3	cfr:102518654/cfr:102504488	2
cfr00270	Cysteine and methionine metabolism	1/76	62/9013	0.409514	0.784026	105075460	CCBL2	cfr:102522240	1
cfr04940	Type I diabetes mellitus	1/76	62/9013	0.409514	0.784026	105071695	LOC105071695	cfr:102518654	1
cfr04514	Cell adhesion molecules (CAMs)	2/76	168/9013	0.415821	0.784026	105072260/105071695	CD8A/LOC105071695	cfr:102503671/cfr:102518654	2
cfr04932	Non-alcoholic fatty liver disease (NAFLD)	2/76	170/9013	0.421687	0.784026	105082612/105066064	NDUFA13/LOC105066064	cfr:102503878/cfr:102523993	2
cfr04714	Thermogenesis	3/76	280/9013	0.421942	0.784026	5309937/105082612/105066064	ND2/NDUFA13/LOC105066064	cfr:5326218/cfr:102503878/cfr:102523993	3
cfr03050	Proteasome	1/76	65/9013	0.424429	0.784026	105081946	PSMD14	cfr:102517910	1
cfr05217	Basal cell carcinoma	1/76	65/9013	0.424429	0.784026	105070874	WNT4	cfr:102522577	1
cfr04929	GnRH secretion	1/76	67/9013	0.434165	0.784026	105077707	SPP1	cfr:102524305	1
cfr04927	Cortisol synthesis and secretion	1/76	70/9013	0.448466	0.784026	105076251	NR4A1	cfr:102509959	1
cfr05225	Hepatocellular carcinoma	2/76	181/9013	0.453407	0.784026	105070874/105070346	WNT4/LOC105070346	cfr:102522577/cfr:102522092	2
cfr04216	Ferroptosis	1/76	72/9013	0.457801	0.784026	105075356	LPCAT3	cfr:102516118	1
cfr04924	Renin secretion	1/76	72/9013	0.457801	0.784026	105075342	KCNMA1	cfr:102509654	1
cfr04621	NOD-like receptor signaling pathway	2/76	185/9013	0.464702	0.784026	105066599/105062642	LOC105066599/IRF3	cfr:102513792/cfr:102506077	2
cfr00590	Arachidonic acid metabolism	1/76	74/9013	0.46698	0.784026	105070403	LOC105070403	cfr:102513911	1
cfr05031	Amphetamine addiction	1/76	74/9013	0.46698	0.784026	105073264	PPP1R1B	cfr:102521119	1
cfr05133	Pertussis	1/76	75/9013	0.471511	0.784026	105062642	IRF3	cfr:102506077	1
cfr05164	Influenza A	2/76	190/9013	0.478631	0.784026	105071695/105062642	LOC105071695/IRF3	cfr:102518654/cfr:102506077	2
cfr01524	Platinum drug resistance	1/76	78/9013	0.48488	0.784026	105070346	LOC105070346	cfr:102522092	1
cfr03320	PPAR signaling pathway	1/76	80/9013	0.493606	0.784026	105074455	SLC27A5	cfr:102519177	1
cfr05416	Viral myocarditis	1/76	80/9013	0.493606	0.784026	105071695	LOC105071695	cfr:102518654	1
cfr00010	Glycolysis / Gluconeogenesis	1/76	81/9013	0.497914	0.784026	105071103	GAPDH	cfr:102508162	1
cfr04115	p53 signaling pathway	1/76	81/9013	0.497914	0.784026	105071032	TP73	cfr:102514514	1
cfr04976	Bile secretion	1/76	81/9013	0.497914	0.784026	105074455	SLC27A5	cfr:102519177	1
cfr05412	Arrhythmogenic right ventricular cardiomyopathy (ARVC)	1/76	82/9013	0.502187	0.784026	105076657	CACNA2D4	cfr:102517334	1
cfr01230	Biosynthesis of amino acids	1/76	91/9013	0.539056	0.78869	105071103	GAPDH	cfr:102508162	1
cfr04510	Focal adhesion	2/76	214/9013	0.542368	0.78869	105062407/105077707	RELN/SPP1	cfr:102514061/cfr:102524305	2
cfr05410	Hypertrophic cardiomyopathy (HCM)	1/76	93/9013	0.546876	0.78869	105076657	CACNA2D4	cfr:102517334	1
cfr05150	Staphylococcus aureus infection	1/76	94/9013	0.550737	0.78869	105071695	LOC105071695	cfr:102518654	1
cfr05140	Leishmaniasis	1/76	96/9013	0.558361	0.78869	105071695	LOC105071695	cfr:102518654	1
cfr04970	Salivary secretion	1/76	97/9013	0.562125	0.78869	105075342	KCNMA1	cfr:102509654	1
cfr05231	Choline metabolism in cancer	1/76	99/9013	0.569559	0.78869	105077373	SLC22A3	cfr:102510054	1
cfr05414	Dilated cardiomyopathy (DCM)	1/76	99/9013	0.569559	0.78869	105076657	CACNA2D4	cfr:102517334	1
cfr00564	Glycerophospholipid metabolism	1/76	102/9013	0.580476	0.78869	105075356	LPCAT3	cfr:102516118	1
cfr04914	Progesterone-mediated oocyte maturation	1/76	103/9013	0.584054	0.78869	105070746	CDC26	cfr:102513728	1
cfr05323	Rheumatoid arthritis	1/76	103/9013	0.584054	0.78869	105071695	LOC105071695	cfr:102518654	1
cfr05163	Human cytomegalovirus infection	2/76	231/9013	0.584212	0.78869	105064293/105062642	LOC105064293/IRF3	cfr:102504527/cfr:102506077	2
cfr04810	Regulation of actin cytoskeleton	2/76	232/9013	0.586586	0.78869	105065194/105072904	ITGAE/NCKAP1	cfr:102514487/cfr:102516805	2
cfr04972	Pancreatic secretion	1/76	104/9013	0.587602	0.78869	105075342	KCNMA1	cfr:102509654	1
cfr04916	Melanogenesis	1/76	105/9013	0.59112	0.78869	105070874	WNT4	cfr:102522577	1
cfr05215	Prostate cancer	1/76	106/9013	0.594609	0.78869	105070346	LOC105070346	cfr:102522092	1
cfr04925	Aldosterone synthesis and secretion	1/76	108/9013	0.601497	0.78869	105076251	NR4A1	cfr:102509959	1
cfr00983	Drug metabolism - other enzymes	3/76	72/9013	0.603603	0.78869	105074794/105070893/105070346	TK2/CDA/LOC105070346	cfr:102512434/cfr:102510078/cfr:102522092	3
cfr04713	Circadian entrainment	1/76	109/9013	0.604899	0.78869	105079861	RPS6KA5	cfr:102512204	1
cfr04064	NF-kappa B signaling pathway	1/76	110/9013	0.608271	0.78869	105064293	LOC105064293	cfr:102504527	1
cfr04931	Insulin resistance	1/76	112/9013	0.614931	0.789924	105074455	SLC27A5	cfr:102519177	1
cfr04668	TNF signaling pathway	1/76	114/9013	0.621479	0.789924	105079861	RPS6KA5	cfr:102512204	1
cfr04928	Parathyroid hormone synthesis, secretion and action	1/76	115/9013	0.624711	0.789924	105066644	MMP16	cfr:102509964	1
cfr04660	T cell receptor signaling pathway	1/76	117/9013	0.631095	0.791455	105072260	CD8A	cfr:102503671	1
cfr05145	Toxoplasmosis	1/76	127/9013	0.661442	0.816223	105071695	LOC105071695	cfr:102518654	1
cfr05166	Human T-cell leukemia virus 1 infection	2/76	267/9013	0.663484	0.816223	105070746/105071695	CDC26/LOC105071695	cfr:102513728/cfr:102518654	2
cfr04071	Sphingolipid signaling pathway	1/76	132/9013	0.675677	0.816223	105078294	CERS4	cfr:102519510	1
cfr04144	Endocytosis	2/76	277/9013	0.683272	0.816223	105062585/105062568	CYTH2/EHD2	cfr:102523236/cfr:102524321	2
cfr04114	Oocyte meiosis	1/76	135/9013	0.683934	0.816223	105070746	CDC26	cfr:102513728	1
cfr04919	Thyroid hormone signaling pathway	1/76	138/9013	0.691982	0.816223	105070874	WNT4	cfr:102522577	1
cfr04728	Dopaminergic synapse	1/76	141/9013	0.699829	0.816223	105073264	PPP1R1B	cfr:102521119	1
cfr04110	Cell cycle	1/76	142/9013	0.7024	0.816223	105070746	CDC26	cfr:102513728	1
cfr04066	HIF-1 signaling pathway	1/76	145/9013	0.709984	0.816223	105071103	GAPDH	cfr:102508162	1
cfr04270	Vascular smooth muscle contraction	1/76	145/9013	0.709984	0.816223	105075342	KCNMA1	cfr:102509654	1
cfr05322	Systemic lupus erythematosus	1/76	145/9013	0.709984	0.816223	105071695	LOC105071695	cfr:102518654	1
cfr05418	Fluid shear stress and atherosclerosis	1/76	147/9013	0.714934	0.816223	105070346	LOC105070346	cfr:102522092	1
cfr04550	Signaling pathways regulating pluripotency of stem cells	1/76	151/9013	0.724585	0.816223	105070874	WNT4	cfr:102522577	1
cfr04210	Apoptosis	1/76	153/9013	0.729289	0.816223	105070700	CTSW	cfr:102512754	1
cfr05224	Breast cancer	1/76	154/9013	0.731611	0.816223	105070874	WNT4	cfr:102522577	1
cfr04371	Apelin signaling pathway	1/76	160/9013	0.745137	0.816223	105077707	SPP1	cfr:102524305	1
cfr05226	Gastric cancer	1/76	160/9013	0.745137	0.816223	105070874	WNT4	cfr:102522577	1
cfr04072	Phospholipase D signaling pathway	1/76	163/9013	0.751645	0.816223	105062585	CYTH2	cfr:102523236	1
cfr05160	Hepatitis C	1/76	165/9013	0.755893	0.816223	105062642	IRF3	cfr:102506077	1
cfr04921	Oxytocin signaling pathway	1/76	166/9013	0.757989	0.816223	105076657	CACNA2D4	cfr:102517334	1
cfr04150	mTOR signaling pathway	1/76	170/9013	0.7662	0.816223	105070874	WNT4	cfr:102522577	1
cfr05161	Hepatitis B	1/76	171/9013	0.768209	0.816223	105062642	IRF3	cfr:102506077	1
cfr05152	Tuberculosis	1/76	185/9013	0.794614	0.834316	105071695	LOC105071695	cfr:102518654	1
cfr04022	cGMP-PKG signaling pathway	1/76	189/9013	0.801597	0.834316	105075342	KCNMA1	cfr:102509654	1
cfr05034	Alcoholism	1/76	189/9013	0.801597	0.834316	105073264	PPP1R1B	cfr:102521119	1
cfr05167	Kaposi sarcoma-associated herpesvirus infection	1/76	194/9013	0.809997	0.837362	105062642	IRF3	cfr:102506077	1
cfr05205	Proteoglycans in cancer	1/76	222/9013	0.850944	0.866614	105070874	WNT4	cfr:102522577	1
cfr05203	Viral carcinogenesis	1/76	226/9013	0.856033	0.866614	105062642	IRF3	cfr:102506077	1
cfr03013	RNA transport	1/76	228/9013	0.858513	0.866614	105075211	EIF2B2	cfr:102520690	1
cfr04024	cAMP signaling pathway	1/76	230/9013	0.86095	0.866614	105073264	PPP1R1B	cfr:102521119	1
cfr05170	Human immunodeficiency virus 1 infection	1/76	237/9013	0.86916	0.86916	105062642	IRF3	cfr:102506077	1

## Sheet: 4
KEGG enrichment analysis of down-regulated genes（WDLvsWGH）
KEGGID	Description	GeneRatio	BgRatio	pvalue	padj	geneID	geneName	keggID	Count
cfr04621	NOD-like receptor signaling pathway	14/159	185/9013	4.49651e-06	0.000825899	105080586/105083358/105081240/novel.958/105083348/105080040/105083365/105065286/105064401/105080298/105080319/105080318/105074320/105080059	OAS1/LOC105083358/LOC105081240/-/LOC105083348/LOC105080040/LOC105083365/LOC105065286/NAIP/LOC105080298/LOC105080319/LOC105080318/NLRP12/IL18	cfr:102524147/cfr:102513765/cfr:102524147/cfr:102505352/cfr:102515248/cfr:106731226/cfr:102514008/cfr:102520716/cfr:102504098/cfr:102515248/cfr:102515248/cfr:102515248/cfr:102511289/cfr:102520544	14
cfr04970	Salivary secretion	10/159	97/9013	7.40716e-06	0.000825899	105083358/novel.958/105083348/105083365/novel.969/105080298/105080319/105080318/105068818/105080240	LOC105083358/-/LOC105083348/LOC105083365/-/LOC105080298/LOC105080319/LOC105080318/ADCY4/LOC105080240	cfr:102513765/cfr:102505352/cfr:102515248/cfr:102514008/cfr:102511780/cfr:102515248/cfr:102515248/cfr:102515248/cfr:102524031/cfr:102517882	10
cfr04730	Long-term depression	7/159	68/9013	0.00018313	0.0136127	novel.99/105078072/105078210/105067606/105074026/novel.98/novel.97	-/LOC105078072/GNA12/LOC105067606/LOC105074026/-/-	cfr:102516436/cfr:102524525/cfr:102524525/cfr:102524525/cfr:102524338/cfr:102516436/cfr:102516436	7
cfr02010	ABC transporters	6/159	56/9013	0.000429726	0.0217235	105073298/105062360/105067419/105062285/105065164/105063369	LOC105073298/ABCB1/ABCA1/ABCC9/ABCA13/ABCC5	cfr:102517628/cfr:102511767/cfr:102509338/cfr:102512206/cfr:102515492/cfr:102515694	6
cfr05164	Influenza A	11/159	190/9013	0.000524384	0.0217235	105080586/105078966/105081240/105071645/105081951/105082373/105063300/105078736/105065887/105071646/105080059	OAS1/EIF2AK2/LOC105081240/MX1/IFIH1/LOC105082373/TNFSF10/DDX58/TRIM25/MX2/IL18	cfr:102524147/cfr:102517994/cfr:102524147/cfr:102508392/cfr:102520863/cfr:102508392/cfr:102506160/cfr:102524392/cfr:102516528/cfr:102516300/cfr:102520544	11
cfr04061	Viral protein interaction with cytokine and cytokine receptor	7/159	82/9013	0.000584489	0.0217235	105077802/105064001/105063300/105073232/105068250/105080059/105080085	IL6ST/LOC105064001/TNFSF10/CCR7/IL6R/IL18/CCR6	cfr:102511873/cfr:102512865/cfr:102506160/cfr:102504686/cfr:102511771/cfr:102520544/cfr:102513080	7
cfr05150	Staphylococcus aureus infection	7/159	94/9013	0.00131963	0.0420396	105083358/novel.958/105083348/105083365/105080298/105080319/105080318	LOC105083358/-/LOC105083348/LOC105083365/LOC105080298/LOC105080319/LOC105080318	cfr:102513765/cfr:102505352/cfr:102515248/cfr:102514008/cfr:102515248/cfr:102515248/cfr:102515248	7
cfr05152	Tuberculosis	10/159	185/9013	0.00158136	0.0440803	105083358/novel.958/105083348/105083365/105065623/105080298/105080319/105080318/105079727/105080059	LOC105083358/-/LOC105083348/LOC105083365/SPHK1/LOC105080298/LOC105080319/LOC105080318/TLR2/IL18	cfr:102513765/cfr:102505352/cfr:102515248/cfr:102514008/cfr:102523205/cfr:102515248/cfr:102515248/cfr:102515248/cfr:102523960/cfr:102520544	10
cfr05162	Measles	9/159	161/9013	0.0021463	0.0531807	105080586/105078966/105081240/105071645/105081951/105082373/105078736/105071646/105079727	OAS1/EIF2AK2/LOC105081240/MX1/IFIH1/LOC105082373/DDX58/MX2/TLR2	cfr:102524147/cfr:102517994/cfr:102524147/cfr:102508392/cfr:102520863/cfr:102508392/cfr:102524392/cfr:102516300/cfr:102523960	9
cfr05160	Hepatitis C	9/159	165/9013	0.00253615	0.0565562	105071122/105080586/105078966/105081240/105071645/105082373/105078736/105071646/105081847	E2F2/OAS1/EIF2AK2/LOC105081240/MX1/LOC105082373/DDX58/MX2/LOC105081847	cfr:102515523/cfr:102524147/cfr:102517994/cfr:102524147/cfr:102508392/cfr:102508392/cfr:102524392/cfr:102516300/cfr:102519027	9
cfr04928	Parathyroid hormone synthesis, secretion and action	7/159	115/9013	0.00415532	0.0842396	105075203/105078072/105078210/105067606/105068818/105080240/105062228	AKAP13/LOC105078072/GNA12/LOC105067606/ADCY4/LOC105080240/LRP6	cfr:102507307/cfr:102524525/cfr:102524525/cfr:102524525/cfr:102524031/cfr:102517882/cfr:102519762	7
cfr04020	Calcium signaling pathway	10/159	226/9013	0.00663196	0.113445	105078993/105065623/novel.99/novel.969/novel.98/105068818/105075540/105080240/105075485/novel.97	SLC8A1/SPHK1/-/-/-/ADCY4/PTGER3/LOC105080240/MCOLN3/-	cfr:102503880/cfr:102523205/cfr:102516436/cfr:102511780/cfr:102516436/cfr:102524031/cfr:102506688/cfr:102517882/cfr:102523957/cfr:102516436	10
cfr04371	Apelin signaling pathway	8/159	160/9013	0.00730744	0.113445	105078993/105065623/novel.99/novel.98/105068818/105066844/105080240/novel.97	SLC8A1/SPHK1/-/-/ADCY4/MRAS/LOC105080240/-	cfr:102503880/cfr:102523205/cfr:102516436/cfr:102516436/cfr:102524031/cfr:102518807/cfr:102517882/cfr:102516436	8
cfr04622	RIG-I-like receptor signaling pathway	5/159	70/9013	0.00772545	0.113445	105081951/105071342/105077858/105078736/105065887	IFIH1/ISG15/MAP3K1/DDX58/TRIM25	cfr:102520863/cfr:102506432/cfr:102505358/cfr:102524392/cfr:102516528	5
cfr04810	Regulation of actin cytoskeleton	10/159	232/9013	0.00792211	0.113445	105071544/105073436/105078072/105078210/105067606/105073736/105081255/105063442/105066844/105065937	SSH2/ITGA6/LOC105078072/GNA12/LOC105067606/MYH11/PFN2/WASF2/MRAS/DIAPH2	cfr:102507964/cfr:102518543/cfr:102524525/cfr:102524525/cfr:102524525/cfr:102508342/cfr:102508943/cfr:102519425/cfr:102518807/cfr:106730767	10
cfr04072	Phospholipase D signaling pathway	8/159	163/9013	0.00813952	0.113445	105064001/105065623/105078072/105078210/105067606/105068818/105066844/105080240	LOC105064001/SPHK1/LOC105078072/GNA12/LOC105067606/ADCY4/MRAS/LOC105080240	cfr:102512865/cfr:102523205/cfr:102524525/cfr:102524525/cfr:102524525/cfr:102524031/cfr:102518807/cfr:102517882	8
cfr04010	MAPK signaling pathway	12/159	318/9013	0.0104713	0.137359	105078072/105068597/105078210/105079567/105077858/105067606/105074026/105071593/105080429/105066844/105070386/105066827	LOC105078072/MAP3K2/GNA12/FLNB/MAP3K1/LOC105067606/LOC105074026/NF1/EREG/MRAS/IGF2/RASA2	cfr:102524525/cfr:102505073/cfr:102524525/cfr:102515088/cfr:102505358/cfr:102524525/cfr:102524338/cfr:102516458/cfr:102507712/cfr:102518807/cfr:102515540/cfr:102513532	12
cfr04713	Circadian entrainment	6/159	109/9013	0.012505	0.154923	105067737/novel.99/novel.98/105068818/105080240/novel.97	MTNR1A/-/-/ADCY4/LOC105080240/-	cfr:102514284/cfr:102516436/cfr:102516436/cfr:102524031/cfr:102517882/cfr:102516436	6
cfr05205	Proteoglycans in cancer	9/159	222/9013	0.0166725	0.195045	105071494/105067865/105079567/105074026/105078803/105066844/105070386/105079727/105064838	ANK1/CBL/FLNB/LOC105074026/CTSL/MRAS/IGF2/TLR2/PDPK1	cfr:102513437/cfr:102504124/cfr:102515088/cfr:102524338/cfr:102513187/cfr:102518807/cfr:102515540/cfr:102523960/cfr:102504617	9
cfr05132	Salmonella infection	10/159	262/9013	0.0174928	0.195045	105064401/105079567/105073736/105077865/105063300/105081255/105080017/105067944/105079727/105080059	NAIP/FLNB/MYH11/SNX18/TNFSF10/PFN2/LOC105080017/LEF1/TLR2/IL18	cfr:102504098/cfr:102515088/cfr:102508342/cfr:102503679/cfr:102506160/cfr:102508943/cfr:102519680/cfr:102510619/cfr:102523960/cfr:102520544	10
cfr05163	Human cytomegalovirus infection	9/159	231/9013	0.0210139	0.218361	105071122/105075203/105078072/105078210/105067606/105068818/105075540/105068250/105080240	E2F2/AKAP13/LOC105078072/GNA12/LOC105067606/ADCY4/PTGER3/IL6R/LOC105080240	cfr:102515523/cfr:102507307/cfr:102524525/cfr:102524525/cfr:102524525/cfr:102524031/cfr:102506688/cfr:102511771/cfr:102517882	9
cfr05169	Epstein-Barr virus infection	9/159	232/9013	0.0215423	0.218361	105071122/105080586/105078966/105081240/105075416/105071342/105078736/105079727/105075281	E2F2/OAS1/EIF2AK2/LOC105081240/CR2/ISG15/DDX58/TLR2/RBPJ	cfr:102515523/cfr:102524147/cfr:102517994/cfr:102524147/cfr:102510063/cfr:102506432/cfr:102524392/cfr:102523960/cfr:102513913	9
cfr04913	Ovarian steroidogenesis	4/159	62/9013	0.0235819	0.228641	105078974/105074026/105068818/105080240	LOC105078974/LOC105074026/ADCY4/LOC105080240	cfr:102510682/cfr:102524338/cfr:102524031/cfr:102517882	4
cfr04640	Hematopoietic cell lineage	5/159	96/9013	0.027162	0.242285	105075416/105073436/105069416/105076523/105068250	CR2/ITGA6/IL7R/CD59/IL6R	cfr:102510063/cfr:102518543/cfr:102515501/cfr:102504491/cfr:102511771	5
cfr04727	GABAergic synapse	5/159	96/9013	0.027162	0.242285	105062094/105081214/105084061/105068818/105080240	GABRB3/SLC12A7/GABBR1/ADCY4/LOC105080240	cfr:102517944/cfr:102510238/cfr:102513730/cfr:102524031/cfr:102517882	5
cfr04068	FoxO signaling pathway	6/159	136/9013	0.033077	0.283699	105077103/105069416/105063300/105074026/105064838/105072345	FOXO3/IL7R/TNFSF10/LOC105074026/PDPK1/BCL6	cfr:102513603/cfr:102515501/cfr:102506160/cfr:102524338/cfr:102504617/cfr:102514409	6
cfr05225	Hepatocellular carcinoma	7/159	181/9013	0.0410068	0.332091	105071122/105078471/105074020/105074026/105067944/105070386/105062228	E2F2/LOC105078471/TXNRD3/LOC105074026/LEF1/IGF2/LRP6	cfr:102515523/cfr:102503976/cfr:102510414/cfr:102524338/cfr:102510619/cfr:102515540/cfr:102519762	7
cfr04270	Vascular smooth muscle contraction	6/159	145/9013	0.0430957	0.332091	105078072/105078210/105067606/105073736/105068818/105080240	LOC105078072/GNA12/LOC105067606/MYH11/ADCY4/LOC105080240	cfr:102524525/cfr:102524525/cfr:102524525/cfr:102508342/cfr:102524031/cfr:102517882	6
cfr04610	Complement and coagulation cascades	4/159	75/9013	0.0431868	0.332091	105079895/105075416/105076523/105070568	SERPINA1/CR2/CD59/SERPIND1	cfr:102506231/cfr:102510063/cfr:102504491/cfr:102521208	4
cfr04213	Longevity regulating pathway - multiple species	4/159	77/9013	0.0468219	0.343421	105077103/105074026/105068818/105080240	FOXO3/LOC105074026/ADCY4/LOC105080240	cfr:102513603/cfr:102524338/cfr:102524031/cfr:102517882	4
cfr00532	Glycosaminoglycan biosynthesis - chondroitin sulfate / dermatan sulfate	2/159	20/9013	0.0477401	0.343421	105075394/105077152	CHST3/DSE	cfr:102517861/cfr:102505940	2
cfr04022	cGMP-PKG signaling pathway	7/159	189/9013	0.0497536	0.34672	105078993/105078072/novel.969/105078210/105067606/105068818/105080240	SLC8A1/LOC105078072/-/GNA12/LOC105067606/ADCY4/LOC105080240	cfr:102503880/cfr:102524525/cfr:102511780/cfr:102524525/cfr:102524525/cfr:102524031/cfr:102517882	7
cfr04520	Adherens junction	4/159	81/9013	0.0545876	0.358031	105077655/105063442/105074026/105067944	MLLT4/WASF2/LOC105074026/LEF1	cfr:102514304/cfr:102519425/cfr:102524338/cfr:102510619	4
cfr04976	Bile secretion	4/159	81/9013	0.0545876	0.358031	105062360/105082122/105068818/105080240	ABCB1/AQP1/ADCY4/LOC105080240	cfr:102511767/cfr:102519657/cfr:102524031/cfr:102517882	4
cfr00380	Tryptophan metabolism	3/159	50/9013	0.0578221	0.368409	105078974/105079348/105067994	LOC105078974/MAOB/DHTKD1	cfr:102510682/cfr:102520250/cfr:102505405	3
cfr05144	Malaria	3/159	57/9013	0.0790856	0.47785	105068812/105079727/105080059	GYPC/TLR2/IL18	cfr:102511593/cfr:102523960/cfr:102520544	3
cfr01521	EGFR tyrosine kinase inhibitor resistance	4/159	92/9013	0.0792846	0.47785	105077103/105074026/105071593/105068250	FOXO3/LOC105074026/NF1/IL6R	cfr:102513603/cfr:102524338/cfr:102516458/cfr:102511771	4
cfr05032	Morphine addiction	4/159	93/9013	0.0817659	0.47959	105062094/105084061/105068818/105080240	GABRB3/GABBR1/ADCY4/LOC105080240	cfr:102517944/cfr:102513730/cfr:102524031/cfr:102517882	4
cfr04071	Sphingolipid signaling pathway	5/159	132/9013	0.0838744	0.47959	105065623/105078072/105078210/105067606/105064838	SPHK1/LOC105078072/GNA12/LOC105067606/PDPK1	cfr:102523205/cfr:102524525/cfr:102524525/cfr:102524525/cfr:102504617	5
cfr04218	Cellular senescence	6/159	176/9013	0.0910088	0.488519	105071122/105077103/105079641/105063032/105076525/105066844	E2F2/FOXO3/HIPK1/HIPK2/HIPK3/MRAS	cfr:102515523/cfr:102513603/cfr:102507222/cfr:102512371/cfr:102505271/cfr:102518807	6
cfr04923	Regulation of lipolysis in adipocytes	3/159	61/9013	0.0925552	0.488519	105068818/105075540/105080240	ADCY4/PTGER3/LOC105080240	cfr:102524031/cfr:102506688/cfr:102517882	3
cfr04912	GnRH signaling pathway	4/159	98/9013	0.0947382	0.488519	105068597/105077858/105068818/105080240	MAP3K2/MAP3K1/ADCY4/LOC105080240	cfr:102505073/cfr:102505358/cfr:102524031/cfr:102517882	4
cfr05213	Endometrial cancer	3/159	62/9013	0.0960624	0.488519	105077103/105067944/105064838	FOXO3/LEF1/PDPK1	cfr:102513603/cfr:102510619/cfr:102504617	3
cfr05414	Dilated cardiomyopathy (DCM)	4/159	99/9013	0.0974434	0.488519	105078993/105073436/105068818/105080240	SLC8A1/ITGA6/ADCY4/LOC105080240	cfr:102503880/cfr:102518543/cfr:102524031/cfr:102517882	4
cfr04062	Chemokine signaling pathway	6/159	180/9013	0.0987111	0.488519	105077103/105064001/105068818/105073232/105080240/105080085	FOXO3/LOC105064001/ADCY4/CCR7/LOC105080240/CCR6	cfr:102513603/cfr:102512865/cfr:102524031/cfr:102504686/cfr:102517882/cfr:102513080	6
cfr04060	Cytokine-cytokine receptor interaction	8/159	268/9013	0.101457	0.488519	105077802/105064001/105069416/105063300/105073232/105068250/105080059/105080085	IL6ST/LOC105064001/IL7R/TNFSF10/CCR7/IL6R/IL18/CCR6	cfr:102511873/cfr:102512865/cfr:102515501/cfr:102506160/cfr:102504686/cfr:102511771/cfr:102520544/cfr:102513080	8
cfr04211	Longevity regulating pathway	4/159	101/9013	0.102961	0.488519	105077103/105074026/105068818/105080240	FOXO3/LOC105074026/ADCY4/LOC105080240	cfr:102513603/cfr:102524338/cfr:102524031/cfr:102517882	4
cfr04015	Rap1 signaling pathway	7/159	227/9013	0.106609	0.495289	105077655/105070693/105081255/105074026/105068818/105066844/105080240	MLLT4/FYB/PFN2/LOC105074026/ADCY4/MRAS/LOC105080240	cfr:102514304/cfr:102507177/cfr:102508943/cfr:102524338/cfr:102524031/cfr:102518807/cfr:102517882	7
cfr00052	Galactose metabolism	2/159	32/9013	0.108838	0.495325	105063187/105083393	LOC105063187/LCT	cfr:102514818/cfr:102513047	2
cfr00500	Starch and sucrose metabolism	2/159	33/9013	0.114572	0.503317	105063187/105079522	LOC105063187/GYG2	cfr:102514818/cfr:102514856	2
cfr04360	Axon guidance	6/159	188/9013	0.11512	0.503317	105071544/105067759/105072470/novel.875/105080750/105069209	SSH2/SEMA4F/NRP1/-/ABLIM1/NEO1	cfr:102507964/cfr:102519580/cfr:102507538/cfr:102507538/cfr:102507530/cfr:102524431	6
cfr05215	Prostate cancer	4/159	106/9013	0.117365	0.503317	105071122/105074026/105067944/105064838	E2F2/LOC105074026/LEF1/PDPK1	cfr:102515523/cfr:102524338/cfr:102510619/cfr:102504617	4
cfr01522	Endocrine resistance	4/159	107/9013	0.120347	0.506367	105071122/105074026/105068818/105080240	E2F2/LOC105074026/ADCY4/LOC105080240	cfr:102515523/cfr:102524338/cfr:102524031/cfr:102517882	4
cfr05340	Primary immunodeficiency	2/159	36/9013	0.132213	0.523877	105078059/105069416	AIRE/IL7R	cfr:102517327/cfr:102515501	2
cfr04140	Autophagy - animal	5/159	153/9013	0.133541	0.523877	105063967/105074026/105078803/105066844/105064838	ERN1/LOC105074026/CTSL/MRAS/PDPK1	cfr:102518977/cfr:102524338/cfr:102513187/cfr:102518807/cfr:102504617	5
cfr04210	Apoptosis	5/159	153/9013	0.133541	0.523877	105063967/105063300/105066287/105078803/105064838	ERN1/TNFSF10/PARP4/CTSL/PDPK1	cfr:102518977/cfr:102506160/cfr:102505080/cfr:102513187/cfr:102504617	5
cfr05223	Non-small cell lung cancer	3/159	72/9013	0.133906	0.523877	105071122/105077103/105064838	E2F2/FOXO3/PDPK1	cfr:102515523/cfr:102513603/cfr:102504617	3
cfr05017	Spinocerebellar ataxia	5/159	157/9013	0.144243	0.554588	novel.99/105063967/novel.98/105075281/novel.97	-/ERN1/-/RBPJ/-	cfr:102516436/cfr:102518977/cfr:102516436/cfr:102513913/cfr:102516436	5
cfr04261	Adrenergic signaling in cardiomyocytes	5/159	159/9013	0.14973	0.565928	105078993/novel.969/105078511/105068818/105080240	SLC8A1/-/CREM/ADCY4/LOC105080240	cfr:102503880/cfr:102511780/cfr:102503862/cfr:102524031/cfr:102517882	5
cfr04934	Cushing syndrome	5/159	163/9013	0.160965	0.598253	105071122/105068818/105067944/105080240/105076349	E2F2/ADCY4/LEF1/LOC105080240/KMT2D	cfr:102515523/cfr:102524031/cfr:102510619/cfr:102517882/cfr:102515223	5
cfr04921	Oxytocin signaling pathway	5/159	166/9013	0.169611	0.620052	novel.99/novel.98/105068818/105080240/novel.97	-/-/ADCY4/LOC105080240/-	cfr:102516436/cfr:102516436/cfr:102524031/cfr:102517882/cfr:102516436	5
cfr05412	Arrhythmogenic right ventricular cardiomyopathy (ARVC)	3/159	82/9013	0.175992	0.633003	105078993/105073436/105067944	SLC8A1/ITGA6/LEF1	cfr:102503880/cfr:102518543/cfr:102510619	3
cfr05161	Hepatitis B	5/159	171/9013	0.184414	0.652767	105071122/105081951/105077858/105078736/105079727	E2F2/IFIH1/MAP3K1/DDX58/TLR2	cfr:102515523/cfr:102520863/cfr:102505358/cfr:102524392/cfr:102523960	5
cfr04151	PI3K-Akt signaling pathway	9/159	367/9013	0.199922	0.696602	105077103/105073436/105069416/105074026/105080429/105068250/105070386/105079727/105064838	FOXO3/ITGA6/IL7R/LOC105074026/EREG/IL6R/IGF2/TLR2/PDPK1	cfr:102513603/cfr:102518543/cfr:102515501/cfr:102524338/cfr:102507712/cfr:102511771/cfr:102515540/cfr:102523960/cfr:102504617	9
cfr05134	Legionellosis	3/159	89/9013	0.207365	0.711421	105064401/105079727/105080059	NAIP/TLR2/IL18	cfr:102504098/cfr:102523960/cfr:102520544	3
cfr04973	Carbohydrate digestion and absorption	2/159	49/9013	0.21392	0.712884	105063187/105083393	LOC105063187/LCT	cfr:102514818/cfr:102513047	2
cfr04530	Tight junction	5/159	182/9013	0.218539	0.712884	105082990/105077655/105077858/105073736/105078197	MPDZ/MLLT4/MAP3K1/MYH11/LOC105078197	cfr:102518227/cfr:102514304/cfr:102505358/cfr:102508342/cfr:102517685	5
cfr04340	Hedgehog signaling pathway	2/159	50/9013	0.220424	0.712884	105069242/105083384	KIF7/SPOPL	cfr:102521126/cfr:102505574	2
cfr04024	cAMP signaling pathway	6/159	230/9013	0.220578	0.712884	novel.969/105077655/105084061/105068818/105075540/105080240	-/MLLT4/GABBR1/ADCY4/PTGER3/LOC105080240	cfr:102511780/cfr:102514304/cfr:102513730/cfr:102524031/cfr:102506688/cfr:102517882	6
cfr04540	Gap junction	3/159	95/9013	0.235179	0.749215	105068597/105068818/105080240	MAP3K2/ADCY4/LOC105080240	cfr:102505073/cfr:102524031/cfr:102517882	3
cfr04623	Cytosolic DNA-sensing pathway	2/159	54/9013	0.24658	0.75676	105078736/105080059	DDX58/IL18	cfr:102524392/cfr:102520544	2
cfr04350	TGF-beta signaling pathway	3/159	98/9013	0.249331	0.75676	105070857/105069209/105069449	ID3/NEO1/SMAD6	cfr:102517768/cfr:102524431/cfr:102522816	3
cfr04014	Ras signaling pathway	6/159	241/9013	0.25246	0.75676	105077655/105074026/105071593/105066844/105070386/105066827	MLLT4/LOC105074026/NF1/MRAS/IGF2/RASA2	cfr:102514304/cfr:102524338/cfr:102516458/cfr:102518807/cfr:102515540/cfr:102513532	6
cfr00310	Lysine degradation	2/159	56/9013	0.259707	0.75676	105067994/105076349	DHTKD1/KMT2D	cfr:102505405/cfr:102515223	2
cfr04961	Endocrine and other factor-regulated calcium reabsorption	2/159	57/9013	0.266275	0.75676	105078993/novel.969	SLC8A1/-	cfr:102503880/cfr:102511780	2
cfr00980	Metabolism of xenobiotics by cytochrome P450	2/159	58/9013	0.272843	0.75676	105062914/105078974	LOC105062914/LOC105078974	cfr:102510405/cfr:102510682	2
cfr04914	Progesterone-mediated oocyte maturation	3/159	103/9013	0.273184	0.75676	105074026/105068818/105080240	LOC105074026/ADCY4/LOC105080240	cfr:102524338/cfr:102524031/cfr:102517882	3
cfr05323	Rheumatoid arthritis	3/159	103/9013	0.273184	0.75676	105078803/105079727/105080059	CTSL/TLR2/IL18	cfr:102513187/cfr:102523960/cfr:102520544	3
cfr00450	Selenocompound metabolism	1/159	18/9013	0.274345	0.75676	105074020	TXNRD3	cfr:102510414	1
cfr04550	Signaling pathways regulating pluripotency of stem cells	4/159	151/9013	0.276612	0.75676	105070857/105066690/105077802/105074026	ID3/SKIL/IL6ST/LOC105074026	cfr:102517768/cfr:102522755/cfr:102511873/cfr:102524338	4
cfr04972	Pancreatic secretion	3/159	104/9013	0.277987	0.75676	novel.969/105068818/105080240	-/ADCY4/LOC105080240	cfr:102511780/cfr:102524031/cfr:102517882	3
cfr04672	Intestinal immune network for IgA production	2/159	59/9013	0.279409	0.75676	105075423/105078061	PIGR/ICOSLG	cfr:102517867/cfr:102517822	2
cfr04916	Melanogenesis	3/159	105/9013	0.282798	0.75676	105068818/105067944/105080240	ADCY4/LEF1/LOC105080240	cfr:102524031/cfr:102510619/cfr:102517882	3
cfr04650	Natural killer cell mediated cytotoxicity	3/159	106/9013	0.287616	0.75676	105063959/105063300/105077317	ICAM2/TNFSF10/LOC105077317	cfr:102506520/cfr:102506160/cfr:102503920	3
cfr05224	Breast cancer	4/159	154/9013	0.288451	0.75676	105071122/105074026/105067944/105062228	E2F2/LOC105074026/LEF1/LRP6	cfr:102515523/cfr:102524338/cfr:102510619/cfr:102519762	4
cfr04925	Aldosterone synthesis and secretion	3/159	108/9013	0.297272	0.770833	novel.969/105068818/105080240	-/ADCY4/LOC105080240	cfr:102511780/cfr:102524031/cfr:102517882	3
cfr04064	NF-kappa B signaling pathway	3/159	110/9013	0.306948	0.786774	105078736/105065887/105076212	DDX58/TRIM25/ERC1	cfr:102524392/cfr:102516528/cfr:102515985	3
cfr05226	Gastric cancer	4/159	160/9013	0.312332	0.791478	105062360/105071122/105067944/105062228	ABCB1/E2F2/LEF1/LRP6	cfr:102511767/cfr:102515523/cfr:102510619/cfr:102519762	4
cfr05217	Basal cell carcinoma	2/159	65/9013	0.318661	0.798442	105069242/105067944	KIF7/LEF1	cfr:102521126/cfr:102510619	2
cfr04614	Renin-angiotensin system	1/159	22/9013	0.324317	0.801458	105064569	LNPEP	cfr:102509485	1
cfr05166	Human T-cell leukemia virus 1 infection	6/159	267/9013	0.332049	0.801458	105071122/105072470/105077858/novel.875/105068818/105080240	E2F2/NRP1/MAP3K1/-/ADCY4/LOC105080240	cfr:102515523/cfr:102507538/cfr:102505358/cfr:102507538/cfr:102524031/cfr:102517882	6
cfr04514	Cell adhesion molecules (CAMs)	4/159	168/9013	0.34444	0.801458	105073436/105063959/105069209/105078061	ITGA6/ICAM2/NEO1/ICOSLG	cfr:102518543/cfr:102506520/cfr:102524431/cfr:102517822	4
cfr00910	Nitrogen metabolism	1/159	24/9013	0.348005	0.801458	105075592	CA12	cfr:102504373	1
cfr04927	Cortisol synthesis and secretion	2/159	70/9013	0.350995	0.801458	105068818/105080240	ADCY4/LOC105080240	cfr:102524031/cfr:102517882	2
cfr00340	Histidine metabolism	1/159	25/9013	0.359538	0.801458	105079348	MAOB	cfr:102520250	1
cfr00360	Phenylalanine metabolism	1/159	25/9013	0.359538	0.801458	105079348	MAOB	cfr:102520250	1
cfr04964	Proximal tubule bicarbonate reclamation	1/159	25/9013	0.359538	0.801458	105082122	AQP1	cfr:102519657	1
cfr04216	Ferroptosis	2/159	72/9013	0.363789	0.801458	105065321/105066404	GCLM/ALOX15	cfr:102511184/cfr:102522465	2
cfr05203	Viral carcinogenesis	5/159	226/9013	0.36849	0.801458	105078966/105084138/105077802/105075281/105066827	EIF2AK2/LOC105084138/IL6ST/RBPJ/RASA2	cfr:102517994/cfr:106729281/cfr:102511873/cfr:102513913/cfr:102513532	5
cfr04966	Collecting duct acid secretion	1/159	26/9013	0.370868	0.801458	105072552	LOC105072552	cfr:102511302	1
cfr05218	Melanoma	2/159	74/9013	0.376487	0.801458	105071122/105074026	E2F2/LOC105074026	cfr:102515523/cfr:102524338	2
cfr04742	Taste transduction	2/159	75/9013	0.382798	0.801458	105084061/105068818	GABBR1/ADCY4	cfr:102513730/cfr:102524031	2
cfr04978	Mineral absorption	2/159	75/9013	0.382798	0.801458	105078993/novel.969	SLC8A1/-	cfr:102503880/cfr:102511780	2
cfr04726	Serotonergic synapse	3/159	126/9013	0.384304	0.801458	105062094/105079348/105066404	GABRB3/MAOB/ALOX15	cfr:102517944/cfr:102520250/cfr:102522465	3
cfr04935	Growth hormone synthesis, secretion and action	3/159	126/9013	0.384304	0.801458	105077858/105068818/105080240	MAP3K1/ADCY4/LOC105080240	cfr:102505358/cfr:102524031/cfr:102517882	3
cfr04152	AMPK signaling pathway	3/159	127/9013	0.389098	0.801458	105077103/105074026/105064838	FOXO3/LOC105074026/PDPK1	cfr:102513603/cfr:102524338/cfr:102504617	3
cfr05145	Toxoplasmosis	3/159	127/9013	0.389098	0.801458	105073436/105079727/105064838	ITGA6/TLR2/PDPK1	cfr:102518543/cfr:102523960/cfr:102504617	3
cfr03020	RNA polymerase	1/159	28/9013	0.392933	0.801458	105082444	LOC105082444	cfr:102505110	1
cfr04662	B cell receptor signaling pathway	2/159	77/9013	0.395338	0.801458	105075644/105075416	LOC105075644/CR2	cfr:102522622/cfr:102510063	2
cfr05321	Inflammatory bowel disease (IBD)	2/159	77/9013	0.395338	0.801458	105079727/105080059	TLR2/IL18	cfr:102523960/cfr:102520544	2
cfr05165	Human papillomavirus infection	7/159	343/9013	0.402032	0.807685	105078966/105071645/105073436/105071342/105082373/105071646/105075281	EIF2AK2/MX1/ITGA6/ISG15/LOC105082373/MX2/RBPJ	cfr:102517994/cfr:102508392/cfr:102518543/cfr:102506432/cfr:102508392/cfr:102516300/cfr:102513913	7
cfr04722	Neurotrophin signaling pathway	3/159	132/9013	0.41292	0.808162	105077103/105077858/105064838	FOXO3/MAP3K1/PDPK1	cfr:102513603/cfr:102505358/cfr:102504617	3
cfr03320	PPAR signaling pathway	2/159	80/9013	0.413928	0.808162	105078224/105064838	PLIN5/PDPK1	cfr:102521548/cfr:102504617	2
cfr04141	Protein processing in endoplasmic reticulum	4/159	187/9013	0.420658	0.808162	105078966/105074758/105063967/105067104	EIF2AK2/EDEM1/ERN1/HSPA4L	cfr:102517994/cfr:102523509/cfr:102518977/cfr:102524584	4
cfr04137	Mitophagy - animal	2/159	82/9013	0.426164	0.808162	105077103/105066844	FOXO3/MRAS	cfr:102513603/cfr:102518807	2
cfr05220	Chronic myeloid leukemia	2/159	82/9013	0.426164	0.808162	105071122/105067865	E2F2/CBL	cfr:102515523/cfr:102504124	2
cfr04114	Oocyte meiosis	3/159	135/9013	0.427079	0.808162	105074026/105068818/105080240	LOC105074026/ADCY4/LOC105080240	cfr:102524338/cfr:102524031/cfr:102517882	3
cfr05100	Bacterial invasion of epithelial cells	2/159	83/9013	0.432232	0.808162	105067865/105063442	CBL/WASF2	cfr:102504124/cfr:102519425	2
cfr05214	Glioma	2/159	83/9013	0.432232	0.808162	105071122/105074026	E2F2/LOC105074026	cfr:102515523/cfr:102524338	2
cfr04971	Gastric acid secretion	2/159	84/9013	0.438266	0.808162	105068818/105080240	ADCY4/LOC105080240	cfr:102524031/cfr:102517882	2
cfr04919	Thyroid hormone signaling pathway	3/159	138/9013	0.441119	0.808162	105073246/105083729/105064838	THRA/MED12/PDPK1	cfr:102515304/cfr:102520546/cfr:102504617	3
cfr04918	Thyroid hormone synthesis	2/159	86/9013	0.450231	0.808162	105068818/105080240	ADCY4/LOC105080240	cfr:102524031/cfr:102517882	2
cfr01523	Antifolate resistance	1/159	34/9013	0.454621	0.808162	105063369	ABCC5	cfr:102515694	1
cfr04012	ErbB signaling pathway	2/159	88/9013	0.462051	0.808162	105067865/105080429	CBL/EREG	cfr:102504124/cfr:102507712	2
cfr00591	Linoleic acid metabolism	1/159	35/9013	0.464279	0.808162	105066404	ALOX15	cfr:102522465	1
cfr05143	African trypanosomiasis	1/159	36/9013	0.473766	0.808162	105080059	IL18	cfr:102520544	1
cfr04960	Aldosterone-regulated sodium reabsorption	1/159	37/9013	0.483087	0.808162	105064838	PDPK1	cfr:102504617	1
cfr05210	Colorectal cancer	2/159	92/9013	0.485243	0.808162	105067944/105080429	LEF1/EREG	cfr:102510619/cfr:102507712	2
cfr00230	Purine metabolism	3/159	148/9013	0.486905	0.808162	105068818/105080240/105083836	ADCY4/LOC105080240/ENPP4	cfr:102524031/cfr:102517882/cfr:102519195	3
cfr05135	Yersinia infection	3/159	148/9013	0.486905	0.808162	105070693/105063442/105080059	FYB/WASF2/IL18	cfr:102507177/cfr:102519425/cfr:102520544	3
cfr04512	ECM-receptor interaction	2/159	93/9013	0.490944	0.808162	105073436/105075176	ITGA6/SV2B	cfr:102518543/cfr:102505090	2
cfr04911	Insulin secretion	2/159	93/9013	0.490944	0.808162	105068818/105080240	ADCY4/LOC105080240	cfr:102524031/cfr:102517882	2
cfr05410	Hypertrophic cardiomyopathy (HCM)	2/159	93/9013	0.490944	0.808162	105078993/105073436	SLC8A1/ITGA6	cfr:102503880/cfr:102518543	2
cfr03410	Base excision repair	1/159	38/9013	0.492243	0.808162	105066287	PARP4	cfr:102505080	1
cfr04915	Estrogen signaling pathway	3/159	150/9013	0.49585	0.808162	105084061/105068818/105080240	GABBR1/ADCY4/LOC105080240	cfr:102513730/cfr:102524031/cfr:102517882	3
cfr05216	Thyroid cancer	1/159	39/9013	0.501239	0.808162	105067944	LEF1	cfr:102510619	1
cfr04080	Neuroactive ligand-receptor interaction	6/159	322/9013	0.504799	0.808162	105062094/105067737/105065481/105084061/105073246/105075540	GABRB3/MTNR1A/NR3C1/GABBR1/THRA/PTGER3	cfr:102517944/cfr:102514284/cfr:102514815/cfr:102513730/cfr:102515304/cfr:102506688	6
cfr05033	Nicotine addiction	1/159	40/9013	0.510076	0.808162	105062094	GABRB3	cfr:102517944	1
cfr05219	Bladder cancer	1/159	40/9013	0.510076	0.808162	105071122	E2F2	cfr:102515523	1
cfr04723	Retrograde endocannabinoid signaling	3/159	156/9013	0.522214	0.808162	105062094/105068818/105080240	GABRB3/ADCY4/LOC105080240	cfr:102517944/cfr:102524031/cfr:102517882	3
cfr04666	Fc gamma R-mediated phagocytosis	2/159	99/9013	0.524311	0.808162	105065623/105063442	SPHK1/WASF2	cfr:102523205/cfr:102519425	2
cfr05231	Choline metabolism in cancer	2/159	99/9013	0.524311	0.808162	105063442/105064838	WASF2/PDPK1	cfr:102519425/cfr:102504617	2
cfr04510	Focal adhesion	4/159	214/9013	0.524741	0.808162	105073436/105079567/105074026/105064838	ITGA6/FLNB/LOC105074026/PDPK1	cfr:102518543/cfr:102515088/cfr:102524338/cfr:102504617	4
cfr04070	Phosphatidylinositol signaling system	2/159	100/9013	0.529729	0.808162	105070243/105077741	SYNJ1/CDS1	cfr:102518942/cfr:102508644	2
cfr05222	Small cell lung cancer	2/159	100/9013	0.529729	0.808162	105071122/105073436	E2F2/ITGA6	cfr:102515523/cfr:102518543	2
cfr00350	Tyrosine metabolism	1/159	43/9013	0.535664	0.808162	105079348	MAOB	cfr:102520250	1
cfr00564	Glycerophospholipid metabolism	2/159	102/9013	0.54044	0.808162	105073347/105077741	PHOSPHO1/CDS1	cfr:102520575/cfr:102508644	2
cfr04144	Endocytosis	5/159	277/9013	0.543263	0.808162	105067865/105064001/105070732/105074033/105074026	CBL/LOC105064001/DAB2/IQSEC1/LOC105074026	cfr:102504124/cfr:102512865/cfr:102507450/cfr:102507597/cfr:102524338	5
cfr04630	JAK-STAT signaling pathway	3/159	161/9013	0.543607	0.808162	105077802/105069416/105068250	IL6ST/IL7R/IL6R	cfr:102511873/cfr:102515501/cfr:102511771	3
cfr05206	MicroRNAs in cancer	3/159	161/9013	0.543607	0.808162	105062360/105071122/105078974	ABCB1/E2F2/LOC105078974	cfr:102511767/cfr:102515523/cfr:102510682	3
cfr04975	Fat digestion and absorption	1/159	45/9013	0.55198	0.809856	105067419	ABCA1	cfr:102509338	1
cfr04310	Wnt signaling pathway	3/159	163/9013	0.55201	0.809856	105065443/105067944/105062228	ROR2/LEF1/LRP6	cfr:102522267/cfr:102510619/cfr:102519762	3
cfr04145	Phagosome	3/159	164/9013	0.556177	0.810637	105080017/105078803/105079727	LOC105080017/CTSL/TLR2	cfr:102519680/cfr:102513187/cfr:102523960	3
cfr05146	Amoebiasis	2/159	107/9013	0.566476	0.816794	105080240/105079727	LOC105080240/TLR2	cfr:102517882/cfr:102523960	2
cfr04962	Vasopressin-regulated water reabsorption	1/159	47/9013	0.567727	0.816794	105080017	LOC105080017	cfr:102519680	1
cfr04750	Inflammatory mediator regulation of TRP channels	2/159	108/9013	0.571555	0.817031	105068818/105080240	ADCY4/LOC105080240	cfr:102524031/cfr:102517882	2
cfr04120	Ubiquitin mediated proteolysis	3/159	170/9013	0.580694	0.819587	105078059/105067865/105077858	AIRE/CBL/MAP3K1	cfr:102517327/cfr:102504124/cfr:102505358	3
cfr04150	mTOR signaling pathway	3/159	170/9013	0.580694	0.819587	105074026/105064838/105062228	LOC105074026/PDPK1/LRP6	cfr:102524338/cfr:102504617/cfr:102519762	3
cfr04330	Notch signaling pathway	1/159	51/9013	0.597589	0.833275	105075281	RBPJ	cfr:102513913	1
cfr05168	Herpes simplex virus 1 infection	7/159	413/9013	0.597866	0.833275	105080586/105078966/105081240/105081951/105079703/105078736/105079727	OAS1/EIF2AK2/LOC105081240/IFIH1/LOC105079703/DDX58/TLR2	cfr:102524147/cfr:102517994/cfr:102524147/cfr:102520863/cfr:102512916/cfr:102524392/cfr:102523960	7
cfr00260	Glycine, serine and threonine metabolism	1/159	52/9013	0.604728	0.835115	105079348	MAOB	cfr:102520250	1
cfr04724	Glutamatergic synapse	2/159	117/9013	0.615332	0.835115	105068818/105080240	ADCY4/LOC105080240	cfr:102524031/cfr:102517882	2
cfr00600	Sphingolipid metabolism	1/159	54/9013	0.618632	0.835115	105065623	SPHK1	cfr:102523205	1
cfr04979	Cholesterol metabolism	1/159	54/9013	0.618632	0.835115	105067419	ABCA1	cfr:102509338	1
cfr04725	Cholinergic synapse	2/159	119/9013	0.624586	0.835115	105068818/105080240	ADCY4/LOC105080240	cfr:102524031/cfr:102517882	2
cfr05142	Chagas disease (American trypanosomiasis)	2/159	119/9013	0.624586	0.835115	105080240/105079727	LOC105080240/TLR2	cfr:102517882/cfr:102523960	2
cfr00520	Amino sugar and nucleotide sugar metabolism	1/159	55/9013	0.6254	0.835115	105062232	CHIT1	cfr:102511064	1
cfr04659	Th17 cell differentiation	2/159	120/9013	0.629149	0.83512	105077802/105068250	IL6ST/IL6R	cfr:102511873/cfr:102511771	2
cfr00982	Drug metabolism - cytochrome P450	1/159	57/9013	0.638581	0.836246	105079348	MAOB	cfr:102520250	1
cfr05030	Cocaine addiction	1/159	57/9013	0.638581	0.836246	105079348	MAOB	cfr:102520250	1
cfr00330	Arginine and proline metabolism	1/159	58/9013	0.644997	0.836246	105079348	MAOB	cfr:102520250	1
cfr04370	VEGF signaling pathway	1/159	58/9013	0.644997	0.836246	105065623	SPHK1	cfr:102523205	1
cfr00140	Steroid hormone biosynthesis	1/159	59/9013	0.6513	0.839537	105078974	LOC105078974	cfr:102510682	1
cfr00270	Cysteine and methionine metabolism	1/159	62/9013	0.66955	0.85197	105065321	GCLM	cfr:102511184	1
cfr05167	Kaposi sarcoma-associated herpesvirus infection	3/159	194/9013	0.669921	0.85197	105071122/105078966/105077802	E2F2/EIF2AK2/IL6ST	cfr:102515523/cfr:102517994/cfr:102511873	3
cfr00830	Retinol metabolism	1/159	66/9013	0.692415	0.85197	105062914	LOC105062914	cfr:102510405	1
cfr04611	Platelet activation	2/159	135/9013	0.692505	0.85197	105068818/105080240	ADCY4/LOC105080240	cfr:102524031/cfr:102517882	2
cfr00480	Glutathione metabolism	1/159	67/9013	0.697882	0.85197	105065321	GCLM	cfr:102511184	1
cfr04929	GnRH secretion	1/159	67/9013	0.697882	0.85197	105084061	GABBR1	cfr:102513730	1
cfr04926	Relaxin signaling pathway	2/159	137/9013	0.700247	0.85197	105068818/105080240	ADCY4/LOC105080240	cfr:102524031/cfr:102517882	2
cfr04142	Lysosome	2/159	139/9013	0.707829	0.85197	105076452/105078803	ACP2/CTSL	cfr:102503699/cfr:102513187	2
cfr05221	Acute myeloid leukemia	1/159	69/9013	0.708526	0.85197	105067944	LEF1	cfr:102510619	1
cfr04664	Fc epsilon RI signaling pathway	1/159	70/9013	0.713708	0.85197	105064838	PDPK1	cfr:102504617	1
cfr04217	Necroptosis	3/159	209/9013	0.718267	0.85197	105078966/105063300/105066404	EIF2AK2/TNFSF10/ALOX15	cfr:102517994/cfr:102506160/cfr:102522465	3
cfr04720	Long-term potentiation	1/159	71/9013	0.718798	0.85197	105080240	LOC105080240	cfr:102517882	1
cfr04924	Renin secretion	1/159	72/9013	0.723798	0.85197	105082122	AQP1	cfr:102519657	1
cfr05204	Chemical carcinogenesis	1/159	72/9013	0.723798	0.85197	105078974	LOC105078974	cfr:102510682	1
cfr04066	HIF-1 signaling pathway	2/159	145/9013	0.729623	0.85197	105074026/105068250	LOC105074026/IL6R	cfr:102524338/cfr:102511771	2
cfr00562	Inositol phosphate metabolism	1/159	74/9013	0.733535	0.85197	105070243	SYNJ1	cfr:102518942	1
cfr00590	Arachidonic acid metabolism	1/159	74/9013	0.733535	0.85197	105066404	ALOX15	cfr:102522465	1
cfr04917	Prolactin signaling pathway	1/159	74/9013	0.733535	0.85197	105077103	FOXO3	cfr:102513603	1
cfr05031	Amphetamine addiction	1/159	74/9013	0.733535	0.85197	105079348	MAOB	cfr:102520250	1
cfr04910	Insulin signaling pathway	2/159	150/9013	0.746725	0.859976	105067865/105064838	CBL/PDPK1	cfr:102504124/cfr:102504617	2
cfr01524	Platinum drug resistance	1/159	78/9013	0.751997	0.859976	105064838	PDPK1	cfr:102504617	1
cfr05212	Pancreatic cancer	1/159	78/9013	0.751997	0.859976	105071122	E2F2	cfr:102515523	1
cfr04115	p53 signaling pathway	1/159	81/9013	0.765004	0.870387	105077892	BAI1	cfr:102514681	1
cfr04146	Peroxisome	1/159	86/9013	0.785192	0.888822	105073742	MPV17L	cfr:102514697	1
cfr03018	RNA degradation	1/159	90/9013	0.800095	0.901117	105082030	DCP2	cfr:102523799	1
cfr04932	Non-alcoholic fatty liver disease (NAFLD)	2/159	170/9013	0.806172	0.903399	105063967/105068250	ERN1/IL6R	cfr:102518977/cfr:102511771	2
cfr04260	Cardiac muscle contraction	1/159	93/9013	0.810593	0.903811	105078993	SLC8A1	cfr:102503880	1
cfr05140	Leishmaniasis	1/159	96/9013	0.820543	0.908353	105079727	TLR2	cfr:102523960	1
cfr04612	Antigen processing and presentation	1/159	97/9013	0.823743	0.908353	105078803	CTSL	cfr:102513187	1
cfr04974	Protein digestion and absorption	1/159	98/9013	0.826886	0.908353	105078993	SLC8A1	cfr:102503880	1
cfr04620	Toll-like receptor signaling pathway	1/159	100/9013	0.833007	0.910591	105079727	TLR2	cfr:102523960	1
cfr04658	Th1 and Th2 cell differentiation	1/159	103/9013	0.841786	0.91431	105075281	RBPJ	cfr:102513913	1
cfr05235	PD-L1 expression and PD-1 checkpoint pathway in cancer	1/159	104/9013	0.844609	0.91431	105079727	TLR2	cfr:102523960	1
cfr05034	Alcoholism	2/159	189/9013	0.850876	0.916644	105084138/105079348	LOC105084138/MAOB	cfr:106729281/cfr:102520250	2
cfr04625	C-type lectin receptor signaling pathway	1/159	110/9013	0.860528	0.922586	105066844	MRAS	cfr:102518807	1
cfr04931	Insulin resistance	1/159	112/9013	0.865466	0.92344	105064838	PDPK1	cfr:102504617	1
cfr04714	Thermogenesis	3/159	280/9013	0.876423	0.926766	105078471/105068818/105080240	LOC105078471/ADCY4/LOC105080240	cfr:102503976/cfr:102524031/cfr:102517882	3
cfr04660	T cell receptor signaling pathway	1/159	117/9013	0.877063	0.926766	105064838	PDPK1	cfr:102504617	1
cfr05202	Transcriptional misregulation in cancer	2/159	205/9013	0.881051	0.926766	105074026/105072345	LOC105074026/BCL6	cfr:102524338/cfr:102514409	2
cfr04670	Leukocyte transendothelial migration	1/159	123/9013	0.889675	0.931443	105077655	MLLT4	cfr:102514304	1
cfr04728	Dopaminergic synapse	1/159	141/9013	0.9203	0.949793	105079348	MAOB	cfr:102520250	1
cfr04110	Cell cycle	1/159	142/9013	0.921728	0.949793	105071122	E2F2	cfr:102515523	1
cfr05322	Systemic lupus erythematosus	1/159	145/9013	0.925862	0.949793	105084138	LOC105084138	cfr:106729281	1
cfr05012	Parkinson disease	3/159	321/9013	0.926584	0.949793	105081372/105079348/105063967	LRRK2/MAOB/ERN1	cfr:102505769/cfr:102520250/cfr:102518977	3
cfr05418	Fluid shear stress and atherosclerosis	1/159	147/9013	0.928497	0.949793	105078803	CTSL	cfr:102513187	1
cfr04390	Hippo signaling pathway	1/159	170/9013	0.952866	0.96788	105067944	LEF1	cfr:102510619	1
cfr05010	Alzheimer disease	4/159	442/9013	0.956558	0.96788	105078966/105063967/105081120/105062228	EIF2AK2/ERN1/BACE2/LRP6	cfr:102517994/cfr:102518977/cfr:102516803/cfr:102519762	4
cfr05016	Huntington disease	3/159	365/9013	0.959199	0.96788	105073486/105082716/105063967	TGM2/HIP1/ERN1	cfr:102521823/cfr:102511143/cfr:102518977	3
cfr03013	RNA transport	1/159	228/9013	0.983601	0.986088	105065832	LOC105065832	cfr:102505938	1
cfr05170	Human immunodeficiency virus 1 infection	1/159	237/9013	0.986088	0.986088	105079727	TLR2	cfr:102523960	1
