# Supplementary material for: Transcriptome analysis of the Bactrian camel (Camelus bactrianus) reveals candidate genes affecting milk production traits
Source: BMC Genomics. 2023 Nov 2;24:660. doi: 10.1186/s12864-023-09703-9 (PMC10621195; doi:10.1186/s12864-023-09703-9)
Supplement: Supplementary file 14 — Additional file 14: Supplementary Table 9. WDLvsWGH 65 candidate genes. [file 12864_2023_9703_MOESM14_ESM.xlsx]

## Sheet: Sheet1
Supplementary table 9 WDLvsWGH 65 candidate genes
Gene_id	Genesymbol	Comparison Methods
105072292	GPR45	Specific DEGs
novel.1040	novel.1040	Specific DEGs
105063690	ADAMDEC1	Specific DEGs /Alashan Bactrian camel milk trait
105084138	LOC105084138	Specific DEGs
105079701	LOC105079701	Specific DEGs
novel.780	novel.780	Specific DEGs
105063233	LOC105063233	Specific DEGs
105082447	ARL4A	Animal QTL database
105070386	IGF2	Animal QTL database
105078810	ERCC6L2	Animal QTL database
105081951	IFIH1	Animal QTL database
105062285	ABCC9	Animal QTL database
105084061	GABBR1	Animal QTL database
105076212	ERC1	Animal QTL database
105071494	ANK1	Animal QTL database
105062262	EPS8	Animal QTL database
105070732	DAB2	Animal QTL database
105074985	RBM47	Animal QTL database
105083405	NCKAP5	Animal QTL database
105072482	PARD3	Animal QTL database
105070693	FYB	Animal QTL database
105083853	CENPQ	Animal QTL database
105082984	TG	Animal QTL database
105067419	ABCA1	Animal QTL database
105079348	MAOB	Animal QTL database
105080775	SFXN4	Animal QTL database
105062326	TMTC1	Animal QTL database
105075834	AAK1	Animal QTL database
105065814	KIF19	Animal QTL database
105078730	LTF	Animal QTL database
105077700	HERC5	Animal QTL database
105082961	KHDRBS3	Animal QTL database
105079895	SERPINA1	Animal QTL database
105080760	HSPA12A	Animal QTL database
105074997	TMCC3	Animal QTL database
105080772	CACUL1	Animal QTL database
105077707	SPP1	Animal QTL database
105069427	RAI14	Animal QTL database
105075987	SHROOM2	Animal QTL database
105076349	KMT2D	Animal QTL database
105076251	NR4A1	Animal QTL database
105062228	LRP6	Animal QTL database
105073486	TGM2	Animal QTL database
105063300	TNFSF10	Animal QTL database
105067241	TRIM56	Animal QTL database
105072454	MPP7	Animal QTL database
105078993	SLC8A1	Animal QTL database
105062290	SOX5	Animal QTL database
105062540	PGLYRP1	Animal QTL database
105075657	TMEM119	Alashan Bactrian camel milk trait
105082373	LOC105082373	Alashan Bactrian camel milk trait
105079701	LOC105079701	Alashan Bactrian camel milk trait
105069741	EGFL7	Alashan Bactrian camel milk trait
105065986	CERCAM	Alashan Bactrian camel milk trait
105069373	TDO2	Alashan Bactrian camel milk trait
105080024	LOC105080024	Alashan Bactrian camel milk trait
105066866	LOC105066866	Alashan Bactrian camel milk trait
105083746	LOC105083746	Alashan Bactrian camel milk trait
105065039	SBSN	Alashan Bactrian camel milk trait
105065387	LOC105065387	Alashan Bactrian camel milk trait
105062568	EHD2	Alashan Bactrian camel milk trait
105081555	GCSAM	Alashan Bactrian camel milk trait
105080586	OAS1	Alashan Bactrian camel milk trait
105083855	GLYATL3	Alashan Bactrian camel milk trait
105083358	LOC105083358	Alashan Bactrian camel milk trait
