# Supplementary material for: Transcriptome analysis of the Bactrian camel (Camelus bactrianus) reveals candidate genes affecting milk production traits
Source: BMC Genomics. 2023 Nov 2;24:660. doi: 10.1186/s12864-023-09703-9 (PMC10621195; doi:10.1186/s12864-023-09703-9)
Supplement: Supplementary file 15 — Additional file 15: Supplementary Table 10. Functional enrichment analysis of 65 candidate genes (WDL vs WGH). [file 12864_2023_9703_MOESM15_ESM.xlsx]

## Sheet: Index
Supplementary table 10 Functional enrichment analysis of 65 candidate genes (WDL vs WGH)
1	GO enrichment analysis of 65 candidate genes (WDL vs WGH)
2	KEGG enrichment analysis of 65 candidate genes (WDL vs WGH)

## Sheet: GOenrich
GO enrichment analysis of 65 candidate genes (WDL vs WGH)
Category	GOID	Description	GeneRatio	BgRatio	pvalue	padj	geneID	geneName	Count
BP	GO:1901565	organonitrogen compound catabolic process	3/18	74/6739	0.000921368	0.0497539	105080772/105062540/105069373	CACUL1/PGLYRP1/TDO2	3
BP	GO:1901575	organic substance catabolic process	3/18	125/6739	0.00414714	0.090736	105080772/105062540/105069373	CACUL1/PGLYRP1/TDO2	3
BP	GO:0009056	catabolic process	3/18	134/6739	0.00504089	0.090736	105080772/105062540/105069373	CACUL1/PGLYRP1/TDO2	3
BP	GO:0009057	macromolecule catabolic process	2/18	67/6739	0.0134457	0.113229	105080772/105062540	CACUL1/PGLYRP1	2
BP	GO:0006928	movement of cell or subcellular component	1/18	75/6739	0.0166642	0.113229	105065814/105081555	KIF19/GCSAM	2
BP	GO:0002684	positive regulation of immune system process	1/18	10/6739	0.0264089	0.113229	105081555	GCSAM	1
BP	GO:0009063	cellular amino acid catabolic process	1/18	10/6739	0.0264089	0.113229	105069373	TDO2	1
BP	GO:0040011	locomotion	1/18	10/6739	0.0264089	0.113229	105081555	GCSAM	1
BP	GO:0030203	glycosaminoglycan metabolic process	1/18	11/6739	0.0290132	0.113229	105062540	PGLYRP1	1
BP	GO:0050776	regulation of immune response	1/18	11/6739	0.0290132	0.113229	105081555	GCSAM	1
BP	GO:0006955	immune response	2/18	110/6739	0.0340745	0.113229	105063300/105081555	TNFSF10/GCSAM	2
BP	GO:0006022	aminoglycan metabolic process	1/18	13/6739	0.0342022	0.113229	105062540	PGLYRP1	1
BP	GO:0044248	cellular catabolic process	2/18	114/6739	0.0363805	0.113229	105080772/105069373	CACUL1/TDO2	2
BP	GO:0002682	regulation of immune system process	1/18	14/6739	0.0367868	0.113229	105081555	GCSAM	1
BP	GO:0016054	organic acid catabolic process	1/18	14/6739	0.0367868	0.113229	105069373	TDO2	1
BP	GO:0046395	carboxylic acid catabolic process	1/18	14/6739	0.0367868	0.113229	105069373	TDO2	1
BP	GO:0002376	immune system process	2/18	116/6739	0.0375561	0.113229	105063300/105081555	TNFSF10/GCSAM	2
BP	GO:0044282	small molecule catabolic process	1/18	15/6739	0.0393649	0.113229	105069373	TDO2	1
BP	GO:0032879	regulation of localization	1/18	16/6739	0.0419365	0.113229	105081555	GCSAM	1
BP	GO:1901605	alpha-amino acid metabolic process	1/18	16/6739	0.0419365	0.113229	105069373	TDO2	1
BP	GO:0048584	positive regulation of response to stimulus	1/18	18/6739	0.0470602	0.116535	105081555	GCSAM	1
BP	GO:0032501	multicellular organismal process	2/18	132/6739	0.0474774	0.116535	105077707/105075657	SPP1/TMEM119	2
BP	GO:0006511	ubiquitin-dependent protein catabolic process	1/18	32/6739	0.0822082	0.175894	105080772	CACUL1	1
BP	GO:0019941	modification-dependent protein catabolic process	1/18	32/6739	0.0822082	0.175894	105080772	CACUL1	1
BP	GO:0043632	modification-dependent macromolecule catabolic process	1/18	32/6739	0.0822082	0.175894	105080772	CACUL1	1
BP	GO:0044270	cellular nitrogen compound catabolic process	1/18	35/6739	0.0895789	0.175894	105069373	TDO2	1
BP	GO:0046700	heterocycle catabolic process	1/18	35/6739	0.0895789	0.175894	105069373	TDO2	1
BP	GO:0019439	aromatic compound catabolic process	1/18	36/6739	0.0920233	0.175894	105069373	TDO2	1
BP	GO:1901361	organic cyclic compound catabolic process	1/18	37/6739	0.0944616	0.175894	105069373	TDO2	1
BP	GO:0055085	transmembrane transport	3/18	445/6739	0.111626	0.200928	105062285/105080775/105078993	ABCC9/SFXN4/SLC8A1	3
BP	GO:0044257	cellular protein catabolic process	1/18	50/6739	0.125601	0.211952	105080772	CACUL1	1
BP	GO:0051603	proteolysis involved in cellular protein catabolic process	1/18	50/6739	0.125601	0.211952	105080772	CACUL1	1
BP	GO:0048518	positive regulation of biological process	1/18	52/6739	0.130301	0.21322	105081555	GCSAM	1
BP	GO:0030163	protein catabolic process	1/18	54/6739	0.134977	0.214376	105080772	CACUL1	1
BP	GO:0044265	cellular macromolecule catabolic process	1/18	61/6739	0.151158	0.233215	105080772	CACUL1	1
BP	GO:0006520	cellular amino acid metabolic process	1/18	65/6739	0.160275	0.233914	105069373	TDO2	1
BP	GO:0007018	microtubule-based movement	1/18	65/6739	0.160275	0.233914	105065814	KIF19	1
BP	GO:0007166	cell surface receptor signaling pathway	1/18	75/6739	0.182664	0.259576	105081555	GCSAM	1
BP	GO:0007017	microtubule-based process	1/18	90/6739	0.215194	0.297962	105065814	KIF19	1
BP	GO:0019752	carboxylic acid metabolic process	1/18	105/6739	0.246499	0.319556	105069373	TDO2	1
BP	GO:0006082	organic acid metabolic process	1/18	106/6739	0.248543	0.319556	105069373	TDO2	1
BP	GO:0043436	oxoacid metabolic process	1/18	106/6739	0.248543	0.319556	105069373	TDO2	1
BP	GO:0009966	regulation of signal transduction	1/18	144/6739	0.322464	0.372615	105081555	GCSAM	1
BP	GO:0010646	regulation of cell communication	1/18	144/6739	0.322464	0.372615	105081555	GCSAM	1
BP	GO:0007155	cell adhesion	1/18	145/6739	0.324313	0.372615	105077707	SPP1	1
BP	GO:0022610	biological adhesion	1/18	145/6739	0.324313	0.372615	105077707	SPP1	1
BP	GO:0023051	regulation of signaling	1/18	145/6739	0.324313	0.372615	105081555	GCSAM	1
BP	GO:0006508	proteolysis	2/18	442/6739	0.332543	0.374111	105063690/105080772	ADAMDEC1/CACUL1	2
BP	GO:0048583	regulation of response to stimulus	1/18	157/6739	0.346135	0.377683	105081555	GCSAM	1
BP	GO:1901135	carbohydrate derivative metabolic process	1/19	159/6739	0.349707	0.377683	105062540	PGLYRP1	1
BP	GO:0044281	small molecule metabolic process	1/20	236/6739	0.474018	0.501901	105069373	TDO2	1
BP	GO:0006811	ion transport	1/21	374/6739	0.642667	0.667385	105080775	SFXN4	1
BP	GO:0055114	oxidation-reduction process	1/22	398/6739	0.666188	0.678758	105079348	MAOB	1
BP	GO:0006468	protein phosphorylation	1/23	486/6739	0.740519	0.740519	105075834	AAK1	1
CC	GO:0005739	mitochondrion	1/10	82/4572	0.165699	0.585236	105083855	GLYATL3	1
CC	GO:0005634	nucleus	2/10	491/4572	0.292618	0.585236	105076349/105076251	KMT2D/NR4A1	2
CC	GO:0005576	extracellular region	1/10	278/4572	0.46632	0.62176	105070386	IGF2	1
CC	GO:0044444	cytoplasmic part	1/10	493/4572	0.680877	0.680877	105083855	GLYATL3	1
MF	GO:0016746	transferase activity, transferring acyl groups	2/38	72/10434	0.028132	0.424504	105073486/105083855	TGM2/GLYATL3	2
MF	GO:0016811	hydrolase activity, acting on carbon-nitrogen (but not peptide) bonds, in linear amides	1/38	10/10434	0.0358435	0.424504	105062540	PGLYRP1	1
MF	GO:0031625	ubiquitin protein ligase binding	1/38	10/10434	0.0358435	0.424504	105080772	CACUL1	1
MF	GO:0044389	ubiquitin-like protein ligase binding	1/38	10/10434	0.0358435	0.424504	105080772	CACUL1	1
MF	GO:0016887	ATPase activity	2/38	91/10434	0.0431744	0.424504	105062285/105067419	ABCC9/ABCA1	2
MF	GO:0005164	tumor necrosis factor receptor binding	1/38	15/10434	0.053293	0.424504	105063300	TNFSF10	1
MF	GO:0032813	tumor necrosis factor receptor superfamily binding	1/38	15/10434	0.053293	0.424504	105063300	TNFSF10	1
MF	GO:0051015	actin filament binding	1/38	17/10434	0.0601864	0.424504	105075987	SHROOM2	1
MF	GO:0016410	N-acyltransferase activity	1/38	18/10434	0.0636147	0.424504	105083855	GLYATL3	1
MF	GO:0016702	oxidoreductase activity, acting on single donors with incorporation of molecular oxygen, incorporation of two atoms of oxygen	1/38	19/10434	0.0670309	0.424504	105069373	TDO2	1
MF	GO:0016701	oxidoreductase activity, acting on single donors with incorporation of molecular oxygen	1/38	20/10434	0.0704349	0.424504	105069373	TDO2	1
MF	GO:0051213	dioxygenase activity	1/38	21/10434	0.0738268	0.424504	105069373	TDO2	1
MF	GO:0008092	cytoskeletal protein binding	2/38	155/10434	0.109031	0.484389	105065814/105075987	KIF19/SHROOM2	2
MF	GO:0016810	hydrolase activity, acting on carbon-nitrogen (but not peptide) bonds	1/38	34/10434	0.11684	0.484389	105062540	PGLYRP1	1
MF	GO:0016747	transferase activity, transferring acyl groups other than amino-acyl groups	1/38	37/10434	0.126486	0.484389	105083855	GLYATL3	1
MF	GO:0015399	primary active transmembrane transporter activity	1/38	44/10434	0.148597	0.484389	105062285	ABCC9	1
MF	GO:0015405	P-P-bond-hydrolysis-driven transmembrane transporter activity	1/38	44/10434	0.148597	0.484389	105062285	ABCC9	1
MF	GO:0042626	ATPase activity, coupled to transmembrane movement of substances	1/38	44/10434	0.148597	0.484389	105062285	ABCC9	1
MF	GO:0043492	ATPase activity, coupled to movement of substances	1/38	44/10434	0.148597	0.484389	105062285	ABCC9	1
MF	GO:0005179	hormone activity	1/38	46/10434	0.154814	0.484389	105070386	IGF2	1
MF	GO:0004842	ubiquitin-protein transferase activity	1/38	48/10434	0.160987	0.484389	105077700	HERC5	1
MF	GO:0019787	ubiquitin-like protein transferase activity	1/38	48/10434	0.160987	0.484389	105077700	HERC5	1
MF	GO:0044877	protein-containing complex binding	1/38	57/10434	0.188224	0.484389	105075987	SHROOM2	1
MF	GO:0042623	ATPase activity, coupled	1/38	58/10434	0.191197	0.484389	105062285	ABCC9	1
MF	GO:0003777	microtubule motor activity	1/38	61/10434	0.200051	0.484389	105065814	KIF19	1
MF	GO:0016779	nucleotidyltransferase activity	1/38	63/10434	0.205902	0.484389	105080586	OAS1	1
MF	GO:0003779	actin binding	1/38	66/10434	0.214599	0.484389	105075987	SHROOM2	1
MF	GO:0008017	microtubule binding	1/38	66/10434	0.214599	0.484389	105065814	KIF19	1
MF	GO:0017111	nucleoside-triphosphatase activity	3/38	453/10434	0.227289	0.484389	105062285/105067419/105065814	ABCC9/ABCA1/KIF19	3
MF	GO:0005102	signaling receptor binding	2/38	251/10434	0.232211	0.484389	105070386/105063300	IGF2/TNFSF10	2
MF	GO:0016462	pyrophosphatase activity	3/38	460/10434	0.23409	0.484389	105062285/105067419/105065814	ABCC9/ABCA1/KIF19	3
MF	GO:0005126	cytokine receptor binding	1/38	73/10434	0.234535	0.484389	105063300	TNFSF10	1
MF	GO:0016818	hydrolase activity, acting on acid anhydrides, in phosphorus-containing anhydrides	3/38	463/10434	0.237017	0.484389	105062285/105067419/105065814	ABCC9/ABCA1/KIF19	3
MF	GO:0016817	hydrolase activity, acting on acid anhydrides	3/38	468/10434	0.241912	0.484389	105062285/105067419/105065814	ABCC9/ABCA1/KIF19	3
MF	GO:0015631	tubulin binding	1/38	77/10434	0.245705	0.484389	105065814	KIF19	1
MF	GO:0022804	active transmembrane transporter activity	1/38	92/10434	0.286195	0.54622	105062285	ABCC9	1
MF	GO:0004222	metalloendopeptidase activity	1/38	96/10434	0.29663	0.54622	105063690	ADAMDEC1	1
MF	GO:0046982	protein heterodimerization activity	1/38	98/10434	0.301791	0.54622	105084138	LOC105084138	1
MF	GO:0020037	heme binding	1/38	102/10434	0.312004	0.54622	105069373	TDO2	1
MF	GO:0003774	motor activity	1/38	105/10434	0.319568	0.54622	105065814	KIF19	1
MF	GO:0046906	tetrapyrrole binding	1/38	107/10434	0.324566	0.54622	105069373	TDO2	1
MF	GO:0008270	zinc ion binding	2/38	356/10434	0.373931	0.614316	105076251/105067241	NR4A1/TRIM56	2
MF	GO:0008237	metallopeptidase activity	1/38	136/10434	0.393137	0.630848	105063690	ADAMDEC1	1
MF	GO:0043565	sequence-specific DNA binding	1/38	144/10434	0.410828	0.636814	105076251	NR4A1	1
MF	GO:0019899	enzyme binding	1/38	149/10434	0.421629	0.636814	105080772	CACUL1	1
MF	GO:0004930	G-protein coupled receptor activity	2/38	395/10434	0.424543	0.636814	105072292/105084061	GPR45/GABBR1	2
MF	GO:0016491	oxidoreductase activity	2/38	414/10434	0.448488	0.65469	105079348/105069373	MAOB/TDO2	2
MF	GO:0030545	receptor regulator activity	1/38	170/10434	0.464925	0.65469	105070386	IGF2	1
MF	GO:0048018	receptor ligand activity	1/38	170/10434	0.464925	0.65469	105070386	IGF2	1
MF	GO:0046914	transition metal ion binding	2/38	488/10434	0.536373	0.735185	105076251/105067241	NR4A1/TRIM56	2
MF	GO:0003723	RNA binding	1/38	223/10434	0.560638	0.735185	105082961	KHDRBS3	1
MF	GO:0046983	protein dimerization activity	1/38	237/10434	0.582998	0.735185	105084138	LOC105084138	1
MF	GO:0001883	purine nucleoside binding	1/38	267/10434	0.627243	0.735185	105082447	ARL4A	1
MF	GO:0005525	GTP binding	1/38	267/10434	0.627243	0.735185	105082447	ARL4A	1
MF	GO:0032549	ribonucleoside binding	1/38	267/10434	0.627243	0.735185	105082447	ARL4A	1
MF	GO:0032550	purine ribonucleoside binding	1/38	267/10434	0.627243	0.735185	105082447	ARL4A	1
MF	GO:0048037	cofactor binding	1/38	267/10434	0.627243	0.735185	105069373	TDO2	1
MF	GO:0001882	nucleoside binding	1/38	268/10434	0.628637	0.735185	105082447	ARL4A	1
MF	GO:0032561	guanyl ribonucleotide binding	1/38	268/10434	0.628637	0.735185	105082447	ARL4A	1
MF	GO:0019001	guanyl nucleotide binding	1/38	286/10434	0.652864	0.748667	105082447	ARL4A	1
MF	GO:0004175	endopeptidase activity	1/38	293/10434	0.661865	0.748667	105063690	ADAMDEC1	1
MF	GO:0003700	DNA binding transcription factor activity	1/38	317/10434	0.69103	0.76905	105076251	NR4A1	1
MF	GO:0005509	calcium ion binding	1/38	331/10434	0.706897	0.77422	105069741	EGFL7	1
MF	GO:0140110	transcription regulator activity	1/38	357/10434	0.734284	0.783702	105076251	NR4A1	1
MF	GO:0015075	ion transmembrane transporter activity	1/38	361/10434	0.73827	0.783702	105080775	SFXN4	1
MF	GO:0070011	peptidase activity, acting on L-amino acid peptides	1/38	440/10434	0.806058	0.827426	105063690	ADAMDEC1	1
MF	GO:0098772	molecular function regulator	1/38	442/10434	0.80753	0.827426	105070386	IGF2	1
MF	GO:0008233	peptidase activity	1/38	453/10434	0.815434	0.827426	105063690	ADAMDEC1	1
MF	GO:0004672	protein kinase activity	1/38	492/10434	0.840992	0.840992	105075834	AAK1	1

## Sheet: KEGGenrich
KEGG enrichment analysis of 65 candidate genes (WDL vs WGH)
KEGGID	Description	GeneRatio	BgRatio	pvalue	padj	geneID	geneName	keggID	Count
cfr05164	Influenza A	0.16	190/9013	0.00171073	0.138569	105081951/105063300/105082373/105080586	IFIH1/TNFSF10/LOC105082373/OAS1	cfr:102520863/cfr:102506160/cfr:102508392/cfr:102524147	4
cfr00380	Tryptophan metabolism	0.08	50/9013	0.00834074	0.210187	105079348/105069373	MAOB/TDO2	cfr:102520250/cfr:102508733	2
cfr05162	Measles	0.12	161/9013	0.00964293	0.210187	105081951/105082373/105080586	IFIH1/LOC105082373/OAS1	cfr:102520863/cfr:102508392/cfr:102524147	3
cfr02010	ABC transporters	0.08	56/9013	0.0103796	0.210187	105062285/105067419	ABCC9/ABCA1	cfr:102512206/cfr:102509338	2
cfr04929	GnRH secretion	0.08	67/9013	0.0146278	0.23697	105084061/105077707	GABBR1/SPP1	cfr:102513730/cfr:102524305	2
cfr00340	Histidine metabolism	0.04	25/9013	0.067171	0.423832	105079348	MAOB	cfr:102520250	1
cfr00360	Phenylalanine metabolism	0.04	25/9013	0.067171	0.423832	105079348	MAOB	cfr:102520250	1
cfr04371	Apelin signaling pathway	0.08	160/9013	0.0720023	0.423832	105077707/105078993	SPP1/SLC8A1	cfr:102524305/cfr:102503880	2
cfr04934	Cushing syndrome	0.08	163/9013	0.0743641	0.423832	105076349/105076251	KMT2D/NR4A1	cfr:102515223/cfr:102509959	2
cfr05160	Hepatitis C	0.08	165/9013	0.0759526	0.423832	105082373/105080586	LOC105082373/OAS1	cfr:102508392/cfr:102524147	2
cfr04151	PI3K-Akt signaling pathway	0.12	367/9013	0.0794873	0.423832	105070386/105077707/105076251	IGF2/SPP1/NR4A1	cfr:102515540/cfr:102524305/cfr:102509959	3
cfr05225	Hepatocellular carcinoma	0.08	181/9013	0.0890469	0.423832	105070386/105062228	IGF2/LRP6	cfr:102515540/cfr:102519762	2
cfr04621	NOD-like receptor signaling pathway	0.08	185/9013	0.0924219	0.423832	105080586/105083358	OAS1/LOC105083358	cfr:102524147/cfr:102513765	2
cfr05034	Alcoholism	0.08	189/9013	0.0958351	0.423832	105084138/105079348	LOC105084138/MAOB	cfr:106729281/cfr:102520250	2
cfr00350	Tyrosine metabolism	0.04	43/9013	0.112829	0.423832	105079348	MAOB	cfr:102520250	1
cfr04975	Fat digestion and absorption	0.04	45/9013	0.117768	0.423832	105067419	ABCA1	cfr:102509338	1
cfr05205	Proteoglycans in cancer	0.08	222/9013	0.125302	0.423832	105070386/105071494	IGF2/ANK1	cfr:102515540/cfr:102513437	2
cfr00260	Glycine, serine and threonine metabolism	0.04	52/9013	0.134846	0.423832	105079348	MAOB	cfr:102520250	1
cfr04979	Cholesterol metabolism	0.04	54/9013	0.139666	0.423832	105067419	ABCA1	cfr:102509338	1
cfr00310	Lysine degradation	0.04	56/9013	0.144462	0.423832	105076349	KMT2D	cfr:102515223	1
cfr00982	Drug metabolism - cytochrome P450	0.04	57/9013	0.146849	0.423832	105079348	MAOB	cfr:102520250	1
cfr04961	Endocrine and other factor-regulated calcium reabsorption	0.04	57/9013	0.146849	0.423832	105078993	SLC8A1	cfr:102503880	1
cfr05030	Cocaine addiction	0.04	57/9013	0.146849	0.423832	105079348	MAOB	cfr:102520250	1
cfr00330	Arginine and proline metabolism	0.04	58/9013	0.149231	0.423832	105079348	MAOB	cfr:102520250	1
cfr05320	Autoimmune thyroid disease	0.04	65/9013	0.165724	0.423832	105082984	TG	cfr:102517647	1
cfr04622	RIG-I-like receptor signaling pathway	0.04	70/9013	0.177316	0.423832	105081951	IFIH1	cfr:102520863	1
cfr04927	Cortisol synthesis and secretion	0.04	70/9013	0.177316	0.423832	105076251	NR4A1	cfr:102509959	1
cfr04144	Endocytosis	0.08	277/9013	0.178405	0.423832	105070732/105062568	DAB2/EHD2	cfr:102507450/cfr:102524321	2
cfr05031	Amphetamine addiction	0.04	74/9013	0.186478	0.423832	105079348	MAOB	cfr:102520250	1
cfr04610	Complement and coagulation cascades	0.04	75/9013	0.188753	0.423832	105079895	SERPINA1	cfr:102506231	1
cfr04742	Taste transduction	0.04	75/9013	0.188753	0.423832	105084061	GABBR1	cfr:102513730	1
cfr04978	Mineral absorption	0.04	75/9013	0.188753	0.423832	105078993	SLC8A1	cfr:102503880	1
cfr04061	Viral protein interaction with cytokine and cytokine receptor	0.04	82/9013	0.20451	0.423832	105063300	TNFSF10	cfr:102506160	1
cfr05412	Arrhythmogenic right ventricular cardiomyopathy (ARVC)	0.04	82/9013	0.20451	0.423832	105078993	SLC8A1	cfr:102503880	1
cfr04918	Thyroid hormone synthesis	0.04	86/9013	0.213381	0.423832	105082984	TG	cfr:102517647	1
cfr04010	MAPK signaling pathway	0.08	318/9013	0.220056	0.423832	105070386/105076251	IGF2/NR4A1	cfr:102515540/cfr:102509959	2
cfr04260	Cardiac muscle contraction	0.04	93/9013	0.228677	0.423832	105078993	SLC8A1	cfr:102503880	1
cfr04512	ECM-receptor interaction	0.04	93/9013	0.228677	0.423832	105077707	SPP1	cfr:102524305	1
cfr05032	Morphine addiction	0.04	93/9013	0.228677	0.423832	105084061	GABBR1	cfr:102513730	1
cfr05410	Hypertrophic cardiomyopathy (HCM)	0.04	93/9013	0.228677	0.423832	105078993	SLC8A1	cfr:102503880	1
cfr05150	Staphylococcus aureus infection	0.04	94/9013	0.230839	0.423832	105083358	LOC105083358	cfr:102513765	1
cfr04727	GABAergic synapse	0.04	96/9013	0.235145	0.423832	105084061	GABBR1	cfr:102513730	1
cfr04970	Salivary secretion	0.04	97/9013	0.23729	0.423832	105083358	LOC105083358	cfr:102513765	1
cfr04974	Protein digestion and absorption	0.04	98/9013	0.239428	0.423832	105078993	SLC8A1	cfr:102503880	1
cfr05414	Dilated cardiomyopathy (DCM)	0.04	99/9013	0.241561	0.423832	105078993	SLC8A1	cfr:102503880	1
cfr04620	Toll-like receptor signaling pathway	0.04	100/9013	0.243688	0.423832	105077707	SPP1	cfr:102524305	1
cfr05165	Human papillomavirus infection	0.08	343/9013	0.245927	0.423832	105077707/105082373	SPP1/LOC105082373	cfr:102524305/cfr:102508392	2
cfr04650	Natural killer cell mediated cytotoxicity	0.04	106/9013	0.256331	0.428727	105063300	TNFSF10	cfr:102506160	1
cfr04925	Aldosterone synthesis and secretion	0.04	108/9013	0.2605	0.428727	105076251	NR4A1	cfr:102509959	1
cfr04064	NF-kappa B signaling pathway	0.04	110/9013	0.264647	0.428727	105076212	ERC1	cfr:102515985	1
cfr04928	Parathyroid hormone synthesis, secretion and action	0.04	115/9013	0.274916	0.436631	105062228	LRP6	cfr:102519762	1
cfr04726	Serotonergic synapse	0.04	126/9013	0.297025	0.462674	105079348	MAOB	cfr:102520250	1
cfr04068	FoxO signaling pathway	0.04	136/9013	0.316562	0.471525	105063300	TNFSF10	cfr:102506160	1
cfr05168	Herpes simplex virus 1 infection	0.08	413/9013	0.318868	0.471525	105081951/105080586	IFIH1/OAS1	cfr:102520863/cfr:102524147	2
cfr04728	Dopaminergic synapse	0.04	141/9013	0.326133	0.471525	105079348	MAOB	cfr:102520250	1
cfr05322	Systemic lupus erythematosus	0.04	145/9013	0.333698	0.471525	105084138	LOC105084138	cfr:106729281	1
cfr05135	Yersinia infection	0.04	148/9013	0.339318	0.471525	105070693	FYB	cfr:102507177	1
cfr04915	Estrogen signaling pathway	0.04	150/9013	0.343039	0.471525	105084061	GABBR1	cfr:102513730	1
cfr04210	Apoptosis	0.04	153/9013	0.348584	0.471525	105063300	TNFSF10	cfr:102506160	1
cfr05224	Breast cancer	0.04	154/9013	0.350422	0.471525	105062228	LRP6	cfr:102519762	1
cfr04261	Adrenergic signaling in cardiomyocytes	0.04	159/9013	0.359538	0.471525	105078993	SLC8A1	cfr:102503880	1
cfr05226	Gastric cancer	0.04	160/9013	0.361346	0.471525	105062228	LRP6	cfr:102519762	1
cfr04310	Wnt signaling pathway	0.04	163/9013	0.366742	0.471525	105062228	LRP6	cfr:102519762	1
cfr04150	mTOR signaling pathway	0.04	170/9013	0.379163	0.474682	105062228	LRP6	cfr:102519762	1
cfr05161	Hepatitis B	0.04	171/9013	0.380918	0.474682	105081951	IFIH1	cfr:102520863	1
cfr05152	Tuberculosis	0.04	185/9013	0.404995	0.49704	105083358	LOC105083358	cfr:102513765	1
cfr04022	cGMP-PKG signaling pathway	0.04	189/9013	0.411708	0.497736	105078993	SLC8A1	cfr:102503880	1
cfr04217	Necroptosis	0.04	209/9013	0.444195	0.524777	105063300	TNFSF10	cfr:102506160	1
cfr04510	Focal adhesion	0.04	214/9013	0.452043	0.524777	105077707	SPP1	cfr:102524305	1
cfr04020	Calcium signaling pathway	0.04	226/9013	0.470448	0.524777	105078993	SLC8A1	cfr:102503880	1
cfr05203	Viral carcinogenesis	0.04	226/9013	0.470448	0.524777	105084138	LOC105084138	cfr:106729281	1
cfr04015	Rap1 signaling pathway	0.04	227/9013	0.471954	0.524777	105070693	FYB	cfr:102507177	1
cfr04024	cAMP signaling pathway	0.04	230/9013	0.47645	0.524777	105084061	GABBR1	cfr:102513730	1
cfr05169	Epstein-Barr virus infection	0.04	232/9013	0.479426	0.524777	105080586	OAS1	cfr:102524147	1
cfr04014	Ras signaling pathway	0.04	241/9013	0.49262	0.53203	105070386	IGF2	cfr:102515540	1
cfr05132	Salmonella infection	0.04	262/9013	0.522169	0.556522	105063300	TNFSF10	cfr:102506160	1
cfr04060	Cytokine-cytokine receptor interaction	0.04	268/9013	0.530304	0.557852	105063300	TNFSF10	cfr:102506160	1
cfr05012	Parkinson disease	0.04	321/9013	0.596611	0.612905	105079348	MAOB	cfr:102520250	1
cfr04080	Neuroactive ligand-receptor interaction	0.04	322/9013	0.597771	0.612905	105084061	GABBR1	cfr:102513730	1
cfr05016	Huntington disease	0.04	365/9013	0.64474	0.652799	105073486	TGM2	cfr:102521823	1
cfr05010	Alzheimer disease	0.04	442/9013	0.716008	0.716008	105062228	LRP6	cfr:102519762	1
