# Supplementary material for: Transcriptome analysis of the Bactrian camel (Camelus bactrianus) reveals candidate genes affecting milk production traits
Source: BMC Genomics. 2023 Nov 2;24:660. doi: 10.1186/s12864-023-09703-9 (PMC10621195; doi:10.1186/s12864-023-09703-9)
Supplement: Supplementary file 16 — Additional file 16: Supplementary Table 11. Functional enrichment analysis (RSQ vs CRQ). [file 12864_2023_9703_MOESM16_ESM.xlsx]

## Sheet: Index
Supplementary table 11 Functional enrichment analysis (RSQ vs CRQ)
1	GO enrichment analysis of up-regulated genes
2	GO enrichment analysis of down-regulated genes
3	KEGG enrichment analysis of up-regulated genes
4	KEGG enrichment analysis of down-regulated genes

## Sheet: 1
GO enrichment analysis of up-regulated genes
Category	GOID	Description	GeneRatio	BgRatio	pvalue	padj	geneID	geneName	Count
BP	GO:0006869	lipid transport	2/27	19/5649	0.00357838	0.128877	105061982/105072082	LOC105061982/GLTPD2	2
BP	GO:0010876	lipid localization	2/27	21/5649	0.00436871	0.128877	105061982/105072082	LOC105061982/GLTPD2	2
BP	GO:0006955	immune response	3/27	111/5649	0.0153272	0.248484	105074083/105074073/105069474	LOC105074083/LTB/LOC105069474	3
BP	GO:0002376	immune system process	3/27	115/5649	0.0168464	0.248484	105074083/105074073/105069474	LOC105074083/LTB/LOC105069474	3
BP	GO:1901605	alpha-amino acid metabolic process	1/27	14/5649	0.0649473	0.423068	105070965	MTHFR	1
BP	GO:0006790	sulfur compound metabolic process	1/27	18/5649	0.0827448	0.423068	105070965	MTHFR	1
BP	GO:0045786	negative regulation of cell cycle	1/27	18/5649	0.0827448	0.423068	105070440	CDKN1C	1
BP	GO:0042157	lipoprotein metabolic process	1/27	22/5649	0.100216	0.423068	105061982	LOC105061982	1
BP	GO:0051726	regulation of cell cycle	1/27	27/5649	0.121604	0.423068	105070440	CDKN1C	1
BP	GO:0033036	macromolecule localization	2/27	141/5649	0.14505	0.423068	105061982/105072082	LOC105061982/GLTPD2	2
BP	GO:0022402	cell cycle process	1/27	33/5649	0.146625	0.423068	105070440	CDKN1C	1
BP	GO:0045454	cell redox homeostasis	1/27	35/5649	0.154811	0.423068	105070539	TXNRD2	1
BP	GO:0071702	organic substance transport	2/27	165/5649	0.185754	0.423068	105061982/105072082	LOC105061982/GLTPD2	2
BP	GO:0018193	peptidyl-amino acid modification	1/27	44/5649	0.190724	0.423068	105066036	ASPHD2	1
BP	GO:0033993	response to lipid	1/27	46/5649	0.198503	0.423068	105073248	NR1D1	1
BP	GO:0043401	steroid hormone mediated signaling pathway	1/27	46/5649	0.198503	0.423068	105073248	NR1D1	1
BP	GO:0048545	response to steroid hormone	1/27	46/5649	0.198503	0.423068	105073248	NR1D1	1
BP	GO:0071383	cellular response to steroid hormone stimulus	1/27	46/5649	0.198503	0.423068	105073248	NR1D1	1
BP	GO:0071396	cellular response to lipid	1/27	46/5649	0.198503	0.423068	105073248	NR1D1	1
BP	GO:0071407	cellular response to organic cyclic compound	1/27	46/5649	0.198503	0.423068	105073248	NR1D1	1
BP	GO:0009755	hormone-mediated signaling pathway	1/27	48/5649	0.206209	0.423068	105073248	NR1D1	1
BP	GO:0048523	negative regulation of cellular process	1/27	48/5649	0.206209	0.423068	105070440	CDKN1C	1
BP	GO:0032870	cellular response to hormone stimulus	1/27	49/5649	0.210036	0.423068	105073248	NR1D1	1
BP	GO:0009725	response to hormone	1/27	50/5649	0.213845	0.423068	105073248	NR1D1	1
BP	GO:0014070	response to organic cyclic compound	1/27	52/5649	0.221409	0.423068	105073248	NR1D1	1
BP	GO:0007049	cell cycle	1/27	54/5649	0.228904	0.423068	105070440	CDKN1C	1
BP	GO:0048519	negative regulation of biological process	1/27	54/5649	0.228904	0.423068	105070440	CDKN1C	1
BP	GO:0019725	cellular homeostasis	1/27	55/5649	0.232625	0.423068	105070539	TXNRD2	1
BP	GO:0071495	cellular response to endogenous stimulus	1/27	57/5649	0.240015	0.423068	105073248	NR1D1	1
BP	GO:0009719	response to endogenous stimulus	1/27	58/5649	0.243685	0.423068	105073248	NR1D1	1
BP	GO:0070887	cellular response to chemical stimulus	1/27	58/5649	0.243685	0.423068	105073248	NR1D1	1
BP	GO:0071310	cellular response to organic substance	1/27	58/5649	0.243685	0.423068	105073248	NR1D1	1
BP	GO:0055114	oxidation-reduction process	3/27	360/5649	0.245427	0.423068	105070965/105068058/105070539	MTHFR/CREG1/TXNRD2	3
BP	GO:0006520	cellular amino acid metabolic process	1/27	59/5649	0.247337	0.423068	105070965	MTHFR	1
BP	GO:0042592	homeostatic process	1/27	60/5649	0.250972	0.423068	105070539	TXNRD2	1
BP	GO:0010033	response to organic substance	1/27	67/5649	0.275951	0.444553	105073248	NR1D1	1
BP	GO:0007186	G-protein-coupled receptor signaling pathway	3/27	386/5649	0.279664	0.444553	105072595/105077892/105066607	ADRA2C/BAI1/P2RY12	3
BP	GO:0006468	protein phosphorylation	3/27	391/5649	0.286322	0.444553	105069530/105073493/105078802	DAPK2/SRC/DAPK1	3
BP	GO:0007166	cell surface receptor signaling pathway	1/27	77/5649	0.310247	0.460665	105070303	PELI3	1
BP	GO:0006508	proteolysis	3/27	411/5649	0.313119	0.460665	105067366/105078119/105083569	CPXM2/CFD/CAPN5	3
BP	GO:0042221	response to chemical	1/27	80/5649	0.320228	0.460665	105073248	NR1D1	1
BP	GO:0016310	phosphorylation	3/27	422/5649	0.327931	0.460665	105069530/105073493/105078802	DAPK2/SRC/DAPK1	3
BP	GO:0007156	homophilic cell adhesion via plasma membrane adhesion molecules	1/27	89/5649	0.349341	0.462167	105075320	CDHR1	1
BP	GO:0098742	cell-cell adhesion via plasma-membrane adhesion molecules	1/27	89/5649	0.349341	0.462167	105075320	CDHR1	1
BP	GO:0098609	cell-cell adhesion	1/27	90/5649	0.352501	0.462167	105075320	CDHR1	1
BP	GO:0065008	regulation of biological quality	1/27	98/5649	0.377251	0.483866	105070539	TXNRD2	1
BP	GO:0019752	carboxylic acid metabolic process	1/27	107/5649	0.404007	0.489954	105070965	MTHFR	1
BP	GO:0006082	organic acid metabolic process	1/27	108/5649	0.406911	0.489954	105070965	MTHFR	1
BP	GO:0043436	oxoacid metabolic process	1/27	108/5649	0.406911	0.489954	105070965	MTHFR	1
BP	GO:0005975	carbohydrate metabolic process	1/27	118/5649	0.435208	0.513545	105071121	FUCA1	1
BP	GO:0007155	cell adhesion	1/27	133/5649	0.475229	0.539202	105075320	CDHR1	1
BP	GO:0022610	biological adhesion	1/27	133/5649	0.475229	0.539202	105075320	CDHR1	1
BP	GO:0044281	small molecule metabolic process	1/27	238/5649	0.688061	0.765954	105070965	MTHFR	1
BP	GO:0006412	translation	1/27	291/5649	0.761015	0.7953	105071064	MRPL20	1
BP	GO:0043043	peptide biosynthetic process	1/27	293/5649	0.763418	0.7953	105071064	MRPL20	1
BP	GO:0043604	amide biosynthetic process	1/27	298/5649	0.769323	0.7953	105071064	MRPL20	1
BP	GO:0006518	peptide metabolic process	1/27	299/5649	0.770487	0.7953	105071064	MRPL20	1
BP	GO:0043603	cellular amide metabolic process	1/27	309/5649	0.78182	0.7953	105071064	MRPL20	1
BP	GO:1901566	organonitrogen compound biosynthetic process	1/27	449/5649	0.893703	0.893703	105071064	MRPL20	1
CC	GO:0005634	nucleus	3/13	452/3524	0.227269	0.846966	105070440/105073125/105073248	CDKN1C/MAFF/NR1D1	3
CC	GO:0005840	ribosome	1/13	231/3524	0.586429	0.846966	105071064	MRPL20	1
CC	GO:1990904	ribonucleoprotein complex	1/13	251/3524	0.617974	0.846966	105071064	MRPL20	1
CC	GO:0005576	extracellular region	1/13	298/3524	0.683568	0.846966	105061982	LOC105061982	1
CC	GO:0044444	cytoplasmic part	1/13	453/3524	0.833371	0.846966	105071064	MRPL20	1
CC	GO:0043228	non-membrane-bounded organelle	1/13	473/3524	0.846966	0.846966	105071064	MRPL20	1
CC	GO:0043232	intracellular non-membrane-bounded organelle	1/13	473/3524	0.846966	0.846966	105071064	MRPL20	1
MF	GO:0008289	lipid binding	3/39	105/9287	0.00955445	0.378226	105061982/105073481/105072082	LOC105061982/LBP/GLTPD2	3
MF	GO:0010181	FMN binding	1/39	10/9287	0.041229	0.378226	105068058	CREG1	1
MF	GO:0004198	calcium-dependent cysteine-type endopeptidase activity	1/39	15/9287	0.0612177	0.378226	105083569	CAPN5	1
MF	GO:0004197	cysteine-type endopeptidase activity	1/39	16/9287	0.0651664	0.378226	105083569	CAPN5	1
MF	GO:0005164	tumor necrosis factor receptor binding	1/39	16/9287	0.0651664	0.378226	105074073	LTB	1
MF	GO:0019843	rRNA binding	1/39	16/9287	0.0651664	0.378226	105071064	MRPL20	1
MF	GO:0032813	tumor necrosis factor receptor superfamily binding	1/39	16/9287	0.0651664	0.378226	105074073	LTB	1
MF	GO:0004181	metallocarboxypeptidase activity	1/39	19/9287	0.0769157	0.378226	105067366	CPXM2	1
MF	GO:0008235	metalloexopeptidase activity	1/39	19/9287	0.0769157	0.378226	105067366	CPXM2	1
MF	GO:0050662	coenzyme binding	2/39	114/9287	0.0825269	0.378226	105068058/105070539	CREG1/TXNRD2	2
MF	GO:0004180	carboxypeptidase activity	1/39	22/9287	0.0885211	0.378226	105067366	CPXM2	1
MF	GO:0043565	sequence-specific DNA binding	2/39	141/9287	0.117984	0.455981	105068774/105073248	CEBPE/NR1D1	2
MF	GO:0050660	flavin adenine dinucleotide binding	1/39	37/9287	0.144448	0.455981	105070539	TXNRD2	1
MF	GO:0008238	exopeptidase activity	1/39	42/9287	0.162337	0.455981	105067366	CPXM2	1
MF	GO:0004930	G-protein coupled receptor activity	3/39	336/9287	0.16615	0.455981	105072595/105077892/105066607	ADRA2C/BAI1/P2RY12	3
MF	GO:0004553	hydrolase activity, hydrolyzing O-glycosyl compounds	1/39	48/9287	0.183322	0.455981	105071121	FUCA1	1
MF	GO:0004888	transmembrane signaling receptor activity	3/39	380/9287	0.213056	0.455981	105072595/105077892/105066607	ADRA2C/BAI1/P2RY12	3
MF	GO:0038023	signaling receptor activity	3/39	383/9287	0.216363	0.455981	105072595/105077892/105066607	ADRA2C/BAI1/P2RY12	3
MF	GO:0060089	molecular transducer activity	3/39	383/9287	0.216363	0.455981	105072595/105077892/105066607	ADRA2C/BAI1/P2RY12	3
MF	GO:0016798	hydrolase activity, acting on glycosyl bonds	1/39	58/9287	0.217165	0.455981	105071121	FUCA1	1
MF	GO:0004672	protein kinase activity	3/39	395/9287	0.229706	0.455981	105069530/105073493/105078802	DAPK2/SRC/DAPK1	3
MF	GO:0070011	peptidase activity, acting on L-amino acid peptides	3/39	414/9287	0.251159	0.455981	105067366/105078119/105083569	CPXM2/CFD/CAPN5	3
MF	GO:0005126	cytokine receptor binding	1/39	70/9287	0.255975	0.455981	105074073	LTB	1
MF	GO:0004871	signal transducer activity	3/39	419/9287	0.256861	0.455981	105072595/105077892/105066607	ADRA2C/BAI1/P2RY12	3
MF	GO:0004857	enzyme inhibitor activity	1/39	71/9287	0.259123	0.455981	105070440	CDKN1C	1
MF	GO:0008233	peptidase activity	3/39	424/9287	0.262584	0.455981	105067366/105078119/105083569	CPXM2/CFD/CAPN5	3
MF	GO:0016491	oxidoreductase activity	3/39	435/9287	0.275238	0.455981	105070965/105068058/105070539	MTHFR/CREG1/TXNRD2	3
MF	GO:0048037	cofactor binding	2/39	248/9287	0.279685	0.455981	105068058/105070539	CREG1/TXNRD2	2
MF	GO:0008234	cysteine-type peptidase activity	1/39	81/9287	0.2899	0.455981	105083569	CAPN5	1
MF	GO:0016773	phosphotransferase activity, alcohol group as acceptor	3/39	452/9287	0.294935	0.455981	105069530/105073493/105078802	DAPK2/SRC/DAPK1	3
MF	GO:0016301	kinase activity	3/39	457/9287	0.300753	0.455981	105069530/105073493/105078802	DAPK2/SRC/DAPK1	3
MF	GO:0003700	DNA-binding transcription factor activity	2/39	268/9287	0.311003	0.456786	105068774/105073248	CEBPE/NR1D1	2
MF	GO:0004175	endopeptidase activity	2/39	283/9287	0.33435	0.476196	105078119/105083569	CFD/CAPN5	2
MF	GO:0140110	transcription regulator activity	2/39	296/9287	0.354424	0.489939	105068774/105073248	CEBPE/NR1D1	2
MF	GO:0030234	enzyme regulator activity	1/39	127/9287	0.416153	0.547377	105070440	CDKN1C	1
MF	GO:0004252	serine-type endopeptidase activity	1/39	133/9287	0.430914	0.547377	105078119	CFD	1
MF	GO:0008237	metallopeptidase activity	1/39	133/9287	0.430914	0.547377	105067366	CPXM2	1
MF	GO:0008236	serine-type peptidase activity	1/39	147/9287	0.463956	0.559127	105078119	CFD	1
MF	GO:0017171	serine hydrolase activity	1/39	147/9287	0.463956	0.559127	105078119	CFD	1
MF	GO:0046983	protein dimerization activity	1/39	200/9287	0.572936	0.663057	105070238	OLIG2	1
MF	GO:0003723	RNA binding	1/39	203/9287	0.578411	0.663057	105071064	MRPL20	1
MF	GO:0003735	structural constituent of ribosome	1/39	231/9287	0.626327	0.70089	105071064	MRPL20	1
MF	GO:0005102	signaling receptor binding	1/39	244/9287	0.646728	0.706889	105074073	LTB	1
MF	GO:0005509	calcium ion binding	1/39	302/9287	0.725277	0.774728	105075320	CDHR1	1
MF	GO:0005198	structural molecule activity	1/39	326/9287	0.752545	0.785992	105071064	MRPL20	1
MF	GO:0098772	molecular function regulator	1/39	363/9287	0.789493	0.806656	105070440	CDKN1C	1
MF	GO:0005215	transporter activity	1/39	497/9287	0.883464	0.883464	105072082	GLTPD2	1

## Sheet: 2
GO enrichment analysis of down-regulated genes
Category	GOID	Description	GeneRatio	BgRatio	pvalue	padj	geneID	geneName	Count
BP	GO:0035556	intracellular signal transduction	8/38	353/5649	0.00200356	0.226402	105069394/105082996/105083714/105083521/105076911/105065324/105083437/105074802	GUCY1A3/PLCB4/CDC42BPA/RAB38/RHOV/ARHGAP29/DGKH/RRAD	8
BP	GO:0007155	cell adhesion	4/38	133/5649	0.0116667	0.439445	105064344/105065469/105065210/105076312	THBS4/PCDH1/TNFAIP6/CLSTN3	4
BP	GO:0022610	biological adhesion	4/38	133/5649	0.0116667	0.439445	105064344/105065469/105065210/105076312	THBS4/PCDH1/TNFAIP6/CLSTN3	4
BP	GO:0005975	carbohydrate metabolic process	3/38	118/5649	0.0441316	0.498606	105076794/105063187/105062593	OTOG/LOC105063187/LOC105062593	3
BP	GO:0006575	cellular modified amino acid metabolic process	1/38	14/5649	0.0902663	0.498606	105069360	GGT5	1
BP	GO:0007276	gamete generation	1/38	14/5649	0.0902663	0.498606	105075970	TDRP	1
BP	GO:0030203	glycosaminoglycan metabolic process	1/38	14/5649	0.0902663	0.498606	105062540	PGLYRP1	1
BP	GO:0048609	multicellular organismal reproductive process	1/38	14/5649	0.0902663	0.498606	105075970	TDRP	1
BP	GO:0003333	amino acid transmembrane transport	1/38	15/5649	0.0964012	0.498606	105074479	LOC105074479	1
BP	GO:0005996	monosaccharide metabolic process	1/38	15/5649	0.0964012	0.498606	105076794	OTOG	1
BP	GO:0006605	protein targeting	1/38	15/5649	0.0964012	0.498606	105077325	AKAP12	1
BP	GO:0006865	amino acid transport	1/38	15/5649	0.0964012	0.498606	105074479	LOC105074479	1
BP	GO:0032504	multicellular organism reproduction	1/38	15/5649	0.0964012	0.498606	105075970	TDRP	1
BP	GO:0070838	divalent metal ion transport	1/38	15/5649	0.0964012	0.498606	105080943	NIPAL4	1
BP	GO:0072511	divalent inorganic cation transport	1/38	15/5649	0.0964012	0.498606	105080943	NIPAL4	1
BP	GO:0071702	organic substance transport	3/38	165/5649	0.0982494	0.498606	105062962/105077325/105074479	APOB/AKAP12/LOC105074479	3
BP	GO:0006022	aminoglycan metabolic process	1/38	16/5649	0.102496	0.498606	105062540	PGLYRP1	1
BP	GO:0019953	sexual reproduction	1/38	17/5649	0.10855	0.498606	105075970	TDRP	1
BP	GO:0044703	multi-organism reproductive process	1/38	17/5649	0.10855	0.498606	105075970	TDRP	1
BP	GO:1903825	organic acid transmembrane transport	1/38	17/5649	0.10855	0.498606	105074479	LOC105074479	1
BP	GO:1905039	carboxylic acid transmembrane transport	1/38	17/5649	0.10855	0.498606	105074479	LOC105074479	1
BP	GO:0006790	sulfur compound metabolic process	1/38	18/5649	0.114565	0.498606	105069360	GGT5	1
BP	GO:0098656	anion transmembrane transport	1/38	18/5649	0.114565	0.498606	105074479	LOC105074479	1
BP	GO:0007156	homophilic cell adhesion via plasma membrane adhesion molecules	2/38	89/5649	0.11994	0.498606	105065469/105076312	PCDH1/CLSTN3	2
BP	GO:0098742	cell-cell adhesion via plasma-membrane adhesion molecules	2/38	89/5649	0.11994	0.498606	105065469/105076312	PCDH1/CLSTN3	2
BP	GO:0006869	lipid transport	1/38	19/5649	0.12054	0.498606	105062962	APOB	1
BP	GO:0098609	cell-cell adhesion	2/38	90/5649	0.122165	0.498606	105065469/105076312	PCDH1/CLSTN3	2
BP	GO:0009190	cyclic nucleotide biosynthetic process	1/38	20/5649	0.126476	0.498606	105069394	GUCY1A3	1
BP	GO:0009187	cyclic nucleotide metabolic process	1/38	21/5649	0.132373	0.498606	105069394	GUCY1A3	1
BP	GO:0010876	lipid localization	1/38	21/5649	0.132373	0.498606	105062962	APOB	1
BP	GO:0015711	organic anion transport	1/38	24/5649	0.149832	0.502287	105074479	LOC105074479	1
BP	GO:0015849	organic acid transport	1/38	24/5649	0.149832	0.502287	105074479	LOC105074479	1
BP	GO:0046942	carboxylic acid transport	1/38	24/5649	0.149832	0.502287	105074479	LOC105074479	1
BP	GO:0000003	reproduction	1/38	25/5649	0.155576	0.502287	105075970	TDRP	1
BP	GO:0022414	reproductive process	1/38	25/5649	0.155576	0.502287	105075970	TDRP	1
BP	GO:0007264	small GTPase mediated signal transduction	3/38	214/5649	0.172913	0.542754	105083521/105076911/105074802	RAB38/RHOV/RRAD	3
BP	GO:0051704	multi-organism process	1/38	29/5649	0.178174	0.544152	105075970	TDRP	1
BP	GO:0071705	nitrogen compound transport	2/38	138/5649	0.23742	0.554428	105077325/105074479	AKAP12/LOC105074479	2
BP	GO:0033036	macromolecule localization	2/38	141/5649	0.24494	0.554428	105062962/105077325	APOB/AKAP12	2
BP	GO:0033993	response to lipid	1/38	46/5649	0.26782	0.554428	105069915	NR6A1	1
BP	GO:0043401	steroid hormone mediated signaling pathway	1/38	46/5649	0.26782	0.554428	105069915	NR6A1	1
BP	GO:0048545	response to steroid hormone	1/38	46/5649	0.26782	0.554428	105069915	NR6A1	1
BP	GO:0071383	cellular response to steroid hormone stimulus	1/38	46/5649	0.26782	0.554428	105069915	NR6A1	1
BP	GO:0071396	cellular response to lipid	1/38	46/5649	0.26782	0.554428	105069915	NR6A1	1
BP	GO:0071407	cellular response to organic cyclic compound	1/38	46/5649	0.26782	0.554428	105069915	NR6A1	1
BP	GO:0009152	purine ribonucleotide biosynthetic process	1/38	48/5649	0.277718	0.554428	105069394	GUCY1A3	1
BP	GO:0009260	ribonucleotide biosynthetic process	1/38	48/5649	0.277718	0.554428	105069394	GUCY1A3	1
BP	GO:0009755	hormone-mediated signaling pathway	1/38	48/5649	0.277718	0.554428	105069915	NR6A1	1
BP	GO:0046390	ribose phosphate biosynthetic process	1/38	48/5649	0.277718	0.554428	105069394	GUCY1A3	1
BP	GO:0032870	cellular response to hormone stimulus	1/38	49/5649	0.282619	0.554428	105069915	NR6A1	1
BP	GO:0009725	response to hormone	1/38	50/5649	0.287486	0.554428	105069915	NR6A1	1
BP	GO:0006164	purine nucleotide biosynthetic process	1/38	51/5649	0.292322	0.554428	105069394	GUCY1A3	1
BP	GO:1901135	carbohydrate derivative metabolic process	2/38	161/5649	0.295237	0.554428	105069394/105062540	GUCY1A3/PGLYRP1	2
BP	GO:0014070	response to organic cyclic compound	1/38	52/5649	0.297126	0.554428	105069915	NR6A1	1
BP	GO:0072522	purine-containing compound biosynthetic process	1/38	52/5649	0.297126	0.554428	105069394	GUCY1A3	1
BP	GO:0007018	microtubule-based movement	1/38	53/5649	0.301898	0.554428	105080300	DNAH1	1
BP	GO:0006820	anion transport	1/38	57/5649	0.320673	0.554428	105074479	LOC105074479	1
BP	GO:0009057	macromolecule catabolic process	1/38	57/5649	0.320673	0.554428	105062540	PGLYRP1	1
BP	GO:0071495	cellular response to endogenous stimulus	1/38	57/5649	0.320673	0.554428	105069915	NR6A1	1
BP	GO:0009150	purine ribonucleotide metabolic process	1/38	58/5649	0.325289	0.554428	105069394	GUCY1A3	1
BP	GO:0009259	ribonucleotide metabolic process	1/38	58/5649	0.325289	0.554428	105069394	GUCY1A3	1
BP	GO:0009719	response to endogenous stimulus	1/38	58/5649	0.325289	0.554428	105069915	NR6A1	1
BP	GO:0070887	cellular response to chemical stimulus	1/38	58/5649	0.325289	0.554428	105069915	NR6A1	1
BP	GO:0071310	cellular response to organic substance	1/38	58/5649	0.325289	0.554428	105069915	NR6A1	1
BP	GO:0019693	ribose phosphate metabolic process	1/38	60/5649	0.33443	0.554428	105069394	GUCY1A3	1
BP	GO:0051186	cofactor metabolic process	1/38	60/5649	0.33443	0.554428	105069360	GGT5	1
BP	GO:0006163	purine nucleotide metabolic process	1/38	61/5649	0.338956	0.554428	105069394	GUCY1A3	1
BP	GO:0006928	movement of cell or subcellular component	1/38	62/5649	0.343451	0.554428	105080300	DNAH1	1
BP	GO:0072521	purine-containing compound metabolic process	1/38	62/5649	0.343451	0.554428	105069394	GUCY1A3	1
BP	GO:1901565	organonitrogen compound catabolic process	1/38	62/5649	0.343451	0.554428	105062540	PGLYRP1	1
BP	GO:0034220	ion transmembrane transport	1/38	64/5649	0.352352	0.560786	105074479	LOC105074479	1
BP	GO:0010033	response to organic substance	1/38	67/5649	0.365485	0.573608	105069915	NR6A1	1
BP	GO:0007017	microtubule-based process	1/38	76/5649	0.403345	0.607675	105080300	DNAH1	1
BP	GO:0009165	nucleotide biosynthetic process	1/38	78/5649	0.411454	0.607675	105069394	GUCY1A3	1
BP	GO:1901293	nucleoside phosphate biosynthetic process	1/38	78/5649	0.411454	0.607675	105069394	GUCY1A3	1
BP	GO:0006470	protein dephosphorylation	1/38	79/5649	0.415469	0.607675	105068750	PTPN4	1
BP	GO:0030001	metal ion transport	1/38	79/5649	0.415469	0.607675	105080943	NIPAL4	1
BP	GO:0042221	response to chemical	1/38	80/5649	0.419457	0.607675	105069915	NR6A1	1
BP	GO:0016311	dephosphorylation	1/38	82/5649	0.427353	0.611277	105068750	PTPN4	1
BP	GO:0006886	intracellular protein transport	1/38	96/5649	0.479773	0.619297	105077325	AKAP12	1
BP	GO:0044281	small molecule metabolic process	2/38	238/5649	0.480189	0.619297	105069394/105076794	GUCY1A3/OTOG	2
BP	GO:0009117	nucleotide metabolic process	1/38	97/5649	0.483333	0.619297	105069394	GUCY1A3	1
BP	GO:0006753	nucleoside phosphate metabolic process	1/38	99/5649	0.490382	0.619297	105069394	GUCY1A3	1
BP	GO:0006468	protein phosphorylation	3/38	391/5649	0.495247	0.619297	105083714/105081637/105067101	CDC42BPA/MYLK/PLK4	3
BP	GO:0090407	organophosphate biosynthetic process	1/38	103/5649	0.5042	0.619297	105069394	GUCY1A3	1
BP	GO:0034613	cellular protein localization	1/38	104/5649	0.507597	0.619297	105077325	AKAP12	1
BP	GO:0070727	cellular macromolecule localization	1/38	104/5649	0.507597	0.619297	105077325	AKAP12	1
BP	GO:1901575	organic substance catabolic process	1/38	104/5649	0.507597	0.619297	105062540	PGLYRP1	1
BP	GO:0006955	immune response	1/38	111/5649	0.53075	0.619297	105082141	CXCL14	1
BP	GO:0046907	intracellular transport	1/38	111/5649	0.53075	0.619297	105077325	AKAP12	1
BP	GO:0015031	protein transport	1/38	112/5649	0.53397	0.619297	105077325	AKAP12	1
BP	GO:0015833	peptide transport	1/38	112/5649	0.53397	0.619297	105077325	AKAP12	1
BP	GO:0051649	establishment of localization in cell	1/38	112/5649	0.53397	0.619297	105077325	AKAP12	1
BP	GO:0032501	multicellular organismal process	1/38	113/5649	0.537168	0.619297	105075970	TDRP	1
BP	GO:0055086	nucleobase-containing small molecule metabolic process	1/38	113/5649	0.537168	0.619297	105069394	GUCY1A3	1
BP	GO:0042886	amide transport	1/38	114/5649	0.540345	0.619297	105077325	AKAP12	1
BP	GO:0002376	immune system process	1/38	115/5649	0.543501	0.619297	105082141	CXCL14	1
BP	GO:0009056	catabolic process	1/38	115/5649	0.543501	0.619297	105062540	PGLYRP1	1
BP	GO:0045184	establishment of protein localization	1/38	115/5649	0.543501	0.619297	105077325	AKAP12	1
BP	GO:0016310	phosphorylation	3/38	422/5649	0.548051	0.619297	105083714/105081637/105067101	CDC42BPA/MYLK/PLK4	3
BP	GO:0008104	protein localization	1/38	119/5649	0.555914	0.621963	105077325	AKAP12	1
BP	GO:1901137	carbohydrate derivative biosynthetic process	1/38	121/5649	0.561997	0.622604	105069394	GUCY1A3	1
BP	GO:0051641	cellular localization	1/38	131/5649	0.591214	0.648614	105077325	AKAP12	1
BP	GO:0006629	lipid metabolic process	1/38	134/5649	0.599603	0.651492	105082996	PLCB4	1
BP	GO:0006812	cation transport	1/38	144/5649	0.626373	0.673217	105080943	NIPAL4	1
BP	GO:0019637	organophosphate metabolic process	1/38	146/5649	0.631514	0.673217	105069394	GUCY1A3	1
BP	GO:0006811	ion transport	2/38	337/5649	0.671571	0.709229	105074479/105080943	LOC105074479/NIPAL4	2
BP	GO:0055085	transmembrane transport	2/38	353/5649	0.696754	0.729011	105074479/105080762	LOC105074479/SLC18A2	2
BP	GO:0006518	peptide metabolic process	1/38	299/5649	0.874255	0.906338	105069360	GGT5	1
BP	GO:0043603	cellular amide metabolic process	1/38	309/5649	0.882914	0.906993	105069360	GGT5	1
BP	GO:0007186	G-protein-coupled receptor signaling pathway	1/38	386/5649	0.932708	0.949513	105083437	DGKH	1
BP	GO:0006508	proteolysis	1/38	411/5649	0.943881	0.952309	105074461	PITRM1	1
BP	GO:1901566	organonitrogen compound biosynthetic process	1/38	449/5649	0.957487	0.957487	105069394	GUCY1A3	1
CC	GO:0030286	dynein complex	1/22	15/3524	0.0898308	0.494243	105080300	DNAH1	1
CC	GO:0005576	extracellular region	4/22	298/3524	0.1093	0.494243	105082141/105077943/105070360/105064344	CXCL14/PROS1/GAL/THBS4	4
CC	GO:0005875	microtubule associated complex	1/22	21/3524	0.123561	0.494243	105080300	DNAH1	1
CC	GO:0015630	microtubule cytoskeleton	1/22	36/3524	0.202744	0.608233	105080300	DNAH1	1
CC	GO:1902494	catalytic complex	1/22	113/3524	0.512852	0.958456	105080300	DNAH1	1
CC	GO:0044430	cytoskeletal part	1/22	160/3524	0.641341	0.958456	105080300	DNAH1	1
CC	GO:0005856	cytoskeleton	1/22	175/3524	0.675025	0.958456	105080300	DNAH1	1
CC	GO:0044446	intracellular organelle part	1/22	405/3524	0.932417	0.958456	105080300	DNAH1	1
CC	GO:0044422	organelle part	1/22	408/3524	0.933838	0.958456	105080300	DNAH1	1
CC	GO:0005634	nucleus	1/22	452/3524	0.951664	0.958456	105069915	NR6A1	1
CC	GO:0043228	non-membrane-bounded organelle	1/22	473/3524	0.958456	0.958456	105080300	DNAH1	1
CC	GO:0043232	intracellular non-membrane-bounded organelle	1/22	473/3524	0.958456	0.958456	105080300	DNAH1	1
MF	GO:0030246	carbohydrate binding	2/84	36/9287	0.0417609	0.416411	105062890/105063187	LGALS4/LOC105063187	2
MF	GO:0004842	ubiquitin-protein transferase activity	2/84	37/9287	0.0438933	0.416411	105080477/105063971	NEDD4/HECW2	2
MF	GO:0019787	ubiquitin-like protein transferase activity	2/84	37/9287	0.0438933	0.416411	105080477/105063971	NEDD4/HECW2	2
MF	GO:0016746	transferase activity, transferring acyl groups	3/84	87/9287	0.0439764	0.416411	105077375/105077058/105070820	LOC105077375/EPB42/CPT1B	3
MF	GO:0042578	phosphoric ester hydrolase activity	4/84	153/9287	0.0496274	0.416411	105064358/105082996/105068750/105081725	PDE8B/PLCB4/PTPN4/NT5C3A	4
MF	GO:0008081	phosphoric diester hydrolase activity	2/84	42/9287	0.055135	0.416411	105064358/105082996	PDE8B/PLCB4	2
MF	GO:0001883	purine nucleoside binding	5/84	228/9287	0.0552978	0.416411	105083521/105065289/105076911/105077818/105074802	RAB38/LOC105065289/RHOV/ARL15/RRAD	5
MF	GO:0005525	GTP binding	5/84	228/9287	0.0552978	0.416411	105083521/105065289/105076911/105077818/105074802	RAB38/LOC105065289/RHOV/ARL15/RRAD	5
MF	GO:0032549	ribonucleoside binding	5/84	228/9287	0.0552978	0.416411	105083521/105065289/105076911/105077818/105074802	RAB38/LOC105065289/RHOV/ARL15/RRAD	5
MF	GO:0032550	purine ribonucleoside binding	5/84	228/9287	0.0552978	0.416411	105083521/105065289/105076911/105077818/105074802	RAB38/LOC105065289/RHOV/ARL15/RRAD	5
MF	GO:0032561	guanyl ribonucleotide binding	5/84	228/9287	0.0552978	0.416411	105083521/105065289/105076911/105077818/105074802	RAB38/LOC105065289/RHOV/ARL15/RRAD	5
MF	GO:0001882	nucleoside binding	5/84	229/9287	0.0561454	0.416411	105083521/105065289/105076911/105077818/105074802	RAB38/LOC105065289/RHOV/ARL15/RRAD	5
MF	GO:0004553	hydrolase activity, hydrolyzing O-glycosyl compounds	2/84	48/9287	0.0697902	0.429867	105076794/105063187	OTOG/LOC105063187	2
MF	GO:0019001	guanyl nucleotide binding	5/84	245/9287	0.0707304	0.429867	105083521/105065289/105076911/105077818/105074802	RAB38/LOC105065289/RHOV/ARL15/RRAD	5
MF	GO:0003950	NAD+ ADP-ribosyltransferase activity	1/84	11/9287	0.0951632	0.429867	105064713	PARP2	1
MF	GO:0016811	hydrolase activity, acting on carbon-nitrogen (but not peptide) bonds, in linear amides	1/84	11/9287	0.0951632	0.429867	105062540	PGLYRP1	1
MF	GO:0016798	hydrolase activity, acting on glycosyl bonds	2/84	58/9287	0.0966064	0.429867	105076794/105063187	OTOG/LOC105063187	2
MF	GO:0004435	phosphatidylinositol phospholipase C activity	1/84	12/9287	0.103357	0.429867	105082996	PLCB4	1
MF	GO:0004629	phospholipase C activity	1/84	12/9287	0.103357	0.429867	105082996	PLCB4	1
MF	GO:0005540	hyaluronic acid binding	1/84	13/9287	0.111478	0.429867	105065210	TNFAIP6	1
MF	GO:0015171	amino acid transmembrane transporter activity	1/84	15/9287	0.127501	0.429867	105074479	LOC105074479	1
MF	GO:0005509	calcium ion binding	5/84	302/9287	0.137728	0.429867	105073021/105077943/105064344/105065469/105076312	FBLN1/PROS1/THBS4/PCDH1/CLSTN3	5
MF	GO:0004114	3',5'-cyclic-nucleotide phosphodiesterase activity	1/84	18/9287	0.151003	0.429867	105064358	PDE8B	1
MF	GO:0004112	cyclic-nucleotide phosphodiesterase activity	1/84	19/9287	0.158697	0.429867	105064358	PDE8B	1
MF	GO:0005539	glycosaminoglycan binding	1/84	19/9287	0.158697	0.429867	105065210	TNFAIP6	1
MF	GO:0030545	receptor regulator activity	3/84	154/9287	0.162869	0.429867	105068401/105082141/105070360	INHBB/CXCL14/GAL	3
MF	GO:0048018	receptor ligand activity	3/84	154/9287	0.162869	0.429867	105068401/105082141/105070360	INHBB/CXCL14/GAL	3
MF	GO:0004620	phospholipase activity	1/84	20/9287	0.166322	0.429867	105082996	PLCB4	1
MF	GO:0016849	phosphorus-oxygen lyase activity	1/84	20/9287	0.166322	0.429867	105069394	GUCY1A3	1
MF	GO:0031406	carboxylic acid binding	1/84	20/9287	0.166322	0.429867	105065210	TNFAIP6	1
MF	GO:0043177	organic acid binding	1/84	20/9287	0.166322	0.429867	105065210	TNFAIP6	1
MF	GO:0005342	organic acid transmembrane transporter activity	1/84	21/9287	0.173879	0.429867	105074479	LOC105074479	1
MF	GO:0008514	organic anion transmembrane transporter activity	1/84	21/9287	0.173879	0.429867	105074479	LOC105074479	1
MF	GO:0016298	lipase activity	1/84	21/9287	0.173879	0.429867	105082996	PLCB4	1
MF	GO:0016763	transferase activity, transferring pentosyl groups	1/84	21/9287	0.173879	0.429867	105064713	PARP2	1
MF	GO:0046943	carboxylic acid transmembrane transporter activity	1/84	21/9287	0.173879	0.429867	105074479	LOC105074479	1
MF	GO:0016788	hydrolase activity, acting on ester bonds	4/84	251/9287	0.191894	0.461584	105064358/105082996/105068750/105081725	PDE8B/PLCB4/PTPN4/NT5C3A	4
MF	GO:0000287	magnesium ion binding	1/84	25/9287	0.203435	0.476467	105081725	NT5C3A	1
MF	GO:0008009	chemokine activity	1/84	27/9287	0.217819	0.484647	105082141	CXCL14	1
MF	GO:0042379	chemokine receptor binding	1/84	27/9287	0.217819	0.484647	105082141	CXCL14	1
MF	GO:0001664	G-protein coupled receptor binding	1/84	29/9287	0.231946	0.503493	105082141	CXCL14	1
MF	GO:0016791	phosphatase activity	2/84	105/9287	0.245534	0.520299	105068750/105081725	PTPN4/NT5C3A	2
MF	GO:0008146	sulfotransferase activity	1/84	39/9287	0.298887	0.589737	105068751	WSCD1	1
MF	GO:0016782	transferase activity, transferring sulfur-containing groups	1/84	40/9287	0.305255	0.589737	105068751	WSCD1	1
MF	GO:0004725	protein tyrosine phosphatase activity	1/84	41/9287	0.311566	0.589737	105068750	PTPN4	1
MF	GO:0016810	hydrolase activity, acting on carbon-nitrogen (but not peptide) bonds	1/84	42/9287	0.317821	0.589737	105062540	PGLYRP1	1
MF	GO:0005125	cytokine activity	1/84	43/9287	0.324019	0.589737	105082141	CXCL14	1
MF	GO:0005179	hormone activity	1/84	44/9287	0.330162	0.589737	105070360	GAL	1
MF	GO:0004866	endopeptidase inhibitor activity	1/84	46/9287	0.342282	0.589737	105079373	TIMP1	1
MF	GO:0061135	endopeptidase regulator activity	1/84	46/9287	0.342282	0.589737	105079373	TIMP1	1
MF	GO:0016757	transferase activity, transferring glycosyl groups	2/84	136/9287	0.349186	0.589737	105062593/105064713	LOC105062593/PARP2	2
MF	GO:0003777	microtubule motor activity	1/84	50/9287	0.365876	0.589737	105080300	DNAH1	1
MF	GO:0008509	anion transmembrane transporter activity	1/84	50/9287	0.365876	0.589737	105074479	LOC105074479	1
MF	GO:0005102	signaling receptor binding	3/84	244/9287	0.380101	0.589737	105068401/105082141/105070360	INHBB/CXCL14/GAL	3
MF	GO:0004674	protein serine/threonine kinase activity	1/84	53/9287	0.383021	0.589737	105083714	CDC42BPA	1
MF	GO:0017111	nucleoside-triphosphatase activity	3/84	249/9287	0.392424	0.589737	105063926/105065289/105080300	ABCA8/LOC105065289/DNAH1	3
MF	GO:0016779	nucleotidyltransferase activity	1/84	56/9287	0.399708	0.589737	105082455	LOC105082455	1
MF	GO:0030414	peptidase inhibitor activity	1/84	56/9287	0.399708	0.589737	105079373	TIMP1	1
MF	GO:0061134	peptidase regulator activity	1/84	56/9287	0.399708	0.589737	105079373	TIMP1	1
MF	GO:0016462	pyrophosphatase activity	3/84	253/9287	0.402241	0.589737	105063926/105065289/105080300	ABCA8/LOC105065289/DNAH1	3
MF	GO:0016829	lyase activity	1/84	59/9287	0.415948	0.589737	105069394	GUCY1A3	1
MF	GO:0016818	hydrolase activity, acting on acid anhydrides, in phosphorus-containing anhydrides	3/84	259/9287	0.416886	0.589737	105063926/105065289/105080300	ABCA8/LOC105065289/DNAH1	3
MF	GO:0098772	molecular function regulator	4/84	363/9287	0.417454	0.589737	105068401/105082141/105070360/105079373	INHBB/CXCL14/GAL/TIMP1	4
MF	GO:0016817	hydrolase activity, acting on acid anhydrides	3/84	267/9287	0.436239	0.606645	105063926/105065289/105080300	ABCA8/LOC105065289/DNAH1	3
MF	GO:0008083	growth factor activity	1/84	67/9287	0.457165	0.61485	105068401	INHBB	1
MF	GO:0003924	GTPase activity	1/84	68/9287	0.46211	0.61485	105065289	LOC105065289	1
MF	GO:0005215	transporter activity	5/84	497/9287	0.469976	0.61485	105062962/105070050/105074479/105080943/105075991	APOB/SLCO4C1/LOC105074479/NIPAL4/LOC105075991	5
MF	GO:0005126	cytokine receptor binding	1/84	70/9287	0.471868	0.61485	105082141	CXCL14	1
MF	GO:0004857	enzyme inhibitor activity	1/84	71/9287	0.476681	0.61485	105079373	TIMP1	1
MF	GO:0016758	transferase activity, transferring hexosyl groups	1/84	79/9287	0.513658	0.645858	105062593	LOC105062593	1
MF	GO:0016887	ATPase activity	1/84	80/9287	0.518095	0.645858	105063926	ABCA8	1
MF	GO:0004721	phosphoprotein phosphatase activity	1/84	81/9287	0.522492	0.645858	105068750	PTPN4	1
MF	GO:0003774	motor activity	1/84	87/9287	0.548051	0.668172	105080300	DNAH1	1
MF	GO:0046873	metal ion transmembrane transporter activity	1/84	93/9287	0.572258	0.688257	105080943	NIPAL4	1
MF	GO:0016773	phosphotransferase activity, alcohol group as acceptor	4/84	452/9287	0.589707	0.691808	105083714/105081637/105067101/105083437	CDC42BPA/MYLK/PLK4/DGKH	4
MF	GO:0020037	heme binding	1/84	99/9287	0.595183	0.691808	105069394	GUCY1A3	1
MF	GO:0016301	kinase activity	4/84	457/9287	0.59853	0.691808	105083714/105081637/105067101/105083437	CDC42BPA/MYLK/PLK4/DGKH	4
MF	GO:0046906	tetrapyrrole binding	1/84	103/9287	0.609788	0.695784	105069394	GUCY1A3	1
MF	GO:0030234	enzyme regulator activity	1/84	127/9287	0.687098	0.774072	105079373	TIMP1	1
MF	GO:0004672	protein kinase activity	3/84	395/9287	0.699782	0.778508	105083714/105081637/105067101	CDC42BPA/MYLK/PLK4	3
MF	GO:0043565	sequence-specific DNA binding	1/84	141/9287	0.724986	0.79659	105069915	NR6A1	1
MF	GO:0022890	inorganic cation transmembrane transporter activity	1/84	155/9287	0.758335	0.82307	105080943	NIPAL4	1
MF	GO:0008324	cation transmembrane transporter activity	1/84	169/9287	0.787681	0.844622	105080943	NIPAL4	1
MF	GO:0015318	inorganic molecular entity transmembrane transporter activity	2/84	326/9287	0.799748	0.847352	105074479/105080943	LOC105074479/NIPAL4	2
MF	GO:0015075	ion transmembrane transporter activity	2/84	350/9287	0.831079	0.870188	105074479/105080943	LOC105074479/NIPAL4	2
MF	GO:0022857	transmembrane transporter activity	2/84	414/9287	0.894345	0.91877	105074479/105080943	LOC105074479/NIPAL4	2
MF	GO:0048037	cofactor binding	1/84	248/9287	0.898123	0.91877	105069394	GUCY1A3	1
MF	GO:0003700	DNA-binding transcription factor activity	1/84	268/9287	0.915493	0.925896	105069915	NR6A1	1
MF	GO:0140110	transcription regulator activity	1/84	296/9287	0.934997	0.934997	105069915	NR6A1	1

## Sheet: 3
KEGG enrichment analysis of up-regulated genes
KEGGID	Description	GeneRatio	BgRatio	pvalue	padj	geneID	geneName	keggID	Count
cfr04921	Oxytocin signaling pathway	1/30	171/9014	0.000302493	0.0281319	105073493	SRC	cfr:102520048	1
cfr04611	Platelet activation	3/30	135/9014	0.00992662	0.453229	105078192/105066607/105073493	TBXA2R/P2RY12/SRC	cfr:102510284/cfr:102521426/cfr:102520048	3
cfr04530	Tight junction	3/30	183/9014	0.022353	0.453229	105077655/105069474/105073493	MLLT4/LOC105069474/SRC	cfr:102514304/cfr:102517723/cfr:102520048	3
cfr04520	Adherens junction	2/30	82/9014	0.0301633	0.453229	105077655/105073493	MLLT4/SRC	cfr:102514304/cfr:102520048	2
cfr04912	GnRH signaling pathway	1/30	98/9014	0.030355	0.453229	105073493	SRC	cfr:102520048	1
cfr04012	ErbB signaling pathway	2/30	88/9014	0.0343448	0.453229	105070440/105073493	CDKN1C/SRC	cfr:102518884/cfr:102520048	2
cfr04640	Hematopoietic cell lineage	2/30	96/9014	0.0402503	0.453229	105065756/105069474	IL9R/LOC105069474	cfr:102517268/cfr:102517723	2
cfr05215	Prostate cancer	2/30	106/9014	0.0481315	0.453229	105070440/105070345	CDKN1C/LOC105070345	cfr:102518884/cfr:102521850	2
cfr01522	Endocrine resistance	2/30	107/9014	0.0489487	0.453229	105070440/105073493	CDKN1C/SRC	cfr:102518884/cfr:102520048	2
cfr04064	NF-kappa B signaling pathway	2/30	110/9014	0.0514307	0.453229	105073481/105074073	LBP/LTB	cfr:102522496/cfr:102510198	2
cfr00450	Selenocompound metabolism	1/30	18/9014	0.0582952	0.453229	105070539	TXNRD2	cfr:102522497	1
cfr04060	Cytokine-cytokine receptor interaction	3/30	268/9014	0.0584812	0.453229	105075455/105065756/105074073	IL24/IL9R/LTB	cfr:102508042/cfr:102517268/cfr:102510198	3
cfr00511	Other glycan degradation	1/30	22/9014	0.0707963	0.470289	105071121	FUCA1	cfr:102520578	1
cfr00670	One carbon pool by folate	1/30	22/9014	0.0707963	0.470289	105070965	MTHFR	cfr:102505417	1
cfr05418	Fluid shear stress and atherosclerosis	2/30	147/9014	0.0854178	0.494724	105070345/105073493	LOC105070345/SRC	cfr:102521850/cfr:102520048	2
cfr04140	Autophagy - animal	2/30	153/9014	0.0914455	0.494724	105069530/105078802	DAPK2/DAPK1	cfr:102506911/cfr:102512779	2
cfr04710	Circadian rhythm	1/30	31/9014	0.0983398	0.494724	105073248	NR1D1	cfr:102515562	1
cfr04630	JAK-STAT signaling pathway	2/30	161/9014	0.0996741	0.494724	105075455/105065756	IL24/IL9R	cfr:102508042/cfr:102517268	2
cfr04934	Cushing syndrome	2/30	164/9014	0.102813	0.494724	105070440/105076251	CDKN1C/NR4A1	cfr:102518884/cfr:102509959	2
cfr01523	Antifolate resistance	1/30	34/9014	0.107344	0.494724	105070965	MTHFR	cfr:102505417	1
cfr05225	Hepatocellular carcinoma	2/30	181/9014	0.121105	0.494724	105070539/105070345	TXNRD2/LOC105070345	cfr:102522497/cfr:102521850	2
cfr05152	Tuberculosis	2/30	186/9014	0.126635	0.494724	105073481/105073493	LBP/SRC	cfr:102522496/cfr:102520048	2
cfr05310	Asthma	1/30	41/9014	0.128018	0.494724	105064663	LOC105064663	cfr:102506002	1
cfr05203	Viral carcinogenesis	2/30	225/9014	0.171624	0.494724	105070440/105073493	CDKN1C/SRC	cfr:102518884/cfr:102520048	2
cfr00982	Drug metabolism - cytochrome P450	1/30	57/9014	0.173549	0.494724	105070345	LOC105070345	cfr:102521850	1
cfr00980	Metabolism of xenobiotics by cytochrome P450	1/30	58/9014	0.176317	0.494724	105070345	LOC105070345	cfr:102521850	1
cfr04370	VEGF signaling pathway	1/30	58/9014	0.176317	0.494724	105073493	SRC	cfr:102520048	1
cfr04015	Rap1 signaling pathway	2/30	229/9014	0.176391	0.494724	105077655/105073493	MLLT4/SRC	cfr:102514304/cfr:102520048	2
cfr04672	Intestinal immune network for IgA production	1/30	59/9014	0.179076	0.494724	105075423	PIGR	cfr:102517867	1
cfr00480	Glutathione metabolism	1/30	67/9014	0.20083	0.494724	105070345	LOC105070345	cfr:102521850	1
cfr05221	Acute myeloid leukemia	1/30	69/9014	0.206181	0.494724	105068774	CEBPE	cfr:102516145	1
cfr04927	Cortisol synthesis and secretion	1/30	71/9014	0.211497	0.494724	105076251	NR4A1	cfr:102509959	1
cfr00983	Drug metabolism - other enzymes	1/30	72/9014	0.214142	0.494724	105070345	LOC105070345	cfr:102521850	1
cfr05204	Chemical carcinogenesis	1/30	73/9014	0.216778	0.494724	105070345	LOC105070345	cfr:102521850	1
cfr04917	Prolactin signaling pathway	1/30	74/9014	0.219406	0.494724	105073493	SRC	cfr:102520048	1
cfr04610	Complement and coagulation cascades	1/30	75/9014	0.222026	0.494724	105078119	CFD	cfr:102507253	1
cfr01524	Platinum drug resistance	1/30	78/9014	0.229833	0.494724	105070345	LOC105070345	cfr:102521850	1
cfr04115	p53 signaling pathway	1/30	81/9014	0.237565	0.494724	105077892	BAI1	cfr:102514681	1
cfr04061	Viral protein interaction with cytokine and cytokine receptor	1/30	82/9014	0.240125	0.494724	105075455	IL24	cfr:102508042	1
cfr04137	Mitophagy - animal	1/30	82/9014	0.240125	0.494724	105073493	SRC	cfr:102520048	1
cfr05220	Chronic myeloid leukemia	1/30	82/9014	0.240125	0.494724	105070440	CDKN1C	cfr:102518884	1
cfr05100	Bacterial invasion of epithelial cells	1/30	83/9014	0.242677	0.494724	105073493	SRC	cfr:102520048	1
cfr01521	EGFR tyrosine kinase inhibitor resistance	1/30	92/9014	0.265277	0.494724	105073493	SRC	cfr:102520048	1
cfr05150	Staphylococcus aureus infection	1/30	94/9014	0.27021	0.494724	105078119	CFD	cfr:102507253	1
cfr03008	Ribosome biogenesis in eukaryotes	1/30	95/9014	0.272665	0.494724	105069181	RPP25	cfr:102519716	1
cfr04540	Gap junction	1/30	95/9014	0.272665	0.494724	105073493	SRC	cfr:102520048	1
cfr04970	Salivary secretion	1/30	96/9014	0.275111	0.494724	novel.67	-	cfr:102518571	1
cfr04727	GABAergic synapse	1/30	97/9014	0.27755	0.494724	105073493	SRC	cfr:102520048	1
cfr05202	Transcriptional misregulation in cancer	3/30	206/9014	0.27998	0.494724	105068774/105070440/105078077	CEBPE/CDKN1C/TLX2	cfr:102516145/cfr:102518884/cfr:102506301	3
cfr05222	Small cell lung cancer	1/30	100/9014	0.284818	0.494724	105070440	CDKN1C	cfr:102518884	1
cfr04620	Toll-like receptor signaling pathway	1/30	101/9014	0.287225	0.494724	105073481	LBP	cfr:102522496	1
cfr05323	Rheumatoid arthritis	1/30	103/9014	0.292015	0.494724	105074073	LTB	cfr:102510198	1
cfr04080	Neuroactive ligand-receptor interaction	2/30	323/9014	0.292298	0.494724	105072595/105078192	ADRA2C/TBXA2R	cfr:102520676/cfr:102510284	2
cfr04933	AGE-RAGE signaling pathway in diabetic complications	1/30	105/9014	0.296775	0.494724	105070440	CDKN1C	cfr:102518884	1
cfr05146	Amoebiasis	1/30	107/9014	0.301503	0.494724	105069474	LOC105069474	cfr:102517723	1
cfr04750	Inflammatory mediator regulation of TRP channels	1/30	108/9014	0.303855	0.494724	105073493	SRC	cfr:102520048	1
cfr04925	Aldosterone synthesis and secretion	1/30	108/9014	0.303855	0.494724	105076251	NR4A1	cfr:102509959	1
cfr04625	C-type lectin receptor signaling pathway	1/30	110/9014	0.308538	0.494724	105073493	SRC	cfr:102520048	1
cfr04670	Leukocyte transendothelial migration	1/30	122/9014	0.335999	0.529625	105077655	MLLT4	cfr:102514304	1
cfr04151	PI3K-Akt signaling pathway	2/30	369/9014	0.349303	0.533826	105070440/105076251	CDKN1C/NR4A1	cfr:102518884/cfr:102509959	2
cfr04068	FoxO signaling pathway	1/30	136/9014	0.366705	0.533826	105070440	CDKN1C	cfr:102518884	1
cfr04919	Thyroid hormone signaling pathway	1/30	138/9014	0.370978	0.533826	105073493	SRC	cfr:102520048	1
cfr04926	Relaxin signaling pathway	1/30	138/9014	0.370978	0.533826	105073493	SRC	cfr:102520048	1
cfr01200	Carbon metabolism	1/30	139/9014	0.373104	0.533826	105070965	MTHFR	cfr:102505417	1
cfr04142	Lysosome	1/30	139/9014	0.373104	0.533826	105071121	FUCA1	cfr:102520578	1
cfr04110	Cell cycle	1/30	142/9014	0.379441	0.534667	105070440	CDKN1C	cfr:102518884	1
cfr04066	HIF-1 signaling pathway	1/30	145/9014	0.385715	0.535396	105070440	CDKN1C	cfr:102518884	1
cfr05135	Yersinia infection	1/30	149/9014	0.393986	0.536544	105073493	SRC	cfr:102520048	1
cfr04915	Estrogen signaling pathway	1/30	151/9014	0.398081	0.536544	105073493	SRC	cfr:102520048	1
cfr04261	Adrenergic signaling in cardiomyocytes	1/30	155/9014	0.406191	0.537565	105067825	SCN4B	cfr:102505928	1
cfr05206	MicroRNAs in cancer	1/30	159/9014	0.414195	0.537565	105070440	CDKN1C	cfr:102518884	1
cfr05226	Gastric cancer	1/30	160/9014	0.416179	0.537565	105070440	CDKN1C	cfr:102518884	1
cfr05162	Measles	1/30	163/9014	0.422095	0.537737	105070440	CDKN1C	cfr:102518884	1
cfr05219	Bladder cancer	3/30	40/9014	0.437586	0.544973	105069530/105073493/105078802	DAPK2/SRC/DAPK1	cfr:102506911/cfr:102520048/cfr:102512779	3
cfr05161	Hepatitis B	1/30	172/9014	0.439494	0.544973	105073493	SRC	cfr:102520048	1
cfr04062	Chemokine signaling pathway	1/30	182/9014	0.458233	0.552331	105073493	SRC	cfr:102520048	1
cfr04022	cGMP-PKG signaling pathway	1/30	187/9014	0.467374	0.552331	105072595	ADRA2C	cfr:102520676	1
cfr04141	Protein processing in endoplasmic reticulum	1/30	188/9014	0.469184	0.552331	105083893	BAG2	cfr:102518256	1
cfr04360	Axon guidance	1/30	188/9014	0.469184	0.552331	105073493	SRC	cfr:102520048	1
cfr05167	Kaposi sarcoma-associated herpesvirus infection	1/30	195/9014	0.48169	0.559965	105073493	SRC	cfr:102520048	1
cfr04510	Focal adhesion	1/30	215/9014	0.515873	0.577362	105073493	SRC	cfr:102520048	1
cfr05205	Proteoglycans in cancer	1/30	222/9014	0.527313	0.577362	105073493	SRC	cfr:102520048	1
cfr03013	RNA transport	1/30	226/9014	0.533733	0.577362	105069181	RPP25	cfr:102519716	1
cfr04024	cAMP signaling pathway	1/30	230/9014	0.540068	0.577362	105077655	MLLT4	cfr:102514304	1
cfr04020	Calcium signaling pathway	1/30	231/9014	0.541639	0.577362	105078192	TBXA2R	cfr:102510284	1
cfr04810	Regulation of actin cytoskeleton	1/30	232/9014	0.543205	0.577362	105073493	SRC	cfr:102520048	1
cfr05163	Human cytomegalovirus infection	1/30	232/9014	0.543205	0.577362	105073493	SRC	cfr:102520048	1
cfr05169	Epstein-Barr virus infection	1/30	234/9014	0.546321	0.577362	105070440	CDKN1C	cfr:102518884	1
cfr04014	Ras signaling pathway	1/30	242/9014	0.558579	0.583684	105077655	MLLT4	cfr:102514304	1
cfr04144	Endocytosis	1/30	278/9014	0.609893	0.630223	105073493	SRC	cfr:102520048	1
cfr04010	MAPK signaling pathway	1/30	319/9014	0.661319	0.675854	105076251	NR4A1	cfr:102509959	1
cfr05165	Human papillomavirus infection	1/30	345/9014	0.690467	0.697972	105070440	CDKN1C	cfr:102518884	1
cfr05168	Herpes simplex virus 1 infection	1/30	412/9014	0.75484	0.75484	105073493	SRC	cfr:102520048	1

## Sheet: 4
KEGG enrichment analysis of down-regulated genes
KEGGID	Description	GeneRatio	BgRatio	pvalue	padj	geneID	geneName	keggID	Count
cfr04610	Complement and coagulation cascades	4/59	75/9014	0.00142357	0.0855174	105077943/105075417/105075452/105067242	PROS1/C4BPB/CD55/SERPINE1	cfr:102511834/cfr:102513227/cfr:102510522/cfr:102505188	4
cfr00430	Taurine and hypotaurine metabolism	2/59	10/9014	0.00183252	0.0855174	105069360/105069332	GGT5/GGT1	cfr:102519279/cfr:102519525	2
cfr00920	Sulfur metabolism	2/59	10/9014	0.00183252	0.0855174	105081864/105071714	PAPSS2/SELENBP1	cfr:102516117/cfr:102518767	2
cfr00561	Glycerolipid metabolism	3/59	64/9014	0.00836384	0.197246	105073960/105077375/105083437	LIPG/LOC105077375/DGKH	cfr:102512975/cfr:102509567/cfr:102508008	3
cfr04730	Long-term depression	3/59	73/9014	0.0119793	0.197246	105069323/105069394/105082996	GNAZ/GUCY1A3/PLCB4	cfr:102510081/cfr:102508002/cfr:102513431	3
cfr00590	Arachidonic acid metabolism	3/59	74/9014	0.0124282	0.197246	105069360/105074728/105069332	GGT5/LOC105074728/GGT1	cfr:102519279/cfr:102511678/cfr:102519525	3
cfr04728	Dopaminergic synapse	4/59	142/9014	0.0137576	0.197246	105082939/105081248/105082996/105080762	GNG11/SLC6A3/PLCB4/SLC18A2	cfr:106730907/cfr:102510470/cfr:102513431/cfr:102523925	4
cfr04270	Vascular smooth muscle contraction	4/59	145/9014	0.0147567	0.197246	105069394/105082996/105063061/105081637	GUCY1A3/PLCB4/CALD1/MYLK	cfr:102508002/cfr:102513431/cfr:102514526/cfr:102518144	4
cfr00230	Purine metabolism	4/59	147/9014	0.0154477	0.197246	105064358/105069394/105081864/105081725	PDE8B/GUCY1A3/PAPSS2/NT5C3A	cfr:102521580/cfr:102508002/cfr:102516117/cfr:102523519	4
cfr04151	PI3K-Akt signaling pathway	5/59	369/9014	0.0174491	0.197246	105082939/105081644/105064344/105067006/105078601	GNG11/ITGB5/THBS4/KITLG/ITGB8	cfr:106730907/cfr:102524464/cfr:102524625/cfr:102506677/cfr:102518839	5
cfr05412	Arrhythmogenic right ventricular cardiomyopathy (ARVC)	3/59	84/9014	0.0174491	0.197246	105081644/105078601/105062378	ITGB5/ITGB8/CACNA2D1	cfr:102524464/cfr:102518839/cfr:102520107	3
cfr05410	Hypertrophic cardiomyopathy (HCM)	3/59	89/9014	0.020326	0.197246	105081644/105078601/105062378	ITGB5/ITGB8/CACNA2D1	cfr:102524464/cfr:102518839/cfr:102520107	3
cfr04072	Phospholipase D signaling pathway	4/59	162/9014	0.0212852	0.197246	105082996/105077375/105067006/105083437	PLCB4/LOC105077375/KITLG/DGKH	cfr:102513431/cfr:102509567/cfr:102506677/cfr:102508008	4
cfr04371	Apelin signaling pathway	4/59	165/9014	0.0225949	0.197246	105082939/105082996/105081637/105067242	GNG11/PLCB4/MYLK/SERPINE1	cfr:106730907/cfr:102513431/cfr:102518144/cfr:102505188	4
cfr04512	ECM-receptor interaction	3/59	93/9014	0.022805	0.197246	105081644/105064344/105078601	ITGB5/THBS4/ITGB8	cfr:102524464/cfr:102524625/cfr:102518839	3
cfr04514	Cell adhesion molecules (CAMs)	4/59	167/9014	0.023495	0.197246	105081578/105074161/105072712/105078601	TIGIT/ESAM/PTPRF/ITGB8	cfr:102521268/cfr:102508804/cfr:102518729/cfr:102518839	4
cfr05414	Dilated cardiomyopathy (DCM)	3/59	95/9014	0.0241037	0.197246	105081644/105078601/105062378	ITGB5/ITGB8/CACNA2D1	cfr:102524464/cfr:102518839/cfr:102520107	3
cfr04310	Wnt signaling pathway	4/59	171/9014	0.0253602	0.197246	105069394/105082996/105081637/105062378	GUCY1A3/PLCB4/MYLK/CACNA2D1	cfr:102508002/cfr:102513431/cfr:102518144/cfr:102520107	4
cfr04650	Natural killer cell mediated cytotoxicity	3/59	106/9014	0.0319515	0.235432	105062207/105062210/105062208	KLRD1/LOC105062210/LOC105062208	cfr:102512731/cfr:102521616/cfr:102512489	3
cfr04713	Circadian entrainment	3/59	115/9014	0.0392526	0.271309	105082939/105069394/105082996	GNG11/GUCY1A3/PLCB4	cfr:106730907/cfr:102508002/cfr:102513431	3
cfr04973	Carbohydrate digestion and absorption	2/59	49/9014	0.0406964	0.271309	105082996/105063187	PLCB4/LOC105063187	cfr:102513431/cfr:102514818	2
cfr04726	Serotonergic synapse	3/59	128/9014	0.0511654	0.287739	105082939/105082996/105080762	GNG11/PLCB4/SLC18A2	cfr:106730907/cfr:102513431/cfr:102523925	3
cfr04510	Focal adhesion	4/59	215/9014	0.0517655	0.287739	105081644/105081637/105064344/105078601	ITGB5/MYLK/THBS4/ITGB8	cfr:102524464/cfr:102518144/cfr:102524625/cfr:102518839	4
cfr05332	Graft-versus-host disease	2/59	56/9014	0.0517751	0.287739	105062207/105062210	KLRD1/LOC105062210	cfr:102512731/cfr:102521616	2
cfr05030	Cocaine addiction	2/59	57/9014	0.0534372	0.287739	105081248/105080762	SLC6A3/SLC18A2	cfr:102510470/cfr:102523925	2
cfr05144	Malaria	2/59	57/9014	0.0534372	0.287739	105064344/105062208	THBS4/LOC105062208	cfr:102524625/cfr:102512489	2
cfr04611	Platelet activation	3/59	135/9014	0.058229	0.301928	105069394/105082996/105081637	GUCY1A3/PLCB4/MYLK	cfr:102508002/cfr:102513431/cfr:102518144	3
cfr00480	Glutathione metabolism	2/59	67/9014	0.0710489	0.355244	105069360/105069332	GGT5/GGT1	cfr:102519279/cfr:102519525	2
cfr04924	Renin secretion	2/59	71/9014	0.0785566	0.366597	105069394/105082996	GUCY1A3/PLCB4	cfr:102508002/cfr:102513431	2
cfr04927	Cortisol synthesis and secretion	2/59	71/9014	0.0785566	0.366597	105064358/105082996	PDE8B/PLCB4	cfr:102521580/cfr:102513431	2
cfr05031	Amphetamine addiction	2/59	74/9014	0.0843444	0.38091	105081248/105080762	SLC6A3/SLC18A2	cfr:102510470/cfr:102523925	2
cfr04721	Synaptic vesicle cycle	2/59	78/9014	0.0922572	0.386552	105081248/105080762	SLC6A3/SLC18A2	cfr:102510470/cfr:102523925	2
cfr04971	Gastric acid secretion	3/59	84/9014	0.0928904	0.386552	105082996/105081637/105066579	PLCB4/MYLK/CA2	cfr:102513431/cfr:102518144/cfr:102512347	3
cfr00603	Glycosphingolipid biosynthesis - globo and isoglobo series	1/59	15/9014	0.0938769	0.386552	105062593	LOC105062593	cfr:102522586	1
cfr00450	Selenocompound metabolism	1/59	18/9014	0.111585	0.416131	105081864	PAPSS2	cfr:102516117	1
cfr04062	Chemokine signaling pathway	3/59	182/9014	0.116239	0.416131	105082141/105082939/105082996	CXCL14/GNG11/PLCB4	cfr:102516100/cfr:106730907/cfr:102513431	3
cfr04022	cGMP-PKG signaling pathway	3/59	187/9014	0.123367	0.416131	105069394/105082996/105081637	GUCY1A3/PLCB4/MYLK	cfr:102508002/cfr:102513431/cfr:102518144	3
cfr05032	Morphine addiction	2/59	94/9014	0.125842	0.416131	105082939/105064358	GNG11/PDE8B	cfr:106730907/cfr:102521580	2
cfr04540	Gap junction	2/59	95/9014	0.128029	0.416131	105069394/105082996	GUCY1A3/PLCB4	cfr:102508002/cfr:102513431	2
cfr05034	Alcoholism	3/59	191/9014	0.129183	0.416131	105082939/105081248/105080762	GNG11/SLC6A3/SLC18A2	cfr:106730907/cfr:102510470/cfr:102523925	3
cfr04640	Hematopoietic cell lineage	2/59	96/9014	0.130226	0.416131	105075452/105067006	CD55/KITLG	cfr:102510522/cfr:102506677	2
cfr04970	Salivary secretion	2/59	96/9014	0.130226	0.416131	105069394/105082996	GUCY1A3/PLCB4	cfr:102508002/cfr:102513431	2
cfr04612	Antigen processing and presentation	2/59	97/9014	0.132432	0.416131	105062207/105062210	KLRD1/LOC105062210	cfr:102512731/cfr:102521616	2
cfr00564	Glycerophospholipid metabolism	2/59	101/9014	0.141342	0.416131	105077375/105083437	LOC105077375/DGKH	cfr:102509567/cfr:102508008	2
cfr04070	Phosphatidylinositol signaling system	2/59	101/9014	0.141342	0.416131	105082996/105083437	PLCB4/DGKH	cfr:102513431/cfr:102508008	2
cfr00910	Nitrogen metabolism	1/59	24/9014	0.145986	0.416131	105066579	CA2	cfr:102512347	1
cfr04916	Melanogenesis	2/59	105/9014	0.150378	0.416131	105082996/105067006	PLCB4/KITLG	cfr:102513431/cfr:102506677	2
cfr04933	AGE-RAGE signaling pathway in diabetic complications	2/59	105/9014	0.150378	0.416131	105082996/105067242	PLCB4/SERPINE1	cfr:102513431/cfr:102505188	2
cfr04972	Pancreatic secretion	2/59	105/9014	0.150378	0.416131	105082996/105066579	PLCB4/CA2	cfr:102513431/cfr:102512347	2
cfr04964	Proximal tubule bicarbonate reclamation	1/59	25/9014	0.151591	0.416131	105066579	CA2	cfr:102512347	1
cfr04966	Collecting duct acid secretion	1/59	25/9014	0.151591	0.416131	105066579	CA2	cfr:102512347	1
cfr04750	Inflammatory mediator regulation of TRP channels	2/59	108/9014	0.157231	0.423314	105082996/105072355	PLCB4/IL1RAP	cfr:102513431/cfr:102517398	2
cfr04724	Glutamatergic synapse	2/59	118/9014	0.180478	0.447876	105082939/105082996	GNG11/PLCB4	cfr:106730907/cfr:102513431	2
cfr00790	Folate biosynthesis	1/59	31/9014	0.184468	0.447876	105074728	LOC105074728	cfr:102511678	1
cfr04725	Cholinergic synapse	2/59	120/9014	0.185191	0.447876	105082939/105082996	GNG11/PLCB4	cfr:106730907/cfr:102513431	2
cfr05142	Chagas disease (American trypanosomiasis)	2/59	120/9014	0.185191	0.447876	105082996/105067242	PLCB4/SERPINE1	cfr:102513431/cfr:102505188	2
cfr04015	Rap1 signaling pathway	3/59	229/9014	0.18879	0.447876	105082996/105067006/novel.1565	PLCB4/KITLG/-	cfr:102513431/cfr:102506677/cfr:102509993	3
cfr00052	Galactose metabolism	1/59	32/9014	0.189824	0.447876	105063187	LOC105063187	cfr:102514818	1
cfr00601	Glycosphingolipid biosynthesis - lacto and neolacto series	1/59	32/9014	0.189824	0.447876	105062593	LOC105062593	cfr:102522586	1
cfr04810	Regulation of actin cytoskeleton	3/59	232/9014	0.193779	0.447876	105081644/105081637/105078601	ITGB5/MYLK/ITGB8	cfr:102524464/cfr:102518144/cfr:102518839	3
cfr00500	Starch and sucrose metabolism	1/59	33/9014	0.195146	0.447876	105063187	LOC105063187	cfr:102514818	1
cfr05143	African trypanosomiasis	1/59	36/9014	0.210906	0.476239	105082996	PLCB4	cfr:102513431	1
cfr03410	Base excision repair	1/59	38/9014	0.221244	0.491653	105064713	PARP2	cfr:102519911	1
cfr04926	Relaxin signaling pathway	2/59	138/9014	0.228292	0.499388	105082939/105082996	GNG11/PLCB4	cfr:106730907/cfr:102513431	2
cfr04066	HIF-1 signaling pathway	2/59	145/9014	0.245273	0.52828	105067242/105079373	SERPINE1/TIMP1	cfr:102505188/cfr:102504455	2
cfr04060	Cytokine-cytokine receptor interaction	3/59	268/9014	0.255874	0.542763	105068401/105082141/105072355	INHBB/CXCL14/IL1RAP	cfr:102510183/cfr:102516100/cfr:102517398	3
cfr00565	Ether lipid metabolism	1/59	47/9014	0.26614	0.548987	105067741	ENPP6	cfr:102523087	1
cfr04261	Adrenergic signaling in cardiomyocytes	2/59	155/9014	0.26962	0.548987	105082996/105062378	PLCB4/CACNA2D1	cfr:102513431/cfr:102520107	2
cfr04144	Endocytosis	3/59	278/9014	0.273658	0.548987	105080477/105062866/105062568	NEDD4/AMPH/EHD2	cfr:102505098/cfr:102519243/cfr:102524321	3
cfr04723	Retrograde endocannabinoid signaling	2/59	157/9014	0.274494	0.548987	105082939/105082996	GNG11/PLCB4	cfr:106730907/cfr:102513431	2
cfr04934	Cushing syndrome	2/59	164/9014	0.29154	0.566226	105064358/105082996	PDE8B/PLCB4	cfr:102521580/cfr:102513431	2
cfr04145	Phagosome	2/59	165/9014	0.293973	0.566226	105081644/105064344	ITGB5/THBS4	cfr:102524464/cfr:102524625	2
cfr02010	ABC transporters	1/59	54/9014	0.299291	0.566226	105063926	ABCA8	cfr:102512555	1
cfr04979	Cholesterol metabolism	1/59	54/9014	0.299291	0.566226	105073960	LIPG	cfr:102512975	1
cfr04961	Endocrine and other factor-regulated calcium reabsorption	1/59	57/9014	0.313043	0.584348	105082996	PLCB4	cfr:102513431	1
cfr00140	Steroid hormone biosynthesis	1/59	59/9014	0.322064	0.593276	105074728	LOC105074728	cfr:102511678	1
cfr04913	Ovarian steroidogenesis	1/59	62/9014	0.335377	0.604065	105074728	LOC105074728	cfr:102511678	1
cfr00240	Pyrimidine metabolism	1/59	63/9014	0.339758	0.604065	105081725	NT5C3A	cfr:102523519	1
cfr04621	NOD-like receptor signaling pathway	2/59	186/9014	0.344712	0.604065	105082455/105082996	LOC105082455/PLCB4	cfr:102524147/cfr:102513431	2
cfr04010	MAPK signaling pathway	3/59	319/9014	0.347571	0.604065	105072355/105067006/105062378	IL1RAP/KITLG/CACNA2D1	cfr:102517398/cfr:102506677/cfr:102520107	3
cfr04360	Axon guidance	2/59	188/9014	0.349495	0.604065	105072470/105082049	NRP1/SEMA6A	cfr:102507538/cfr:102510280	2
cfr04929	GnRH secretion	1/59	67/9014	0.356997	0.609507	105082996	PLCB4	cfr:102513431	1
cfr04720	Long-term potentiation	1/59	71/9014	0.373793	0.630495	105082996	PLCB4	cfr:102513431	1
cfr00562	Inositol phosphate metabolism	1/59	75/9014	0.390159	0.641975	105082996	PLCB4	cfr:102513431	1
cfr05133	Pertussis	1/59	76/9014	0.394184	0.641975	105075417	C4BPB	cfr:102513227	1
cfr05165	Human papillomavirus infection	3/59	345/9014	0.394356	0.641975	105081644/105064344/105078601	ITGB5/THBS4/ITGB8	cfr:102524464/cfr:102524625/cfr:102518839	3
cfr05416	Viral myocarditis	1/59	80/9014	0.410025	0.642757	105075452	CD55	cfr:102510522	1
cfr04115	p53 signaling pathway	1/59	81/9014	0.413921	0.642757	105067242	SERPINE1	cfr:102505188	1
cfr04976	Bile secretion	1/59	81/9014	0.413921	0.642757	105066579	CA2	cfr:102512347	1
cfr04061	Viral protein interaction with cytokine and cytokine receptor	1/59	82/9014	0.417792	0.642757	105082141	CXCL14	cfr:102516100	1
cfr04520	Adherens junction	1/59	82/9014	0.417792	0.642757	105072712	PTPRF	cfr:102518729	1
cfr05205	Proteoglycans in cancer	2/59	222/9014	0.428749	0.644428	105081644/105081331	ITGB5/TIMP3	cfr:102524464/cfr:102521263	2
cfr04918	Thyroid hormone synthesis	1/59	86/9014	0.433026	0.644428	105082996	PLCB4	cfr:102513431	1
cfr04260	Cardiac muscle contraction	1/59	89/9014	0.444193	0.644428	105062378	CACNA2D1	cfr:102520107	1
cfr04020	Calcium signaling pathway	2/59	231/9014	0.44893	0.644428	105082996/105081637	PLCB4/MYLK	cfr:102513431/cfr:102518144	2
cfr05163	Human cytomegalovirus infection	2/59	232/9014	0.451149	0.644428	105082939/105082996	GNG11/PLCB4	cfr:106730907/cfr:102513431	2
cfr05169	Epstein-Barr virus infection	2/59	234/9014	0.455572	0.644428	105082455/105080477	LOC105082455/NEDD4	cfr:102524147/cfr:102505098	2
cfr04911	Insulin secretion	1/59	95/9014	0.465883	0.644428	105082996	PLCB4	cfr:102513431	1
cfr04727	GABAergic synapse	1/59	97/9014	0.472927	0.644428	105082939	GNG11	cfr:106730907	1
cfr04014	Ras signaling pathway	2/59	242/9014	0.473064	0.644428	105082939/105067006	GNG11/KITLG	cfr:106730907/cfr:102506677	2
cfr04350	TGF-beta signaling pathway	1/59	98/9014	0.476414	0.644428	105068401	INHBB	cfr:102510183	1
cfr04912	GnRH signaling pathway	1/59	98/9014	0.476414	0.644428	105082996	PLCB4	cfr:102513431	1
cfr04974	Protein digestion and absorption	1/59	98/9014	0.476414	0.644428	105066406	LOC105066406	cfr:102509412	1
cfr05231	Choline metabolism in cancer	1/59	99/9014	0.479879	0.644428	105083437	DGKH	cfr:102508008	1
cfr04666	Fc gamma R-mediated phagocytosis	1/59	100/9014	0.483321	0.644428	105062866	AMPH	cfr:102519243	1
cfr05146	Amoebiasis	1/59	107/9014	0.506797	0.667374	105082996	PLCB4	cfr:102513431	1
cfr04925	Aldosterone synthesis and secretion	1/59	108/9014	0.510064	0.667374	105082996	PLCB4	cfr:102513431	1
cfr04931	Insulin resistance	1/59	112/9014	0.522921	0.673558	105072712	PTPRF	cfr:102518729	1
cfr04922	Glucagon signaling pathway	1/59	114/9014	0.529224	0.673558	105082996	PLCB4	cfr:102513431	1
cfr04928	Parathyroid hormone synthesis, secretion and action	1/59	114/9014	0.529224	0.673558	105082996	PLCB4	cfr:102513431	1
cfr04659	Th17 cell differentiation	1/59	120/9014	0.547647	0.690726	105072355	IL1RAP	cfr:102517398	1
cfr04670	Leukocyte transendothelial migration	1/59	122/9014	0.553629	0.692036	105074161	ESAM	cfr:102508804	1
cfr04935	Growth hormone synthesis, secretion and action	1/59	126/9014	0.56536	0.700447	105082996	PLCB4	cfr:102513431	1
cfr04071	Sphingolipid signaling pathway	1/59	131/9014	0.579599	0.711789	105082996	PLCB4	cfr:102513431	1
cfr04068	FoxO signaling pathway	1/59	136/9014	0.593379	0.722375	105067101	PLK4	cfr:102523992	1
cfr04919	Thyroid hormone signaling pathway	1/59	138/9014	0.598766	0.722649	105082996	PLCB4	cfr:102513431	1
cfr04110	Cell cycle	1/59	142/9014	0.60933	0.727998	105062358	DBF4	cfr:102518947	1
cfr05012	Parkinson disease	2/59	320/9014	0.624986	0.727998	105081248/105080762	SLC6A3/SLC18A2	cfr:102510470/cfr:102523925	2
cfr04910	Insulin signaling pathway	1/59	149/9014	0.627164	0.727998	105072712	PTPRF	cfr:102518729	1
cfr04550	Signaling pathways regulating pluripotency of stem cells	1/59	150/9014	0.629645	0.727998	105068401	INHBB	cfr:102510183	1
cfr04915	Estrogen signaling pathway	1/59	151/9014	0.63211	0.727998	105082996	PLCB4	cfr:102513431	1
cfr04210	Apoptosis	1/59	153/9014	0.636992	0.727998	105064713	PARP2	cfr:102519911	1
cfr05206	MicroRNAs in cancer	1/59	159/9014	0.651259	0.727998	105081331	TIMP3	cfr:102521263	1
cfr05017	Spinocerebellar ataxia	1/59	161/9014	0.655891	0.727998	105082996	PLCB4	cfr:102513431	1
cfr04921	Oxytocin signaling pathway	1/59	163/9014	0.660463	0.727998	105082996	PLCB4	cfr:102513431	1
cfr05162	Measles	1/59	163/9014	0.660463	0.727998	105082455	LOC105082455	cfr:102524147	1
cfr05160	Hepatitis C	1/59	166/9014	0.667208	0.727998	105082455	LOC105082455	cfr:102524147	1
cfr04120	Ubiquitin mediated proteolysis	1/59	170/9014	0.675998	0.727998	105080477	NEDD4	cfr:102505098	1
cfr04150	mTOR signaling pathway	1/59	170/9014	0.675998	0.727998	105065159	GRB10	cfr:102512663	1
cfr04390	Hippo signaling pathway	1/59	170/9014	0.675998	0.727998	105067242	SERPINE1	cfr:102505188	1
cfr04218	Cellular senescence	1/59	176/9014	0.688756	0.736075	105067242	SERPINE1	cfr:102505188	1
cfr05016	Huntington disease	2/59	365/9014	0.696432	0.73864	105082996/105080300	PLCB4/DNAH1	cfr:102513431/cfr:102514536	2
cfr04530	Tight junction	1/59	183/9014	0.703017	0.740018	105080477	NEDD4	cfr:102505098	1
cfr05164	Influenza A	1/59	191/9014	0.71853	0.750703	105082455	LOC105082455	cfr:102524147	1
cfr05167	Kaposi sarcoma-associated herpesvirus infection	1/59	195/9014	0.725985	0.752873	105082939	GNG11	cfr:106730907	1
cfr05170	Human immunodeficiency virus 1 infection	1/59	239/9014	0.796207	0.819625	105082939	GNG11	cfr:106730907	1
cfr05166	Human T-cell leukemia virus 1 infection	1/59	267/9014	0.831335	0.849539	105072470	NRP1	cfr:102507538	1
cfr04080	Neuroactive ligand-receptor interaction	1/59	323/9014	0.884681	0.897502	105070360	GAL	cfr:102522169	1
cfr05168	Herpes simplex virus 1 infection	1/59	412/9014	0.9373	0.944043	105082455	LOC105082455	cfr:102524147	1
cfr05010	Alzheimer disease	1/59	441/9014	0.948662	0.948662	105082996	PLCB4	cfr:102513431	1
