# Supplementary material for: Transcriptome analysis of the Bactrian camel (Camelus bactrianus) reveals candidate genes affecting milk production traits
Source: BMC Genomics. 2023 Nov 2;24:660. doi: 10.1186/s12864-023-09703-9 (PMC10621195; doi:10.1186/s12864-023-09703-9)
Supplement: Supplementary file 17 — Additional file 17: Supplementary Table 12. RSQ vs CRQ 46 candidate genes. [file 12864_2023_9703_MOESM17_ESM.xlsx]

## Sheet: Sheet1
Supplementary table 12 RSQ vs CRQ 46 candidate genes
Gene_id	Genesymbol	Comparison Methods
105066811	LOC105066811	Specific DEGs
105068751	WSCD1	Specific DEGs
105073481	LBP	Specific DEGs /Alashan Bactrian camel milk trait
105075343	LOC105075343	Specific DEGs
novel.454	-	Specific DEGs
105069915	NR6A1	Specific DEGs
novel.76	-	Specific DEGs
105078077	TLX2	Specific DEGs
105068088	LOC105068088	Specific DEGs
105078601	ITGB8	Specific DEGs
105074802	RRAD	Specific DEGs
105078730	LTF	Animal QTL database
105080375	PARM1	Animal QTL database
105065159	GRB10	Animal QTL database
105062378	CACNA2D1	Animal QTL database
105074385	NLRP9	Animal QTL database
105074461	PITRM1	Animal QTL database
105069051	MFGE8	Animal QTL database
105069530	DAPK2	Animal QTL database
105062244	EMP1	Animal QTL database
105083714	CDC42BPA	Animal QTL database
105083893	BAG2	Animal QTL database
105076251	NR4A1	Animal QTL database
105073493	SRC	Animal QTL database
105080760	HSPA12A	Animal QTL database
105062540	PGLYRP1	Animal QTL database
105081347	GRIP1	Alashan Bactrian camel milk trait
105062378	CACNA2D1	Alashan Bactrian camel milk trait
105076976	LOC105076976	Alashan Bactrian camel milk trait
105069332	GGT1	Alashan Bactrian camel milk trait
105062207	KLRD1	Alashan Bactrian camel milk trait
105062568	EHD2	Alashan Bactrian camel milk trait
105068751	WSCD1	Alashan Bactrian camel milk trait
105074728	LOC105074728	Alashan Bactrian camel milk trait
105062155	LOC105062155	Alashan Bactrian camel milk trait
105069360	GGT5	Alashan Bactrian camel milk trait
105080024	LOC105080024	Alashan Bactrian camel milk trait
105083534	CCDC83	Alashan Bactrian camel milk trait
105070820	CPT1B	Alashan Bactrian camel milk trait
105080037	LOC105080037	Alashan Bactrian camel milk trait
105077107	LOC105077107	Alashan Bactrian camel milk trait
105067831	DSCAML1	Alashan Bactrian camel milk trait
105077986	S100B	Alashan Bactrian camel milk trait
105075320	CDHR1	Alashan Bactrian camel milk trait
105065324	ARHGAP29	Alashan Bactrian camel milk trait
105078077	TLX2	Alashan Bactrian camel milk trait
