# Supplementary material for: Transcriptome analysis of the Bactrian camel (Camelus bactrianus) reveals candidate genes affecting milk production traits
Source: BMC Genomics. 2023 Nov 2;24:660. doi: 10.1186/s12864-023-09703-9 (PMC10621195; doi:10.1186/s12864-023-09703-9)
Supplement: Supplementary file 18 — Additional file 18: Supplementary Table 13. Functional enrichment analysis of 46 candidate genes (RSQ vs CRQ). [file 12864_2023_9703_MOESM18_ESM.xlsx]

## Sheet: Index
Supplementary table 13 Functional enrichment analysis of 46 candidate genes (RSQ vs CRQ)
1	GO enrichment analysis of 65 candidate genes (RSQ vs CRQ)
2	KEGG enrichment analysis of 65 candidate genes (RSQ vs CRQ)

## Sheet: GO
GO enrichment analysis of 65 candidate genes (RSQ vs CRQ)
Category	GOID	Description	GeneRatio	BgRatio	pvalue	padj	geneID	geneName	Count
BP	GO:0035556	intracellular signal transduction	44630	353/5649	0.0208833	0.165566	105074802/105083714/105065324	RRAD/CDC42BPA/ARHGAP29	3
BP	GO:0006575	cellular modified amino acid metabolic process	44571	14/5649	0.0245279	0.165566	105069360	GGT5	1
BP	GO:0030203	glycosaminoglycan metabolic process	44571	14/5649	0.0245279	0.165566	105062540	PGLYRP1	1
BP	GO:0006468	protein phosphorylation	44630	391/5649	0.0273893	0.165566	105069530/105083714/105073493	DAPK2/CDC42BPA/SRC	3
BP	GO:0006022	aminoglycan metabolic process	44571	16/5649	0.0279873	0.165566	105062540	PGLYRP1	1
BP	GO:0006790	sulfur compound metabolic process	44571	18/5649	0.0314357	0.165566	105069360	GGT5	1
BP	GO:0016310	phosphorylation	44630	422/5649	0.0334447	0.165566	105069530/105083714/105073493	DAPK2/CDC42BPA/SRC	3
BP	GO:0033993	response to lipid	44571	46/5649	0.0785706	0.165566	105069915	NR6A1	1
BP	GO:0043401	steroid hormone mediated signaling pathway	44571	46/5649	0.0785706	0.165566	105069915	NR6A1	1
BP	GO:0048545	response to steroid hormone	44571	46/5649	0.0785706	0.165566	105069915	NR6A1	1
BP	GO:0071383	cellular response to steroid hormone stimulus	44571	46/5649	0.0785706	0.165566	105069915	NR6A1	1
BP	GO:0071396	cellular response to lipid	44571	46/5649	0.0785706	0.165566	105069915	NR6A1	1
BP	GO:0071407	cellular response to organic cyclic compound	44571	46/5649	0.0785706	0.165566	105069915	NR6A1	1
BP	GO:0009755	hormone-mediated signaling pathway	44571	48/5649	0.0818571	0.165566	105069915	NR6A1	1
BP	GO:0032870	cellular response to hormone stimulus	44571	49/5649	0.0834963	0.165566	105069915	NR6A1	1
BP	GO:0009725	response to hormone	44571	50/5649	0.0851329	0.165566	105069915	NR6A1	1
BP	GO:0014070	response to organic cyclic compound	44571	52/5649	0.0883983	0.165566	105069915	NR6A1	1
BP	GO:0009057	macromolecule catabolic process	44571	57/5649	0.0965158	0.165566	105062540	PGLYRP1	1
BP	GO:0071495	cellular response to endogenous stimulus	44571	57/5649	0.0965158	0.165566	105069915	NR6A1	1
BP	GO:0009719	response to endogenous stimulus	44571	58/5649	0.0981314	0.165566	105069915	NR6A1	1
BP	GO:0070887	cellular response to chemical stimulus	44571	58/5649	0.0981314	0.165566	105069915	NR6A1	1
BP	GO:0071310	cellular response to organic substance	44571	58/5649	0.0981314	0.165566	105069915	NR6A1	1
BP	GO:0051186	cofactor metabolic process	44571	60/5649	0.101355	0.165566	105069360	GGT5	1
BP	GO:1901565	organonitrogen compound catabolic process	44571	62/5649	0.104568	0.165566	105062540	PGLYRP1	1
BP	GO:0010033	response to organic substance	44571	67/5649	0.112556	0.171085	105069915	NR6A1	1
BP	GO:0042221	response to chemical	44571	80/5649	0.133025	0.194421	105069915	NR6A1	1
BP	GO:0007156	homophilic cell adhesion via plasma membrane adhesion molecules	44571	89/5649	0.146946	0.19456	105075320	CDHR1	1
BP	GO:0098742	cell-cell adhesion via plasma-membrane adhesion molecules	44571	89/5649	0.146946	0.19456	105075320	CDHR1	1
BP	GO:0098609	cell-cell adhesion	44571	90/5649	0.14848	0.19456	105075320	CDHR1	1
BP	GO:1901575	organic substance catabolic process	44571	104/5649	0.1697	0.214954	105062540	PGLYRP1	1
BP	GO:0009056	catabolic process	44571	115/5649	0.186039	0.228047	105062540	PGLYRP1	1
BP	GO:0007155	cell adhesion	44571	133/5649	0.21215	0.244294	105075320	CDHR1	1
BP	GO:0022610	biological adhesion	44571	133/5649	0.21215	0.244294	105075320	CDHR1	1
BP	GO:1901135	carbohydrate derivative metabolic process	44571	161/5649	0.251273	0.280834	105062540	PGLYRP1	1
BP	GO:0007264	small GTPase mediated signal transduction	44571	214/5649	0.320572	0.34805	105074802	RRAD	1
BP	GO:0006518	peptide metabolic process	44571	299/5649	0.419732	0.442132	105069360	GGT5	1
BP	GO:0043603	cellular amide metabolic process	44571	309/5649	0.430496	0.442132	105069360	GGT5	1
BP	GO:0006508	proteolysis	44571	411/5649	0.530466	0.530466	105074461	PITRM1	1
CC	GO:0005634	nucleus	44564	452/3524	0.337629	0.337629	105069915	NR6A1	1
MF	GO:0016811	hydrolase activity, acting on carbon-nitrogen (but not peptide) bonds, in linear amides	44578	11/9287	0.019963	0.222671	105062540	PGLYRP1	1
MF	GO:0004672	protein kinase activity	44637	395/9287	0.0333154	0.222671	105069530/105083714/105073493	DAPK2/CDC42BPA/SRC	3
MF	GO:0016773	phosphotransferase activity, alcohol group as acceptor	44637	452/9287	0.0468431	0.222671	105069530/105083714/105073493	DAPK2/CDC42BPA/SRC	3
MF	GO:0016301	kinase activity	44637	457/9287	0.048145	0.222671	105069530/105083714/105073493	DAPK2/CDC42BPA/SRC	3
MF	GO:0008146	sulfotransferase activity	44578	39/9287	0.0690989	0.222671	105068751	WSCD1	1
MF	GO:0016782	transferase activity, transferring sulfur-containing groups	44578	40/9287	0.0708101	0.222671	105068751	WSCD1	1
MF	GO:0016810	hydrolase activity, acting on carbon-nitrogen (but not peptide) bonds	44578	42/9287	0.0742237	0.222671	105062540	PGLYRP1	1
MF	GO:0004674	protein serine/threonine kinase activity	44578	53/9287	0.0927882	0.243569	105083714	CDC42BPA	1
MF	GO:0016746	transferase activity, transferring acyl groups	44578	87/9287	0.147979	0.345284	105070820	CPT1B	1
MF	GO:0008289	lipid binding	44578	105/9287	0.175903	0.369396	105073481	LBP	1
MF	GO:0043565	sequence-specific DNA binding	44578	141/9287	0.229186	0.4264	105069915	NR6A1	1
MF	GO:0001883	purine nucleoside binding	44578	228/9287	0.344879	0.4264	105074802	RRAD	1
MF	GO:0005525	GTP binding	44578	228/9287	0.344879	0.4264	105074802	RRAD	1
MF	GO:0032549	ribonucleoside binding	44578	228/9287	0.344879	0.4264	105074802	RRAD	1
MF	GO:0032550	purine ribonucleoside binding	44578	228/9287	0.344879	0.4264	105074802	RRAD	1
MF	GO:0032561	guanyl ribonucleotide binding	44578	228/9287	0.344879	0.4264	105074802	RRAD	1
MF	GO:0001882	nucleoside binding	44578	229/9287	0.346108	0.4264	105074802	RRAD	1
MF	GO:0019001	guanyl nucleotide binding	44578	245/9287	0.365486	0.4264	105074802	RRAD	1
MF	GO:0003700	DNA-binding transcription factor activity	44578	268/9287	0.392396	0.430215	105069915	NR6A1	1
MF	GO:0140110	transcription regulator activity	44578	296/9287	0.423706	0.430215	105069915	NR6A1	1
MF	GO:0005509	calcium ion binding	44578	302/9287	0.430215	0.430215	105075320	CDHR1	1

## Sheet: KEGG
KEGG enrichment analysis of 65 candidate genes (RSQ vs CRQ)
KEGGID	Description	GeneRatio	BgRatio	pvalue	padj	geneID	geneName	keggID	Count
cfr00430	Taurine and hypotaurine metabolism	2/15	10/9014	0.000115426	0.00709194	105069332/105069360	GGT1/GGT5	cfr:102519525/cfr:102519279	2
cfr00590	Arachidonic acid metabolism	3/15	74/9014	0.000225141	0.00709194	105069332/105074728/105069360	GGT1/LOC105074728/GGT5	cfr:102519525/cfr:102511678/cfr:102519279	3
cfr05219	Bladder cancer	2/15	40/9014	0.00194384	0.0408206	105069530/105073493	DAPK2/SRC	cfr:102506911/cfr:102520048	2
cfr00480	Glutathione metabolism	2/15	67/9014	0.00536901	0.0845619	105069332/105069360	GGT1/GGT5	cfr:102519525/cfr:102519279	2
cfr05412	Arrhythmogenic right ventricular cardiomyopathy (ARVC)	2/15	84/9014	0.00832817	0.094996	105078601/105062378	ITGB8/CACNA2D1	cfr:102518839/cfr:102520107	2
cfr05410	Hypertrophic cardiomyopathy (HCM)	2/15	89/9014	0.0093107	0.094996	105078601/105062378	ITGB8/CACNA2D1	cfr:102518839/cfr:102520107	2
cfr05414	Dilated cardiomyopathy (DCM)	2/15	95/9014	0.0105551	0.094996	105078601/105062378	ITGB8/CACNA2D1	cfr:102518839/cfr:102520107	2
cfr04921	Oxytocin signaling pathway	2/15	171/9014	0.0319499	0.251605	105062378/105073493	CACNA2D1/SRC	cfr:102520107/cfr:102520048	2
cfr05152	Tuberculosis	2/15	186/9014	0.037281	0.260967	105073481/105073493	LBP/SRC	cfr:102522496/cfr:102520048	2
cfr04510	Focal adhesion	2/15	215/9014	0.0484887	0.271917	105078601/105073493	ITGB8/SRC	cfr:102518839/cfr:102520048	2
cfr00790	Folate biosynthesis	1/15	31/9014	0.0504011	0.271917	105074728	LOC105074728	cfr:102511678	1
cfr04810	Regulation of actin cytoskeleton	2/15	232/9014	0.0555716	0.271917	105078601/105073493	ITGB8/SRC	cfr:102518839/cfr:102520048	2
cfr04144	Endocytosis	2/15	278/9014	0.0764315	0.271917	105073493/105062568	SRC/EHD2	cfr:102520048/cfr:102524321	2
cfr05332	Graft-versus-host disease	1/15	56/9014	0.0893093	0.271917	105062207	KLRD1	cfr:102512731	1
cfr04370	VEGF signaling pathway	1/15	58/9014	0.0923568	0.271917	105073493	SRC	cfr:102520048	1
cfr00140	Steroid hormone biosynthesis	1/15	59/9014	0.0938769	0.271917	105074728	LOC105074728	cfr:102511678	1
cfr04010	MAPK signaling pathway	2/15	319/9014	0.0968424	0.271917	105062378/105076251	CACNA2D1/NR4A1	cfr:102520107/cfr:102509959	2
cfr04913	Ovarian steroidogenesis	1/15	62/9014	0.0984232	0.271917	105074728	LOC105074728	cfr:102511678	1
cfr04927	Cortisol synthesis and secretion	1/15	71/9014	0.111935	0.271917	105076251	NR4A1	cfr:102509959	1
cfr04917	Prolactin signaling pathway	1/15	74/9014	0.116396	0.271917	105073493	SRC	cfr:102520048	1
cfr04151	PI3K-Akt signaling pathway	2/15	369/9014	0.123642	0.271917	105078601/105076251	ITGB8/NR4A1	cfr:102518839/cfr:102509959	2
cfr04137	Mitophagy - animal	1/15	82/9014	0.128192	0.271917	105073493	SRC	cfr:102520048	1
cfr04520	Adherens junction	1/15	82/9014	0.128192	0.271917	105073493	SRC	cfr:102520048	1
cfr05100	Bacterial invasion of epithelial cells	1/15	83/9014	0.129656	0.271917	105073493	SRC	cfr:102520048	1
cfr04012	ErbB signaling pathway	1/15	88/9014	0.136942	0.271917	105073493	SRC	cfr:102520048	1
cfr04260	Cardiac muscle contraction	1/15	89/9014	0.138392	0.271917	105062378	CACNA2D1	cfr:102520107	1
cfr01521	EGFR tyrosine kinase inhibitor resistance	1/15	92/9014	0.14273	0.271917	105073493	SRC	cfr:102520048	1
cfr04512	ECM-receptor interaction	1/15	93/9014	0.144171	0.271917	105078601	ITGB8	cfr:102518839	1
cfr04540	Gap junction	1/15	95/9014	0.147047	0.271917	105073493	SRC	cfr:102520048	1
cfr04612	Antigen processing and presentation	1/15	97/9014	0.149914	0.271917	105062207	KLRD1	cfr:102512731	1
cfr04727	GABAergic synapse	1/15	97/9014	0.149914	0.271917	105073493	SRC	cfr:102520048	1
cfr04912	GnRH signaling pathway	1/15	98/9014	0.151344	0.271917	105073493	SRC	cfr:102520048	1
cfr04620	Toll-like receptor signaling pathway	1/15	101/9014	0.15562	0.271917	105073481	LBP	cfr:102522496	1
cfr04650	Natural killer cell mediated cytotoxicity	1/15	106/9014	0.162703	0.271917	105062207	KLRD1	cfr:102512731	1
cfr01522	Endocrine resistance	1/15	107/9014	0.164113	0.271917	105073493	SRC	cfr:102520048	1
cfr04750	Inflammatory mediator regulation of TRP channels	1/15	108/9014	0.165521	0.271917	105073493	SRC	cfr:102520048	1
cfr04925	Aldosterone synthesis and secretion	1/15	108/9014	0.165521	0.271917	105076251	NR4A1	cfr:102509959	1
cfr04064	NF-kappa B signaling pathway	1/15	110/9014	0.168329	0.271917	105073481	LBP	cfr:102522496	1
cfr04625	C-type lectin receptor signaling pathway	1/15	110/9014	0.168329	0.271917	105073493	SRC	cfr:102520048	1
cfr04611	Platelet activation	1/15	135/9014	0.202702	0.30728	105073493	SRC	cfr:102520048	1
cfr04919	Thyroid hormone signaling pathway	1/15	138/9014	0.206737	0.30728	105073493	SRC	cfr:102520048	1
cfr04926	Relaxin signaling pathway	1/15	138/9014	0.206737	0.30728	105073493	SRC	cfr:102520048	1
cfr05418	Fluid shear stress and atherosclerosis	1/15	147/9014	0.218726	0.30728	105073493	SRC	cfr:102520048	1
cfr05135	Yersinia infection	1/15	149/9014	0.221367	0.30728	105073493	SRC	cfr:102520048	1
cfr04915	Estrogen signaling pathway	1/15	151/9014	0.224	0.30728	105073493	SRC	cfr:102520048	1
cfr04140	Autophagy - animal	1/15	153/9014	0.226625	0.30728	105069530	DAPK2	cfr:102506911	1
cfr04261	Adrenergic signaling in cardiomyocytes	1/15	155/9014	0.229241	0.30728	105062378	CACNA2D1	cfr:102520107	1
cfr04934	Cushing syndrome	1/15	164/9014	0.240912	0.310242	105076251	NR4A1	cfr:102509959	1
cfr04514	Cell adhesion molecules (CAMs)	1/15	167/9014	0.244766	0.310242	105078601	ITGB8	cfr:102518839	1
cfr04150	mTOR signaling pathway	1/15	170/9014	0.248601	0.310242	105065159	GRB10	cfr:102512663	1
cfr05161	Hepatitis B	1/15	172/9014	0.251148	0.310242	105073493	SRC	cfr:102520048	1
cfr04062	Chemokine signaling pathway	1/15	182/9014	0.263762	0.310687	105073493	SRC	cfr:102520048	1
cfr04530	Tight junction	1/15	183/9014	0.265012	0.310687	105073493	SRC	cfr:102520048	1
cfr04141	Protein processing in endoplasmic reticulum	1/15	188/9014	0.271235	0.310687	105083893	BAG2	cfr:102518256	1
cfr04360	Axon guidance	1/15	188/9014	0.271235	0.310687	105073493	SRC	cfr:102520048	1
cfr05167	Kaposi sarcoma-associated herpesvirus infection	1/15	195/9014	0.279863	0.314846	105073493	SRC	cfr:102520048	1
cfr05202	Transcriptional misregulation in cancer	1/15	206/9014	0.29323	0.324097	105078077	TLX2	cfr:102506301	1
cfr05205	Proteoglycans in cancer	1/15	222/9014	0.31226	0.33453	105073493	SRC	cfr:102520048	1
cfr05203	Viral carcinogenesis	1/15	225/9014	0.315775	0.33453	105073493	SRC	cfr:102520048	1
cfr04015	Rap1 signaling pathway	1/15	229/9014	0.320435	0.33453	105073493	SRC	cfr:102520048	1
cfr05163	Human cytomegalovirus infection	1/15	232/9014	0.32391	0.33453	105073493	SRC	cfr:102520048	1
cfr05165	Human papillomavirus infection	1/15	345/9014	0.443365	0.450516	105078601	ITGB8	cfr:102518839	1
cfr05168	Herpes simplex virus 1 infection	1/15	412/9014	0.504566	0.504566	105073493	SRC	cfr:102520048	1
