# Supplementary material for: Transcriptome analysis of the Bactrian camel (Camelus bactrianus) reveals candidate genes affecting milk production traits
Source: BMC Genomics. 2023 Nov 2;24:660. doi: 10.1186/s12864-023-09703-9 (PMC10621195; doi:10.1186/s12864-023-09703-9)
Supplement: Supplementary file 19 — Additional file 19: Supplementary Table 14. Quantitative Real-time PCR data. [file 12864_2023_9703_MOESM19_ESM.xls]

## Sheet: Index
Supplementary table 14 Quantitative Real-time PCR data
1	RNA information
2	Primer Information
3	Result_FKHvsFKL
4	Result_FRSvsFCR

## Sheet: RNA
RNA information
Number	Sample	Nucleic Acid(ng/uL)	A260/A280	Reverse RNA concentration(ng/uL)	Reverse transcription RNA incorporation volume(uL)	Volume of cDNA stock solution(uL)
1	FKH1	44.611	1.975	44.611	10	20
2	FKH2	106.575	1.629	106.575	10	20
3	FKH3	47.766	1.88	47.766	10	20
4	FKL1	319.867	1.985	200	10	20
5	FKL2	62.619	1.905	62.619	10	20
6	FKL3	303.331	2.004	200	10	20
7	FKR1	87.561	1.804	83.56	10	20
8	FKR2	93.154	1.798	79.68	10	20
9	FKR3	117.351	1.851	101.68	10	20
10	FKC1	98.36	1.834	89.62	10	20
11	FKR2	45.32	1.758	78.56	10	20
12	FKR3	65.32	1.795	99.36	10	20

## Sheet: Primers
Primer Information
Gene	Sequence（5’→3’）	Tm	Genbank	Amplification length(bp)	Species
β-actin	F: CAGATCATGTTCGAGACCTTC	55	XM_010965866.2	275	Camelus bactrianus (Bactrian camel)
	R: ATGTCACGCACGATTTCC
ABCA1	F: CTCTCCTGTAGGAAGCAACCAG	56	XM_045515257.1	129
	R: GACATGGATGGTCCTGTCTGTT
SLC8A1	F: CGATGACTCTCCTTTTCTCC	54	XM_045504834.1	168
	R: CTCCCAAGTTTCTTCTTGGA
LTF	F: GAGAGATACTATGGCTACACTG	55	XM_010967352.2	115
	R: GCTCAGTGTTCTTTCCATCAG
IGF2	F: GGATCCCGATGGAGAAGT	55	XM_010956818.2	160
	R: GGAAGTCTGAAGTAGAAGCC
NCKAP5	F: CTGCTCACTCAAAAGGATCT	55	XM_045508840.1	169
	R: GTGAGTGAAGTTTCTGGGTA
PGLYRP1	F: TTAGGCACAGAAAGGTGAAG	56	XM_010946842.2	180
	R: GCTCGTTTCACAGTTGAGTA
NR4A1	F: TACGCTTATTTCTGGGTGAG	54	XM_010964322.2	155
	R: AACCTCCTTCTTCTCTTCCT
SPP1	F: ACCAAGGAAGAATCATCACC	55	XM_010966141.2	132
	R: CCGGGTATTTGTTGTTAAGC
ARL4A	F: AGTTGCTCTCACCAATAAGG	55	XM_010972015.2	177
	R: GTTCACTCTGCTTAGCTCTT
KHDRBS3	F: AGTGAAGAGGCTTACGATTC	54	XM_010972676.2	123
	R:GTACAATCAGTATCTGCCGT
PARM1	F:AACTCCGGGCTTTATGGAACA	58	XM_045506128.1	101
	R:GGAAGAGAAACAGGTGAGAGG
HSPA12A	F:GGAAACGGATACTGAGCTAC	55	XM_010969853.2	81
	R:TTAGAAATCAGGGTTTGGCA
SRC	F:CCAGATTGTCAACAACACGAG	57	XM_045520958.1	70
	R:TCTTTGCAGCCATCTGAATGT
BAG2	F:ACTAGTTCTTTCTGTTAGGCG	56	XM_010973922.2	75
	R:ACACTGGAATATTTTCCTCGC
NLRP9	F:TAAACTCCAGAAGTTCGTGT	55	XM_010961933.2	192
	R:CCCAGCATCAGCTTTTCTAT

## Sheet: Result_FKHvsFKL
Sample	β-actin	ABCA1	SLC8A1	LTF	IGF2	NCKAP5	PGLYRP1	NR4A1	SPP1	ARL4A	KHDRBS3		β-actin	ABCA1	SLC8A1	LTF	IGF2	NCKAP5	PGLYRP1	NR4A1	SPP1	ARL4A	KHDRBS3		ABCA1	SLC8A1	LTF	IGF2	NCKAP5	PGLYRP1	NR4A1	SPP1	ARL4A	KHDRBS3			ABCA1	SLC8A1	LTF	IGF2	NCKAP5	PGLYRP1	NR4A1	SPP1	ARL4A	KHDRBS3		ABCA1	SLC8A1
FKH1	27.2746	22.2076	23.4939	27.21	26.1381	24.9361	22.9219	22.5059	23.8	24.38	25.1063
FKH1	27.9219	22.0172	23.3061	27.3516	26.1864	24.9187	22.822	22.3242	23.98	25.01	25.1202		27.6353	22.1432	23.4669	27.3074	26.297	24.8701	22.8566	22.4753	23.82	24.8067	25.0843		-5.49212	-4.16834	-0.327915	-1.33832	-2.7652	-4.77865	-5.15997	-3.81528	-2.82862	-2.55102			0	0	0	0	0	0	0	0	0	0		1	1
FKH1	27.7094	22.2047	23.6008	27.3605	26.5664	24.7554	22.826	22.5959	23.68	25.03	25.0262
FKH2	28.5849	23.3844	24.7831	28.3082	27.3129	25.9855	24.3986	21.7533	24.13	23.85	25.22
FKH2	28.9192	23.3834	24.7571	28.4086	27.1743	26.0729	24.6542	21.8753	24.62	24.06	26.01		28.6986	23.372	24.735	28.311	27.2561	26.2975	24.5379	21.8413	24.42	23.9933	25.4333		-5.32664	-3.96364	-0.387619	-1.44247	-2.40106	-4.16067	-6.85733	-4.2786	-4.70527	-3.26527			0.165477	0.204694	-0.0597044	-0.104144	0.364146	0.617978	-1.69736	-0.463316	-1.87665	-0.714248		0.891633	0.867723
FKH2	28.5917	23.3481	24.6647	28.2161	27.2812	26.8343	24.561	21.8952	24.51	24.07	25.07
FKH3	28.2987	23.9151	24.4022	28.8812	26.3718	26.9114	23.167	21.24	22.5	25.0287	25.2028
FKH3	28.4415	23.814	24.264	28.9277	26.5409	26.9758	23.5665	21.1	22.49	25.073	26.0255		28.4184	23.8811	24.3497	28.787	26.404	26.8351	23.5573	21.2467	22.55	25.216	25.8405		-4.53731	-4.06867	0.36857	-2.01443	-1.5833	-4.86112	-7.17174	-5.86841	-3.20242	-2.57788			0.954812	0.0996666	0.696485	-0.676113	1.1819	-0.0824666	-2.01177	-2.05313	-0.373804	-0.0268642		0.515909	0.933249
FKH3	28.5151	23.9143	24.3831	28.5521	26.2992	26.6181	23.9384	21.4	22.66	25.5463	26.2933
FKL1	27.4979	20.1582	19.7764	24.1411	21.666	20.9889	20.0841	24.676	25.33	26.9022	26.5917
FKL1	27.3403	20.681	19.8776	24.2259	21.6121	20.7435	20.4017	25.1565	25.44	26.0222	26.2987		27.2974	20.5665	19.714	24.2351	21.704	20.8832	20.198	24.9376	25.3767	26.3845	26.4439		-6.73094	-7.58336	-3.06226	-5.59343	-6.41419	-7.09941	-2.35977	-1.92073	-0.912876	-0.853452			-1.23882	-3.41502	-2.73435	-4.2551	-3.64898	-2.32076	2.80019	1.89456	1.91574	1.69756		2.36005	10.6666
FKL1	27.0539	20.8602	19.488	24.3384	21.8338	20.9173	20.1082	24.9804	25.36	26.2291	26.4415
FKL2	27.2403	21.0039	20.157	23.097	22.5153	22.1283	21.1255	24.0287	25.74	27.018	26.9187
FKL2	27.6819	21.5541	20.1721	23.0114	22.3886	21.9533	21.0705	24.073	25.72	27.2175	27.0554		27.5606	21.1934	20.2253	23.1208	22.4192	22.0518	20.9932	24.216	25.4967	27.1146	26.9865		-6.36715	-7.33526	-4.4398	-5.14142	-5.50878	-6.56736	-3.34458	-2.06391	-0.446004	-0.574054			-0.875031	-3.16693	-4.11189	-3.8031	-2.74358	-1.78871	1.81538	1.75138	2.38261	1.97696		1.83405	8.98133
FKL2	27.7596	21.0222	20.3469	23.2539	22.3536	22.0738	20.7836	24.5463	25.03	27.1082	26.9855
FKL3	27.3063	21.018	21.6328	22.9917	22.6647	20.5532	20.916	24.1063	26.69	26.5287	26.488
FKL3	27.5839	21.2175	21.7633	23.8274	22.6294	20.2088	20.5838	24.1202	26.37	26.373	27.157		27.6275	21.1146	21.5078	23.5047	22.673	20.3504	20.891	24.0843	26.41	26.6493	26.7724		-6.51289	-6.11968	-4.12271	-4.95442	-7.27706	-6.73645	-3.54319	-1.21746	-0.978138	-0.855085			-1.02077	-1.95134	-3.7948	-3.6161	-4.51186	-1.9578	1.61677	2.59782	1.85048	1.69593		2.029	3.86734
FKL3	27.9922	21.1082	21.1273	23.6951	22.725	20.2892	21.1733	24.0262	26.17	27.0463	26.6721
Sample	ABCA1	SLC8A1	LTF	IGF2	NCKAP5	PGLYRP1	NR4A1	SPP1	ARL4A	KHDRBS3
FKH1	1	1	1	1	1	1	1	1	1	1
FKH2	0.891633	0.867723	1.04225	1.07486	0.776929	0.651583	3.24307	1.37871	3.67221	1.64
FKH3	0.515909	0.933249	0.617074	1.59783	0.440769	1.05883	4.03278	4.15004	1.29577	1.02
FKL1	2.36005	10.6666	6.65459	19.0948	12.5445	4.99594	0.14	0.27	0.27	0.31
FKL2	1.83405	8.98133	17.2903	13.96	6.69731	3.45506	0.28	0.3	0.19	0.25
FKL3	2.029	3.86734	13.8787	12.26	22.8142	3.88469	0.33	0.17	0.28	0.31
[truncated: 8 more columns]

## Sheet: Result_FRSvsFCR
sanmple	β-actin	PARM1	HSPA12A	SRC	BAG2	NLRP9		β-actin	PARM1	HSPA12A	SRC	BAG2	NLRP9		PARM1	HSPA12A	SRC	BAG2	NLRP9		PARM1	HSPA12A	SRC	BAG2	NLRP9		PARM1	HSPA12A	SRC	BAG2	NLRP9
FRS1	16.8911	28.8748	20.6433	22.4881	21.5059	23.4804
FRS1	16.865	28.9264	20.6865	22.4744	22.3242	24.4073		16.9554	28.8849	20.4837	22.7917	21.8086	24.1382		11.9295	3.52829	5.83637	4.85327	7.18278		0	0	0	0	0		1	1	1	1	1
FRS1	17.11	28.8534	20.1212	23.4128	21.5959	24.5268
FRS2	17.473	27.6157	19.6844	22.746	21.4133	24.1361
FRS2	17.4005	27.8868	20.7482	22.6205	22.5153	23.967		17.4528	27.7519	20.54	22.3587	22.2746	24.3624		10.2991	3.08718	4.90588	4.82177	6.90961		-1.63038	-0.441103	-0.930489	-0.0314993	-0.273179		0.323003	0.736571	0.524681	0.978403	0.827494
FRS2	17.485	27.7533	21.1874	21.7097	22.8952	24.9842
FRS3	17.13	28.6768	20.8912	21.5212	21.24	24.3551
FRS3	16.73	26.7326	20.9228	22.9336	22.1	24.2326		16.9933	27.9913	20.1956	22.1282	21.9133	24.363		10.9979	3.20229	5.13488	4.92	7.36966		-0.931554	-0.325995	-0.701486	0.0667326	0.186877		0.524293	0.797748	0.614939	1.04734	1.1383
FRS3	17.12	28.5644	18.7729	21.9298	22.4	24.5013
FCR1	18.2785	26.3179	19.6504	24.2223	24.676	25.9735
FCR1	18.2313	26.981	18.7729	24.3401	23.1565	26.8914		17.9289	26.1547	19.3579	24.3219	23.9376	26.2448		8.22577	1.42903	6.393	6.00872	8.3159		-3.70372	-2.09926	0.556628	1.15545	1.13312		0.0767486	0.233378	1.47083	2.22754	2.19332
FCR1	17.2769	25.1652	19.6504	24.4033	23.9804	25.8695
FCR2	16.5266	27.5751	19.7729	23.24	24.0287	25.4804
FCR2	16.4736	26.4137	19.2129	24.8994	23.073	26.4073		16.4737	26.4207	19.2529	24.3591	23.5493	26.1382		9.94692	2.7792	7.88541	7.07558	9.66443		-1.98256	-0.749085	2.04904	2.22232	2.48164		0.25304	0.594981	4.13831	4.66642	5.58533
FCR2	16.421	25.2732	18.7729	24.9381	23.5463	26.5268
FCR3	17.8664	25.0531	18.6504	23.3288	24.1063	26.0447
FCR3	17.8106	27.8359	18.7729	25.1694	24.1202	26.1509		18.1653	26.6137	18.8579	24.2931	23.9222	26.3754		8.44842	0.692675	6.12786	5.75693	8.21015		-3.48106	-2.83561	0.291485	0.903662	1.02737		0.0895563	0.140086	1.2239	1.87081	2.0383
FCR3	18.8188	26.952	19.1504	24.3812	23.54	26.9306
sample	PARM1	HSPA12A	SRC	BAG2	NLRP9
FRS1	1	1	1	1	1
FRS2	0.323003	0.736571	0.524681	0.978403	0.827494
FRS3	0.524293	0.797748	0.614939	1.04734	1.1383
FCR1	0.0767486	0.233378	1.47083	2.22754	2.19332
FCR2	0.25304	0.594981	4.13831	4.66642	5.58533
FCR3	0.0895563	0.140086	1.2239	1.87081	2.0383
